# Supplementary material for: Identification of a druggable binding pocket in the spike protein reveals a key site for existing drugs potentially capable of combating Covid-19 infectivity
Source: BMC Mol Cell Biol. 2020 Jul 1;21:49. doi: 10.1186/s12860-020-00294-x (PMC7327214; doi:10.1186/s12860-020-00294-x)
Supplement: Supplementary file 2 — Additional file 2. Binding_pocket_residues.pdb - The binding pocket residues found in this study from the Covid-19 spike protein structure (PDB code: 6VSB). [file 12860_2020_294_MOESM2_ESM.pdb]

ATOM  18166  N   TRP B 353     242.681 248.365 272.414  0.00  0.00           N  
ATOM  18167  HN  TRP B 353     241.762 248.392 272.024  0.00  0.00           H  
ATOM  18168  CA  TRP B 353     243.536 247.214 272.145  0.00  0.00           C  
ATOM  18169  HA  TRP B 353     243.739 246.723 273.090  0.00  0.00           H  
ATOM  18170  CB  TRP B 353     242.826 246.235 271.208  0.00  0.00           C  
ATOM  18171  HB1 TRP B 353     243.464 245.404 270.838  0.00  0.00           H  
ATOM  18172  HB2 TRP B 353     241.950 245.719 271.656  0.00  0.00           H  
ATOM  18173  CG  TRP B 353     242.277 246.856 269.953  0.00  0.00           C  
ATOM  18174  CD1 TRP B 353     241.112 247.553 269.825  0.00  0.00           C  
ATOM  18175  HD1 TRP B 353     240.420 247.758 270.634  0.00  0.00           H  
ATOM  18176  NE1 TRP B 353     240.942 247.958 268.525  0.00  0.00           N  
ATOM  18177  HE1 TRP B 353     240.102 248.529 268.148  0.00  0.00           H  
ATOM  18178  CE2 TRP B 353     242.007 247.523 267.782  0.00  0.00           C  
ATOM  18179  CD2 TRP B 353     242.868 246.822 268.648  0.00  0.00           C  
ATOM  18180  CE3 TRP B 353     244.042 246.270 268.129  0.00  0.00           C  
ATOM  18181  HE3 TRP B 353     244.726 245.724 268.768  0.00  0.00           H  
ATOM  18182  CZ3 TRP B 353     244.313 246.434 266.784  0.00  0.00           C  
ATOM  18183  HZ3 TRP B 353     245.221 246.011 266.368  0.00  0.00           H  
ATOM  18184  CZ2 TRP B 353     242.282 247.687 266.428  0.00  0.00           C  
ATOM  18185  HZ2 TRP B 353     241.606 248.231 265.778  0.00  0.00           H  
ATOM  18186  CH2 TRP B 353     243.437 247.136 265.949  0.00  0.00           C  
ATOM  18187  HH2 TRP B 353     243.680 247.245 264.898  0.00  0.00           H  
ATOM  18188  C   TRP B 353     244.865 247.641 271.537  0.00  0.00           C  
ATOM  18189  O   TRP B 353     244.907 248.368 270.541  0.00  0.00           O  
ATOM  18204  N   ARG B 355     248.536 246.911 269.666  0.00  0.00           N  
ATOM  18205  HN  ARG B 355     248.922 247.828 269.753  0.00  0.00           H  
ATOM  18206  CA  ARG B 355     248.927 246.067 268.540  0.00  0.00           C  
ATOM  18207  HA  ARG B 355     248.826 245.024 268.816  0.00  0.00           H  
ATOM  18208  CB  ARG B 355     248.013 246.308 267.339  0.00  0.00           C  
ATOM  18209  HB1 ARG B 355     247.162 245.599 267.255  0.00  0.00           H  
ATOM  18210  HB2 ARG B 355     247.529 247.308 267.318  0.00  0.00           H  
ATOM  18211  CG  ARG B 355     248.703 246.210 265.987  0.00  0.00           C  
ATOM  18212  HG1 ARG B 355     249.542 246.934 265.904  0.00  0.00           H  
ATOM  18213  HG2 ARG B 355     249.122 245.196 265.816  0.00  0.00           H  
ATOM  18214  CD  ARG B 355     247.744 246.499 264.852  0.00  0.00           C  
ATOM  18215  HD1 ARG B 355     248.275 246.610 263.882  0.00  0.00           H  
ATOM  18216  HD2 ARG B 355     247.175 247.438 265.022  0.00  0.00           H  
ATOM  18217  NE  ARG B 355     246.767 245.431 264.685  0.00  0.00           N  
ATOM  18218  HE  ARG B 355     246.883 244.601 265.228  0.00  0.00           H  
ATOM  18219  CZ  ARG B 355     245.732 245.493 263.856  0.00  0.00           C  
ATOM  18220  NH1 ARG B 355     245.537 246.577 263.119  0.00  0.00           N1+
ATOM  18221 HH11 ARG B 355     244.758 246.624 262.495  0.00  0.00           H  
ATOM  18222 HH12 ARG B 355     246.171 247.346 263.187  0.00  0.00           H  
ATOM  18223  NH2 ARG B 355     244.891 244.472 263.766  0.00  0.00           N  
ATOM  18224 HH21 ARG B 355     244.112 244.519 263.142  0.00  0.00           H  
ATOM  18225 HH22 ARG B 355     245.038 243.655 264.322  0.00  0.00           H  
ATOM  18226  C   ARG B 355     250.380 246.352 268.191  0.00  0.00           C  
ATOM  18227  O   ARG B 355     250.724 247.476 267.809  0.00  0.00           O  
ATOM  18228  N   LYS B 356     251.234 245.353 268.378  0.00  0.00           N  
ATOM  18229  HN  LYS B 356     250.900 244.516 268.809  0.00  0.00           H  
ATOM  18230  CA  LYS B 356     252.632 245.419 267.985  0.00  0.00           C  
ATOM  18231  HA  LYS B 356     252.923 246.460 267.906  0.00  0.00           H  
ATOM  18232  CB  LYS B 356     253.531 244.765 269.035  0.00  0.00           C  
ATOM  18233  HB1 LYS B 356     254.575 244.595 268.696  0.00  0.00           H  
ATOM  18234  HB2 LYS B 356     253.636 245.352 269.972  0.00  0.00           H  
ATOM  18235  CG  LYS B 356     253.057 243.404 269.494  0.00  0.00           C  
ATOM  18236  HG1 LYS B 356     251.948 243.347 269.476  0.00  0.00           H  
ATOM  18237  HG2 LYS B 356     253.456 242.605 268.833  0.00  0.00           H  
ATOM  18238  CD  LYS B 356     253.522 243.123 270.910  0.00  0.00           C  
ATOM  18239  HD1 LYS B 356     254.620 243.257 271.012  0.00  0.00           H  
ATOM  18240  HD2 LYS B 356     253.284 242.082 271.217  0.00  0.00           H  
ATOM  18241  CE  LYS B 356     252.858 244.053 271.908  0.00  0.00           C  
ATOM  18242  HE1 LYS B 356     251.750 243.993 271.851  0.00  0.00           H  
ATOM  18243  HE2 LYS B 356     253.139 245.113 271.731  0.00  0.00           H  
ATOM  18244  NZ  LYS B 356     253.244 243.724 273.308  0.00  0.00           N1+
ATOM  18245  HZ1 LYS B 356     252.807 244.336 273.965  0.00  0.00           H  
ATOM  18246  HZ2 LYS B 356     252.982 242.792 273.554  0.00  0.00           H  
ATOM  18247  HZ3 LYS B 356     254.231 243.799 273.446  0.00  0.00           H  
ATOM  18248  C   LYS B 356     252.811 244.741 266.633  0.00  0.00           C  
ATOM  18249  O   LYS B 356     252.033 243.861 266.254  0.00  0.00           O  
ATOM  18250  N   ARG B 357     253.841 245.154 265.905  0.00  0.00           N  
ATOM  18251  HN  ARG B 357     254.419 245.890 266.256  0.00  0.00           H  
ATOM  18252  CA  ARG B 357     254.154 244.566 264.610  0.00  0.00           C  
ATOM  18253  HA  ARG B 357     253.262 244.086 264.225  0.00  0.00           H  
ATOM  18254  CB  ARG B 357     254.580 245.643 263.610  0.00  0.00           C  
ATOM  18255  HB1 ARG B 357     253.865 246.489 263.524  0.00  0.00           H  
ATOM  18256  HB2 ARG B 357     255.553 246.123 263.849  0.00  0.00           H  
ATOM  18257  CG  ARG B 357     254.744 245.137 262.187  0.00  0.00           C  
ATOM  18258  HG1 ARG B 357     255.581 244.413 262.096  0.00  0.00           H  
ATOM  18259  HG2 ARG B 357     253.831 244.620 261.821  0.00  0.00           H  
ATOM  18260  CD  ARG B 357     255.032 246.267 261.209  0.00  0.00           C  
ATOM  18261  HD1 ARG B 357     254.343 247.129 261.338  0.00  0.00           H  
ATOM  18262  HD2 ARG B 357     254.935 245.949 260.149  0.00  0.00           H  
ATOM  18263  NE  ARG B 357     256.383 246.801 261.352  0.00  0.00           N  
ATOM  18264  HE  ARG B 357     257.132 246.301 260.919  0.00  0.00           H  
ATOM  18265  CZ  ARG B 357     256.681 247.910 262.021  0.00  0.00           C  
ATOM  18266  NH1 ARG B 357     255.722 248.611 262.609  0.00  0.00           N1+
ATOM  18267 HH11 ARG B 357     255.946 249.445 263.112  0.00  0.00           H  
ATOM  18268 HH12 ARG B 357     254.774 248.301 262.551  0.00  0.00           H  
ATOM  18269  NH2 ARG B 357     257.939 248.321 262.098  0.00  0.00           N  
ATOM  18270 HH21 ARG B 357     258.163 249.155 262.601  0.00  0.00           H  
ATOM  18271 HH22 ARG B 357     258.662 247.793 261.655  0.00  0.00           H  
ATOM  18272  C   ARG B 357     255.253 243.522 264.766  0.00  0.00           C  
ATOM  18273  O   ARG B 357     256.214 243.723 265.513  0.00  0.00           O  
ATOM  18826  N   TYR B 396     250.694 241.160 262.586  0.00  0.00           N  
ATOM  18827  HN  TYR B 396     250.024 240.727 261.984  0.00  0.00           H  
ATOM  18828  CA  TYR B 396     250.227 242.099 263.596  0.00  0.00           C  
ATOM  18829  HA  TYR B 396     251.071 242.628 264.022  0.00  0.00           H  
ATOM  18830  CB  TYR B 396     249.306 243.145 262.973  0.00  0.00           C  
ATOM  18831  HB1 TYR B 396     248.403 242.688 262.515  0.00  0.00           H  
ATOM  18832  HB2 TYR B 396     248.946 243.884 263.720  0.00  0.00           H  
ATOM  18833  CG  TYR B 396     249.992 243.930 261.885  0.00  0.00           C  
ATOM  18834  CD1 TYR B 396     250.716 245.077 262.179  0.00  0.00           C  
ATOM  18835  HD1 TYR B 396     250.779 245.421 263.205  0.00  0.00           H  
ATOM  18836  CE1 TYR B 396     251.357 245.786 261.185  0.00  0.00           C  
ATOM  18837  HE1 TYR B 396     251.913 246.685 261.427  0.00  0.00           H  
ATOM  18838  CZ  TYR B 396     251.286 245.344 259.881  0.00  0.00           C  
ATOM  18839  OH  TYR B 396     251.921 246.038 258.878  0.00  0.00           O  
ATOM  18840  HH  TYR B 396     252.367 246.808 259.253  0.00  0.00           H  
ATOM  18841  CD2 TYR B 396     249.947 243.503 260.567  0.00  0.00           C  
ATOM  18842  HD2 TYR B 396     249.401 242.600 260.318  0.00  0.00           H  
ATOM  18843  CE2 TYR B 396     250.583 244.204 259.569  0.00  0.00           C  
ATOM  18844  HE2 TYR B 396     250.530 243.860 258.542  0.00  0.00           H  
ATOM  18845  C   TYR B 396     249.519 241.324 264.698  0.00  0.00           C  
ATOM  18846  O   TYR B 396     248.536 240.623 264.435  0.00  0.00           O  
ATOM  19185  N   PRO B 426     237.407 243.158 259.628  0.00  0.00           N  
ATOM  19186  CD  PRO B 426     238.878 243.186 259.702  0.00  0.00           C  
ATOM  19187  HD1 PRO B 426     239.124 242.246 260.241  0.00  0.00           H  
ATOM  19188  HD2 PRO B 426     239.087 244.118 260.269  0.00  0.00           H  
ATOM  19189  CA  PRO B 426     236.917 243.410 258.270  0.00  0.00           C  
ATOM  19190  HA  PRO B 426     236.130 244.154 258.214  0.00  0.00           H  
ATOM  19191  CB  PRO B 426     238.173 243.848 257.511  0.00  0.00           C  
ATOM  19192  HB1 PRO B 426     238.158 244.957 257.570  0.00  0.00           H  
ATOM  19193  HB2 PRO B 426     238.029 243.447 256.485  0.00  0.00           H  
ATOM  19194  CG  PRO B 426     239.295 243.216 258.258  0.00  0.00           C  
ATOM  19195  HG1 PRO B 426     240.226 243.820 258.214  0.00  0.00           H  
ATOM  19196  HG2 PRO B 426     239.461 242.159 257.959  0.00  0.00           H  
ATOM  19197  C   PRO B 426     236.338 242.131 257.700  0.00  0.00           C  
ATOM  19198  O   PRO B 426     236.714 241.026 258.101  0.00  0.00           O  
ATOM  19206  N   ASP B 428     236.917 239.833 255.640  0.00  0.00           N  
ATOM  19207  HN  ASP B 428     236.818 239.563 256.597  0.00  0.00           H  
ATOM  19208  CA  ASP B 428     238.091 239.348 254.926  0.00  0.00           C  
ATOM  19209  HA  ASP B 428     237.819 238.933 253.962  0.00  0.00           H  
ATOM  19210  CB  ASP B 428     239.072 240.477 254.605  0.00  0.00           C  
ATOM  19211  C   ASP B 428     238.714 238.287 255.820  0.00  0.00           C  
ATOM  19212  O   ASP B 428     238.213 238.003 256.913  0.00  0.00           O  
ATOM  19213  N   PHE B 429     239.809 237.697 255.356  0.00  0.00           N  
ATOM  19214  HN  PHE B 429     240.116 237.871 254.421  0.00  0.00           H  
ATOM  19215  CA  PHE B 429     240.558 236.797 256.216  0.00  0.00           C  
ATOM  19216  HA  PHE B 429     239.873 236.047 256.595  0.00  0.00           H  
ATOM  19217  CB  PHE B 429     241.659 236.078 255.436  0.00  0.00           C  
ATOM  19218  HB1 PHE B 429     242.174 235.278 256.009  0.00  0.00           H  
ATOM  19219  HB2 PHE B 429     241.306 235.572 254.512  0.00  0.00           H  
ATOM  19220  CG  PHE B 429     242.766 236.974 254.970  0.00  0.00           C  
ATOM  19221  CD1 PHE B 429     242.679 237.628 253.754  0.00  0.00           C  
ATOM  19222  HD1 PHE B 429     241.799 237.495 253.136  0.00  0.00           H  
ATOM  19223  CE1 PHE B 429     243.701 238.448 253.319  0.00  0.00           C  
ATOM  19224  HE1 PHE B 429     243.618 238.961 252.368  0.00  0.00           H  
ATOM  19225  CZ  PHE B 429     244.829 238.613 254.097  0.00  0.00           C  
ATOM  19226  HZ  PHE B 429     245.634 239.255 253.757  0.00  0.00           H  
ATOM  19227  CD2 PHE B 429     243.908 237.142 255.737  0.00  0.00           C  
ATOM  19228  HD2 PHE B 429     243.997 236.624 256.685  0.00  0.00           H  
ATOM  19229  CE2 PHE B 429     244.931 237.959 255.309  0.00  0.00           C  
ATOM  19230  HE2 PHE B 429     245.815 238.088 255.923  0.00  0.00           H  
ATOM  19231  C   PHE B 429     241.150 237.560 257.398  0.00  0.00           C  
ATOM  19232  O   PHE B 429     241.639 238.684 257.254  0.00  0.00           O  
ATOM  19233  N   THR B 430     241.086 236.947 258.570  0.00  0.00           N  
ATOM  19234  HN  THR B 430     240.357 236.279 258.715  0.00  0.00           H  
ATOM  19235  CA  THR B 430     242.019 237.194 259.657  0.00  0.00           C  
ATOM  19236  HA  THR B 430     242.683 238.019 259.427  0.00  0.00           H  
ATOM  19237  CB  THR B 430     241.297 237.600 260.954  0.00  0.00           C  
ATOM  19238  HB  THR B 430     240.607 236.807 261.218  0.00  0.00           H  
ATOM  19239  OG1 THR B 430     240.587 238.827 260.746  0.00  0.00           O  
ATOM  19240  HG1 THR B 430     240.134 239.082 261.560  0.00  0.00           H  
ATOM  19241  CG2 THR B 430     242.287 237.790 262.093  0.00  0.00           C  
ATOM  19242 HG21 THR B 430     241.766 238.083 263.029  0.00  0.00           H  
ATOM  19243 HG22 THR B 430     243.025 238.584 261.851  0.00  0.00           H  
ATOM  19244 HG23 THR B 430     242.848 236.852 262.294  0.00  0.00           H  
ATOM  19245  C   THR B 430     242.769 235.886 259.838  0.00  0.00           C  
ATOM  19246  O   THR B 430     242.206 234.821 259.582  0.00  0.00           O  
ATOM  19565  N   PHE B 464     239.367 247.625 262.534  0.00  0.00           N  
ATOM  19566  HN  PHE B 464     238.981 246.929 263.138  0.00  0.00           H  
ATOM  19567  CA  PHE B 464     240.738 248.076 262.777  0.00  0.00           C  
ATOM  19568  HA  PHE B 464     241.095 247.576 263.670  0.00  0.00           H  
ATOM  19569  CB  PHE B 464     241.664 247.684 261.622  0.00  0.00           C  
ATOM  19570  HB1 PHE B 464     241.298 248.006 260.624  0.00  0.00           H  
ATOM  19571  HB2 PHE B 464     242.686 248.113 261.700  0.00  0.00           H  
ATOM  19572  CG  PHE B 464     241.879 246.203 261.492  0.00  0.00           C  
ATOM  19573  CD1 PHE B 464     241.809 245.379 262.601  0.00  0.00           C  
ATOM  19574  HD1 PHE B 464     241.596 245.807 263.574  0.00  0.00           H  
ATOM  19575  CE1 PHE B 464     242.008 244.016 262.483  0.00  0.00           C  
ATOM  19576  HE1 PHE B 464     241.946 243.381 263.359  0.00  0.00           H  
ATOM  19577  CZ  PHE B 464     242.285 243.465 261.249  0.00  0.00           C  
ATOM  19578  HZ  PHE B 464     242.443 242.397 261.154  0.00  0.00           H  
ATOM  19579  CD2 PHE B 464     242.159 245.637 260.260  0.00  0.00           C  
ATOM  19580  HD2 PHE B 464     242.221 246.270 259.382  0.00  0.00           H  
ATOM  19581  CE2 PHE B 464     242.360 244.276 260.136  0.00  0.00           C  
ATOM  19582  HE2 PHE B 464     242.576 243.846 259.165  0.00  0.00           H  
ATOM  19583  C   PHE B 464     240.786 249.582 263.033  0.00  0.00           C  
ATOM  19584  O   PHE B 464     241.560 250.319 262.418  0.00  0.00           O  
ATOM  19585  N   GLU B 465     239.942 250.038 263.957  0.00  0.00           N  
ATOM  19586  HN  GLU B 465     239.318 249.394 264.398  0.00  0.00           H  
ATOM  19587  CA  GLU B 465     239.895 251.438 264.347  0.00  0.00           C  
ATOM  19588  HA  GLU B 465     240.817 251.913 264.032  0.00  0.00           H  
ATOM  19589  CB  GLU B 465     238.741 252.182 263.660  0.00  0.00           C  
ATOM  19590  C   GLU B 465     239.750 251.527 265.859  0.00  0.00           C  
ATOM  19591  O   GLU B 465     239.142 250.658 266.490  0.00  0.00           O  
ATOM  19592  N   ARG B 466     240.321 252.583 266.436  0.00  0.00           N  
ATOM  19593  HN  ARG B 466     240.769 253.265 265.860  0.00  0.00           H  
ATOM  19594  CA  ARG B 466     240.314 252.777 267.884  0.00  0.00           C  
ATOM  19595  HA  ARG B 466     239.550 252.144 268.321  0.00  0.00           H  
ATOM  19596  CB  ARG B 466     241.649 252.368 268.508  0.00  0.00           C  
ATOM  19597  HB1 ARG B 466     242.509 253.000 268.200  0.00  0.00           H  
ATOM  19598  HB2 ARG B 466     241.664 252.406 269.618  0.00  0.00           H  
ATOM  19599  CG  ARG B 466     242.084 250.955 268.175  0.00  0.00           C  
ATOM  19600  HG1 ARG B 466     241.329 250.204 268.490  0.00  0.00           H  
ATOM  19601  HG2 ARG B 466     242.243 250.816 267.084  0.00  0.00           H  
ATOM  19602  CD  ARG B 466     243.385 250.587 268.861  0.00  0.00           C  
ATOM  19603  HD1 ARG B 466     243.539 249.488 268.914  0.00  0.00           H  
ATOM  19604  HD2 ARG B 466     243.433 250.962 269.906  0.00  0.00           H  
ATOM  19605  NE  ARG B 466     244.550 251.134 268.173  0.00  0.00           N  
ATOM  19606  HE  ARG B 466     244.778 250.765 267.273  0.00  0.00           H  
ATOM  19607  CZ  ARG B 466     245.326 252.092 268.668  0.00  0.00           C  
ATOM  19608  NH1 ARG B 466     245.062 252.613 269.858  0.00  0.00           N1+
ATOM  19609 HH11 ARG B 466     245.646 253.333 270.230  0.00  0.00           H  
ATOM  19610 HH12 ARG B 466     244.278 252.284 270.382  0.00  0.00           H  
ATOM  19611  NH2 ARG B 466     246.367 252.529 267.973  0.00  0.00           N  
ATOM  19612 HH21 ARG B 466     246.951 253.249 268.345  0.00  0.00           H  
ATOM  19613 HH22 ARG B 466     246.566 252.136 267.076  0.00  0.00           H  
ATOM  19614  C   ARG B 466     240.006 254.237 268.183  0.00  0.00           C  
ATOM  19615  O   ARG B 466     240.819 255.118 267.885  0.00  0.00           O  
ATOM  20031  N   SER B 514     246.960 239.004 263.022  0.00  0.00           N  
ATOM  20032  HN  SER B 514     247.375 239.686 263.622  0.00  0.00           H  
ATOM  20033  CA  SER B 514     246.509 239.391 261.692  0.00  0.00           C  
ATOM  20034  HA  SER B 514     245.705 238.729 261.390  0.00  0.00           H  
ATOM  20035  CB  SER B 514     245.968 240.821 261.698  0.00  0.00           C  
ATOM  20036  HB1 SER B 514     245.352 241.008 262.603  0.00  0.00           H  
ATOM  20037  HB2 SER B 514     246.798 241.559 261.690  0.00  0.00           H  
ATOM  20038  OG  SER B 514     245.159 241.060 260.561  0.00  0.00           O  
ATOM  20039  HG1 SER B 514     244.817 241.963 260.565  0.00  0.00           H  
ATOM  20040  C   SER B 514     247.660 239.263 260.703  0.00  0.00           C  
ATOM  20041  O   SER B 514     248.766 239.750 260.960  0.00  0.00           O  
ATOM  20042  N   PHE B 515     247.395 238.610 259.577  0.00  0.00           N  
ATOM  20043  HN  PHE B 515     246.454 238.323 259.405  0.00  0.00           H  
ATOM  20044  CA  PHE B 515     248.408 238.292 258.581  0.00  0.00           C  
ATOM  20045  HA  PHE B 515     249.379 238.479 259.026  0.00  0.00           H  
ATOM  20046  CB  PHE B 515     248.339 236.819 258.181  0.00  0.00           C  
ATOM  20047  HB1 PHE B 515     247.313 236.476 257.927  0.00  0.00           H  
ATOM  20048  HB2 PHE B 515     248.956 236.572 257.291  0.00  0.00           H  
ATOM  20049  CG  PHE B 515     248.810 235.884 259.255  0.00  0.00           C  
ATOM  20050  CD1 PHE B 515     247.964 235.496 260.274  0.00  0.00           C  
ATOM  20051  HD1 PHE B 515     246.947 235.870 260.296  0.00  0.00           H  
ATOM  20052  CE1 PHE B 515     248.395 234.638 261.265  0.00  0.00           C  
ATOM  20053  HE1 PHE B 515     247.717 234.337 262.055  0.00  0.00           H  
ATOM  20054  CZ  PHE B 515     249.688 234.165 261.249  0.00  0.00           C  
ATOM  20055  HZ  PHE B 515     250.031 233.492 262.027  0.00  0.00           H  
ATOM  20056  CD2 PHE B 515     250.107 235.408 259.253  0.00  0.00           C  
ATOM  20057  HD2 PHE B 515     250.788 235.712 258.466  0.00  0.00           H  
ATOM  20058  CE2 PHE B 515     250.545 234.550 260.241  0.00  0.00           C  
ATOM  20059  HE2 PHE B 515     251.563 234.179 260.224  0.00  0.00           H  
ATOM  20060  C   PHE B 515     248.264 239.182 257.355  0.00  0.00           C  
ATOM  20061  O   PHE B 515     247.151 239.413 256.873  0.00  0.00           O  
ATOM  20062  N   GLU B 516     249.388 239.684 256.856  0.00  0.00           N  
ATOM  20063  HN  GLU B 516     250.239 239.543 257.360  0.00  0.00           H  
ATOM  20064  CA  GLU B 516     249.433 240.431 255.606  0.00  0.00           C  
ATOM  20065  HA  GLU B 516     248.421 240.615 255.263  0.00  0.00           H  
ATOM  20066  CB  GLU B 516     250.099 241.794 255.796  0.00  0.00           C  
ATOM  20067  C   GLU B 516     250.190 239.604 254.576  0.00  0.00           C  
ATOM  20068  O   GLU B 516     251.345 239.230 254.803  0.00  0.00           O  
TER   
ATOM  30035  N   VAL C 130     254.874 258.900 264.635  0.00  0.00           N  
ATOM  30036  HN  VAL C 130     255.321 258.082 264.995  0.00  0.00           H  
ATOM  30037  CA  VAL C 130     253.424 259.017 264.748  0.00  0.00           C  
ATOM  30038  HA  VAL C 130     253.014 259.581 263.918  0.00  0.00           H  
ATOM  30039  CB  VAL C 130     252.744 257.634 264.684  0.00  0.00           C  
ATOM  30040  HB  VAL C 130     253.112 257.126 263.800  0.00  0.00           H  
ATOM  30041  CG1 VAL C 130     253.115 256.808 265.890  0.00  0.00           C  
ATOM  30042 HG11 VAL C 130     252.625 255.812 265.844  0.00  0.00           H  
ATOM  30043 HG12 VAL C 130     252.791 257.316 266.823  0.00  0.00           H  
ATOM  30044 HG13 VAL C 130     254.215 256.658 265.934  0.00  0.00           H  
ATOM  30045  CG2 VAL C 130     251.227 257.743 264.515  0.00  0.00           C  
ATOM  30046 HG21 VAL C 130     250.737 256.747 264.469  0.00  0.00           H  
ATOM  30047 HG22 VAL C 130     250.750 258.293 265.354  0.00  0.00           H  
ATOM  30048 HG23 VAL C 130     250.946 258.279 263.583  0.00  0.00           H  
ATOM  30049  C   VAL C 130     253.140 259.738 266.061  0.00  0.00           C  
ATOM  30050  O   VAL C 130     251.997 259.793 266.530  0.00  0.00           O  
ATOM  30268  N   THR C 167     254.292 256.124 269.320  0.00  0.00           N  
ATOM  30269  HN  THR C 167     254.245 256.799 268.585  0.00  0.00           H  
ATOM  30270  CA  THR C 167     253.882 254.755 269.043  0.00  0.00           C  
ATOM  30271  HA  THR C 167     254.068 254.191 269.949  0.00  0.00           H  
ATOM  30272  CB  THR C 167     252.384 254.717 268.681  0.00  0.00           C  
ATOM  30273  HB  THR C 167     252.252 255.306 267.781  0.00  0.00           H  
ATOM  30274  OG1 THR C 167     251.620 255.250 269.769  0.00  0.00           O  
ATOM  30275  HG1 THR C 167     250.682 255.226 269.542  0.00  0.00           H  
ATOM  30276  CG2 THR C 167     251.898 253.298 268.410  0.00  0.00           C  
ATOM  30277 HG21 THR C 167     250.818 253.271 268.149  0.00  0.00           H  
ATOM  30278 HG22 THR C 167     252.033 252.636 269.292  0.00  0.00           H  
ATOM  30279 HG23 THR C 167     252.445 252.825 267.567  0.00  0.00           H  
ATOM  30280  C   THR C 167     254.693 254.090 267.935  0.00  0.00           C  
ATOM  30281  O   THR C 167     254.774 252.856 267.906  0.00  0.00           O  
ATOM  30282  N   PHE C 168     255.349 254.864 267.073  0.00  0.00           N  
ATOM  30283  HN  PHE C 168     255.324 255.854 267.202  0.00  0.00           H  
ATOM  30284  CA  PHE C 168     256.102 254.325 265.949  0.00  0.00           C  
ATOM  30285  HA  PHE C 168     256.461 253.341 266.230  0.00  0.00           H  
ATOM  30286  CB  PHE C 168     255.216 254.172 264.706  0.00  0.00           C  
ATOM  30287  HB1 PHE C 168     254.371 253.464 264.841  0.00  0.00           H  
ATOM  30288  HB2 PHE C 168     254.741 255.120 264.374  0.00  0.00           H  
ATOM  30289  CG  PHE C 168     255.949 253.667 263.496  0.00  0.00           C  
ATOM  30290  CD1 PHE C 168     256.097 252.308 263.275  0.00  0.00           C  
ATOM  30291  HD1 PHE C 168     255.681 251.602 263.984  0.00  0.00           H  
ATOM  30292  CE1 PHE C 168     256.769 251.842 262.161  0.00  0.00           C  
ATOM  30293  HE1 PHE C 168     256.880 250.776 262.001  0.00  0.00           H  
ATOM  30294  CZ  PHE C 168     257.299 252.736 261.253  0.00  0.00           C  
ATOM  30295  HZ  PHE C 168     257.826 252.373 260.378  0.00  0.00           H  
ATOM  30296  CD2 PHE C 168     256.483 254.552 262.574  0.00  0.00           C  
ATOM  30297  HD2 PHE C 168     256.370 255.619 262.728  0.00  0.00           H  
ATOM  30298  CE2 PHE C 168     257.157 254.092 261.462  0.00  0.00           C  
ATOM  30299  HE2 PHE C 168     257.575 254.796 260.752  0.00  0.00           H  
ATOM  30300  C   PHE C 168     257.290 255.222 265.634  0.00  0.00           C  
ATOM  30301  O   PHE C 168     257.163 256.449 265.615  0.00  0.00           O  
ATOM  30551  N   ASP C 198     243.833 251.201 253.822  0.00  0.00           N  
ATOM  30552  HN  ASP C 198     243.042 251.768 253.599  0.00  0.00           H  
ATOM  30553  CA  ASP C 198     243.686 250.175 254.858  0.00  0.00           C  
ATOM  30554  HA  ASP C 198     242.730 250.334 255.344  0.00  0.00           H  
ATOM  30555  CB  ASP C 198     243.682 248.775 254.243  0.00  0.00           C  
ATOM  30556  C   ASP C 198     244.773 250.298 255.923  0.00  0.00           C  
ATOM  30557  O   ASP C 198     245.278 249.302 256.447  0.00  0.00           O  
ATOM  30558  N   GLY C 199     245.139 251.536 256.247  0.00  0.00           N  
ATOM  30559  HN  GLY C 199     244.710 252.308 255.779  0.00  0.00           H  
ATOM  30560  CA  GLY C 199     246.140 251.794 257.257  0.00  0.00           C  
ATOM  30561  HA1 GLY C 199     246.091 252.801 257.724  0.00  0.00           H  
ATOM  30562  HA2 GLY C 199     246.118 251.107 258.130  0.00  0.00           H  
ATOM  30563  C   GLY C 199     247.571 251.703 256.781  0.00  0.00           C  
ATOM  30564  O   GLY C 199     248.482 252.052 257.543  0.00  0.00           O  
ATOM  30565  N   TYR C 200     247.805 251.251 255.553  0.00  0.00           N  
ATOM  30566  HN  TYR C 200     247.028 250.985 254.984  0.00  0.00           H  
ATOM  30567  CA  TYR C 200     249.148 251.127 255.003  0.00  0.00           C  
ATOM  30568  HA  TYR C 200     249.858 250.965 255.806  0.00  0.00           H  
ATOM  30569  CB  TYR C 200     249.242 249.924 254.067  0.00  0.00           C  
ATOM  30570  HB1 TYR C 200     248.386 249.850 253.363  0.00  0.00           H  
ATOM  30571  HB2 TYR C 200     250.151 249.936 253.429  0.00  0.00           H  
ATOM  30572  CG  TYR C 200     249.279 248.603 254.798  0.00  0.00           C  
ATOM  30573  CD1 TYR C 200     250.146 248.401 255.863  0.00  0.00           C  
ATOM  30574  HD1 TYR C 200     250.806 249.204 256.172  0.00  0.00           H  
ATOM  30575  CE1 TYR C 200     250.183 247.196 256.536  0.00  0.00           C  
ATOM  30576  HE1 TYR C 200     250.869 247.055 257.364  0.00  0.00           H  
ATOM  30577  CZ  TYR C 200     249.343 246.174 256.149  0.00  0.00           C  
ATOM  30578  OH  TYR C 200     249.374 244.971 256.815  0.00  0.00           O  
ATOM  30579  HH  TYR C 200     250.033 245.011 257.520  0.00  0.00           H  
ATOM  30580  CD2 TYR C 200     248.442 247.559 254.428  0.00  0.00           C  
ATOM  30581  HD2 TYR C 200     247.754 247.695 253.601  0.00  0.00           H  
ATOM  30582  CE2 TYR C 200     248.471 246.350 255.096  0.00  0.00           C  
ATOM  30583  HE2 TYR C 200     247.812 245.544 254.794  0.00  0.00           H  
ATOM  30584  C   TYR C 200     249.495 252.416 254.272  0.00  0.00           C  
ATOM  30585  O   TYR C 200     248.862 252.757 253.267  0.00  0.00           O  
ATOM  31007  N   PRO C 230     252.245 250.720 258.695  0.00  0.00           N  
ATOM  31008  CD  PRO C 230     253.290 249.847 259.256  0.00  0.00           C  
ATOM  31009  HD1 PRO C 230     253.989 250.562 259.741  0.00  0.00           H  
ATOM  31010  HD2 PRO C 230     253.698 249.329 258.362  0.00  0.00           H  
ATOM  31011  CA  PRO C 230     250.899 250.363 259.190  0.00  0.00           C  
ATOM  31012  HA  PRO C 230     250.127 250.423 258.432  0.00  0.00           H  
ATOM  31013  CB  PRO C 230     251.116 248.944 259.720  0.00  0.00           C  
ATOM  31014  HB1 PRO C 230     250.943 248.302 258.830  0.00  0.00           H  
ATOM  31015  HB2 PRO C 230     250.351 248.842 260.520  0.00  0.00           H  
ATOM  31016  CG  PRO C 230     252.529 248.961 260.209  0.00  0.00           C  
ATOM  31017  HG1 PRO C 230     253.013 247.962 260.154  0.00  0.00           H  
ATOM  31018  HG2 PRO C 230     252.629 249.430 261.211  0.00  0.00           H  
ATOM  31019  C   PRO C 230     250.415 251.321 260.272  0.00  0.00           C  
ATOM  31020  O   PRO C 230     250.261 250.977 261.449  0.00  0.00           O  
ATOM  31021  N   ILE C 231     250.153 252.562 259.871  0.00  0.00           N  
ATOM  31022  HN  ILE C 231     250.168 252.785 258.897  0.00  0.00           H  
ATOM  31023  CA  ILE C 231     249.844 253.596 260.850  0.00  0.00           C  
ATOM  31024  HA  ILE C 231     250.464 253.446 261.727  0.00  0.00           H  
ATOM  31025  CB  ILE C 231     250.171 254.984 260.277  0.00  0.00           C  
ATOM  31026  HB  ILE C 231     249.604 255.129 259.364  0.00  0.00           H  
ATOM  31027  CG2 ILE C 231     249.811 256.045 261.279  0.00  0.00           C  
ATOM  31028 HG21 ILE C 231     250.047 257.048 260.865  0.00  0.00           H  
ATOM  31029 HG22 ILE C 231     250.390 255.890 262.214  0.00  0.00           H  
ATOM  31030 HG23 ILE C 231     248.725 255.991 261.509  0.00  0.00           H  
ATOM  31031  CG1 ILE C 231     251.668 255.080 259.986  0.00  0.00           C  
ATOM  31032 HG11 ILE C 231     252.273 255.430 260.850  0.00  0.00           H  
ATOM  31033 HG12 ILE C 231     252.131 254.115 259.690  0.00  0.00           H  
ATOM  31034  CD1 ILE C 231     252.012 256.028 258.869  0.00  0.00           C  
ATOM  31035  HD1 ILE C 231     253.100 256.098 258.657  0.00  0.00           H  
ATOM  31036  HD2 ILE C 231     251.693 257.076 259.054  0.00  0.00           H  
ATOM  31037  HD3 ILE C 231     251.551 255.760 257.894  0.00  0.00           H  
ATOM  31038  C   ILE C 231     248.393 253.496 261.305  0.00  0.00           C  
ATOM  31039  O   ILE C 231     248.103 253.547 262.506  0.00  0.00           O  
ATOM  31040  N   GLY C 232     247.460 253.354 260.366  0.00  0.00           N  
ATOM  31041  HN  GLY C 232     247.703 253.412 259.399  0.00  0.00           H  
ATOM  31042  CA  GLY C 232     246.085 253.114 260.764  0.00  0.00           C  
ATOM  31043  HA1 GLY C 232     245.415 252.779 259.944  0.00  0.00           H  
ATOM  31044  HA2 GLY C 232     245.956 252.334 261.545  0.00  0.00           H  
ATOM  31045  C   GLY C 232     245.373 254.317 261.339  0.00  0.00           C  
ATOM  31046  O   GLY C 232     244.508 254.158 262.206  0.00  0.00           O  
ATOM  31047  N   ILE C 233     245.710 255.519 260.883  0.00  0.00           N  
ATOM  31048  HN  ILE C 233     246.365 255.586 260.132  0.00  0.00           H  
ATOM  31049  CA  ILE C 233     245.154 256.739 261.444  0.00  0.00           C  
ATOM  31050  HA  ILE C 233     244.538 256.493 262.301  0.00  0.00           H  
ATOM  31051  CB  ILE C 233     246.298 257.668 261.905  0.00  0.00           C  
ATOM  31052  HB  ILE C 233     246.909 257.095 262.593  0.00  0.00           H  
ATOM  31053  CG2 ILE C 233     247.107 258.123 260.706  0.00  0.00           C  
ATOM  31054 HG21 ILE C 233     247.930 258.791 261.038  0.00  0.00           H  
ATOM  31055 HG22 ILE C 233     246.454 258.676 259.997  0.00  0.00           H  
ATOM  31056 HG23 ILE C 233     247.541 257.242 260.187  0.00  0.00           H  
ATOM  31057  CG1 ILE C 233     245.785 258.906 262.631  0.00  0.00           C  
ATOM  31058 HG11 ILE C 233     245.104 259.518 262.001  0.00  0.00           H  
ATOM  31059 HG12 ILE C 233     245.215 258.655 263.551  0.00  0.00           H  
ATOM  31060  CD1 ILE C 233     246.886 259.815 263.059  0.00  0.00           C  
ATOM  31061  HD1 ILE C 233     246.512 260.717 263.588  0.00  0.00           H  
ATOM  31062  HD2 ILE C 233     247.490 260.185 262.203  0.00  0.00           H  
ATOM  31063  HD3 ILE C 233     247.600 259.322 263.753  0.00  0.00           H  
ATOM  31064  C   ILE C 233     244.281 257.438 260.407  0.00  0.00           C  
ATOM  31065  O   ILE C 233     244.351 257.171 259.203  0.00  0.00           O  
TER   
END
