# Supplementary material for: Identification of a druggable binding pocket in the spike protein reveals a key site for existing drugs potentially capable of combating Covid-19 infectivity
Source: BMC Mol Cell Biol. 2020 Jul 1;21:49. doi: 10.1186/s12860-020-00294-x (PMC7327214; doi:10.1186/s12860-020-00294-x)
Supplement: Supplementary file 3 — Additional file 3. LEDOCK_top100.mol2 - The top 100 Ledock poses listed in Table 2. [file 12860_2020_294_MOESM3_ESM.mol2]

@<TRIPOS>MOLECULE
LEDOCK_2644
26 27 0 0 0
SMALL
GASTEIGER

@<TRIPOS>ATOM
1  C6       246.8250  249.2130  261.1800 C.ar    0  LIG0        0.0350
2  C7       245.4410  249.4110  261.2850 C.ar    0  LIG0        0.0060
3  C8       244.9010  249.9290  262.4380 C.ar    0  LIG0        0.0371
4  C9       245.7230  250.2630  263.5080 C.ar    0  LIG0        0.1430
5  C12      247.1100  250.0710  263.4160 C.ar    0  LIG0        0.0873
6  C24      247.6600  249.5510  262.2490 C.ar    0  LIG0        0.0104
7  C13      247.9840  250.4260  264.5510 C.2     0  LIG0        0.2487
8  O14      248.1020  249.6630  265.4900 O.2     0  LIG0       -0.2700
9  N15      248.6510  251.5970  264.5460 N.am    0  LIG0       -0.3029
10  H37      248.5570  252.2070  263.7980 H       0  LIG0        0.1497
11  C16      249.5190  251.9490  265.6730 C.3     0  LIG0        0.0689
12  C17      250.9820  251.8850  265.2300 C.3     0  LIG0       -0.0381
13  C18      251.3990  253.2080  264.5530 C.3     0  LIG0       -0.0213
14  C19      252.3390  252.7920  263.4040 C.3     0  LIG0       -0.0248
15  C20      252.4130  251.2510  263.4830 C.3     0  LIG0       -0.0773
16  N21      251.1590  250.8530  264.1760 N.4     0  LIG0        0.3893
17  H47      250.3830  250.8670  263.5340 H       0  LIG0       -0.0795
18  C22      251.3090  249.5220  264.7800 C.3     0  LIG0       -0.0773
19  C23      251.0490  248.4500  263.7220 C.3     0  LIG0       -0.0250
20  O10      245.1840  250.7740  264.6420 O.3     0  LIG0       -0.4713
21  C11      244.7760  252.1440  264.6050 C.3     0  LIG0        0.2525
22  C4       247.3990  248.6600  259.9460 C.2     0  LIG0        0.1730
23  O5       247.6380  249.3880  259.0090 O.2     0  LIG0       -0.2913
24  C3       247.6930  247.1850  259.8490 C.3     0  LIG0        0.0692
25  C2       246.5460  246.4830  259.1200 C.3     0  LIG0        0.0081
26  C1       246.2220  245.1640  259.8250 C.3     0  LIG0        0.0005
@<TRIPOS>BOND
1    23    22    2
2    25    26    1
3    25    24    1
4    24    22    1
5    22     1    1
6     1     2   ar
7     1     6   ar
8     2     3   ar
9     6     5   ar
10     3     4   ar
11    14    15    1
12    14    13    1
13     5     4   ar
14     5     7    1
15    15    16    1
16     4    20    1
17    17    16    1
18    19    18    1
19    10     9    1
20    16    18    1
21    16    12    1
22     9     7   am
23     9    11    1
24     7     8    2
25    13    12    1
26    21    20    1
27    12    11    1

@<TRIPOS>MOLECULE
LEDOCK_4001
24 25 0 0 0
SMALL
GASTEIGER

@<TRIPOS>ATOM
1  C12      246.7370  249.2890  260.5960 C.2     0  LIG0        0.3538
2  O13      245.8130  249.8330  260.0400 O.2     0  LIG0       -0.2462
3  C2       247.1020  247.8700  260.2370 C.3     0  LIG0        0.2212
4  C1       247.6270  247.8280  258.8010 C.3     0  LIG0        0.0553
5  C3       248.1860  247.3670  261.1920 C.3     0  LIG0        0.0553
6  O4       245.9460  247.0400  260.3480 O.3     0  LIG0       -0.4720
7  C5       245.9410  245.8880  259.6280 C.ar    0  LIG0        0.1390
8  C6       245.2130  245.8070  258.4500 C.ar    0  LIG0        0.0378
9  C7       245.2100  244.6350  257.7190 C.ar    0  LIG0        0.0145
10  C8       245.9320  243.5400  258.1620 C.ar    0  LIG0        0.0579
11 Cl9       245.9270  242.0680  257.2430 Cl      0  LIG0       -0.0822
12  C10      246.6590  243.6180  259.3370 C.ar    0  LIG0        0.0145
13  C11      246.6690  244.7910  260.0680 C.ar    0  LIG0        0.0378
14  O14      247.4390  249.9470  261.5320 O.3     0  LIG0       -0.4395
15  C15      247.0010  249.8010  262.9080 C.3     0  LIG0        0.2540
16  C16      248.1690  250.0310  263.8340 C.ar    0  LIG0        0.1024
17  C17      248.0730  250.9840  264.8290 C.ar    0  LIG0        0.0184
18  C18      249.1520  251.1880  265.6760 C.ar    0  LIG0        0.0026
19  C19      250.2910  250.4180  265.4910 C.ar    0  LIG0        0.0172
20  C20      250.3140  249.4870  264.4710 C.ar    0  LIG0        0.0882
21  N23      249.2690  249.3190  263.6850 N.ar    0  LIG0       -0.2478
22  C21      251.5470  248.6470  264.2580 C.3     0  LIG0        0.1829
23  O22      251.4030  247.4050  264.9490 O.3     0  LIG0       -0.3760
24  H41      251.0630  247.4930  265.8510 H       0  LIG0        0.2110
@<TRIPOS>BOND
1    11    10    1
2     9    10   ar
3     9     8   ar
4    10    12   ar
5     8     7   ar
6     4     3    1
7    12    13   ar
8     7    13   ar
9     7     6    1
10     2     1    2
11     3     6    1
12     3     1    1
13     3     5    1
14     1    14    1
15    14    15    1
16    15    16    1
17    21    16   ar
18    21    20   ar
19    16    17   ar
20    22    20    1
21    22    23    1
22    20    19   ar
23    17    18   ar
24    23    24    1
25    19    18   ar

@<TRIPOS>MOLECULE
LEDOCK_1178
22 23 0 0 0
SMALL
GASTEIGER

@<TRIPOS>ATOM
1  C9       247.1650  249.9550  263.3030 C.ar    0  LIG0        0.1347
2  C10      246.5320  250.0920  264.5300 C.ar    0  LIG0        0.0366
3  C11      245.1530  250.0590  264.6020 C.ar    0  LIG0        0.0031
4  C12      244.4030  249.8920  263.4510 C.ar    0  LIG0       -0.0001
5  C13      245.0330  249.7550  262.2270 C.ar    0  LIG0       -0.0009
6  C14      246.4100  249.7860  262.1510 C.ar    0  LIG0        0.0162
7  O8       248.5220  249.9850  263.2310 O.3     0  LIG0       -0.4780
8  C7       249.1970  250.8950  264.1010 C.3     0  LIG0        0.1828
9  C6       250.3760  250.1830  264.7700 C.3     0  LIG0       -0.0292
10  N3       251.5880  250.3790  263.9630 N.4     0  LIG0        0.3894
11  H27      251.3620  250.2670  262.9850 H       0  LIG0       -0.0796
12  C2       252.1160  251.7290  264.1940 C.3     0  LIG0       -0.0773
13  C1       252.7130  252.2730  262.8940 C.3     0  LIG0       -0.0250
14  C4       252.5980  249.3850  264.3490 C.3     0  LIG0       -0.0773
15  C5       251.9360  248.0140  264.4900 C.3     0  LIG0       -0.0250
16  C15      247.0960  249.6380  260.8180 C.3     0  LIG0        0.0557
17  C16      246.8070  248.2710  260.2520 C.ar    0  LIG0       -0.0177
18  C17      245.5980  248.0210  259.6320 C.ar    0  LIG0       -0.0039
19  C18      245.3340  246.7670  259.1140 C.ar    0  LIG0       -0.0003
20  C19      246.2770  245.7630  259.2180 C.ar    0  LIG0       -0.0000
21  C20      247.4870  246.0130  259.8380 C.ar    0  LIG0       -0.0003
22  C21      247.7540  247.2690  260.3510 C.ar    0  LIG0       -0.0039
@<TRIPOS>BOND
1    19    20   ar
2    19    18   ar
3    20    21   ar
4    18    17   ar
5    21    22   ar
6    17    22   ar
7    17    16    1
8    16     6    1
9     6     5   ar
10     6     1   ar
11     5     4   ar
12    13    12    1
13    11    10    1
14     7     1    1
15     7     8    1
16     1     2   ar
17     4     3   ar
18    10    12    1
19    10    14    1
20    10     9    1
21     8     9    1
22    14    15    1
23     2     3   ar

@<TRIPOS>MOLECULE
LEDOCK_1615
19 21 0 0 0
SMALL
GASTEIGER

@<TRIPOS>ATOM
1  C10      246.8690  249.4800  262.0670 C.ar    0  LIG0        0.1864
2  N11      246.2230  249.5390  263.1960 N.ar    0  LIG0       -0.2201
3  C12      247.0820  249.8670  264.1960 C.ar    0  LIG0        0.0990
4  C13      246.9300  250.0600  265.5710 C.ar    0  LIG0        0.0206
5  C14      248.0100  250.3990  266.3340 C.ar    0  LIG0        0.0016
6  C15      249.2620  250.5560  265.7580 C.ar    0  LIG0        0.0016
7  C16      249.4370  250.3710  264.4020 C.ar    0  LIG0        0.0186
8  C17      248.3490  250.0260  263.6120 C.ar    0  LIG0        0.0760
9  N18      248.1820  249.7740  262.2640 N.ar    0  LIG0       -0.3313
10  H29      248.8730  249.8020  261.5830 H       0  LIG0        0.1679
11  S2       246.1460  249.0840  260.5110 S.3     0  LIG0        0.0395
12  O1       245.0860  248.2050  260.8650 O.3     0  LIG0       -0.1532
13  C3       247.4570  248.1460  259.6790 C.3     0  LIG0        0.1310
14  C4       247.0500  246.6970  259.5750 C.ar    0  LIG0        0.0719
15  C5       246.4480  246.2400  258.4190 C.ar    0  LIG0        0.0157
16  C6       246.0830  244.9040  258.3310 C.ar    0  LIG0        0.0028
17  C7       246.3280  244.0800  259.4170 C.ar    0  LIG0        0.0207
18  C8       246.9360  244.6100  260.5420 C.ar    0  LIG0        0.0985
19  N9       247.2740  245.8840  260.5870 N.ar    0  LIG0       -0.2472
@<TRIPOS>BOND
1    16    15   ar
2    16    17   ar
3    15    14   ar
4    17    18   ar
5    14    13    1
6    14    19   ar
7    13    11    1
8    11    12    1
9    11     1    1
10    18    19   ar
11    10     9    1
12     1     9   ar
13     1     2   ar
14     9     8   ar
15     2     3   ar
16     8     3   ar
17     8     7   ar
18     3     4   ar
19     7     6   ar
20     4     5   ar
21     6     5   ar

@<TRIPOS>MOLECULE
LEDOCK_1614
19 21 0 0 0
SMALL
GASTEIGER

@<TRIPOS>ATOM
1  C10      246.8650  249.5110  262.1120 C.ar    0  LIG0        0.1864
2  N11      246.2400  249.5580  263.2520 N.ar    0  LIG0       -0.2201
3  C12      247.1210  249.8510  264.2430 C.ar    0  LIG0        0.0990
4  C13      246.9960  250.0180  265.6250 C.ar    0  LIG0        0.0206
5  C14      248.0950  250.3260  266.3750 C.ar    0  LIG0        0.0016
6  C15      249.3390  250.4760  265.7800 C.ar    0  LIG0        0.0016
7  C16      249.4860  250.3150  264.4180 C.ar    0  LIG0        0.0186
8  C17      248.3800  250.0030  263.6400 C.ar    0  LIG0        0.0760
9  N18      248.1860  249.7810  262.2910 N.ar    0  LIG0       -0.3313
10  H29      248.8650  249.8120  261.5990 H       0  LIG0        0.1679
11  S2       246.1090  249.1570  260.5600 S.3     0  LIG0        0.0395
12  O1       245.0570  248.2690  260.9120 O.3     0  LIG0       -0.1532
13  C3       247.4030  248.2430  259.6750 C.3     0  LIG0        0.1310
14  C4       246.9150  246.8490  259.3720 C.ar    0  LIG0        0.0719
15  C5       246.1740  246.6190  258.2270 C.ar    0  LIG0        0.0157
16  C6       245.7360  245.3310  257.9550 C.ar    0  LIG0        0.0028
17  C7       246.0510  244.3240  258.8520 C.ar    0  LIG0        0.0207
18  C8       246.7960  244.6300  259.9750 C.ar    0  LIG0        0.0985
19  N9       247.2010  245.8630  260.2000 N.ar    0  LIG0       -0.2472
@<TRIPOS>BOND
1    16    15   ar
2    16    17   ar
3    15    14   ar
4    17    18   ar
5    14    13    1
6    14    19   ar
7    13    11    1
8    18    19   ar
9    11    12    1
10    11     1    1
11    10     9    1
12     1     9   ar
13     1     2   ar
14     9     8   ar
15     2     3   ar
16     8     3   ar
17     8     7   ar
18     3     4   ar
19     7     6   ar
20     4     5   ar
21     6     5   ar

@<TRIPOS>MOLECULE
LEDOCK_3665
27 28 0 0 0
SMALL
GASTEIGER

@<TRIPOS>ATOM
1  N14      247.9500  249.3370  261.7800 N.4     0  LIG0        0.3878
2  H36      248.2260  250.2050  261.3430 H       0  LIG0       -0.0842
3  H37      248.7560  248.7350  261.8650 H       0  LIG0       -0.0842
4  C2       246.9290  248.6770  260.9570 C.3     0  LIG0       -0.0574
5  C1       245.9160  249.7160  260.4720 C.3     0  LIG0       -0.0231
6  C3       247.5960  248.0130  259.7500 C.3     0  LIG0        0.0050
7  C4       246.8580  246.7460  259.4030 C.ar    0  LIG0       -0.0243
8  C5       247.0060  245.6220  260.1940 C.ar    0  LIG0       -0.0044
9  C6       246.3290  244.4590  259.8750 C.ar    0  LIG0       -0.0004
10  C7       245.5060  244.4200  258.7660 C.ar    0  LIG0        0.0038
11  C8       245.3590  245.5450  257.9740 C.ar    0  LIG0        0.0711
12  C13      246.0310  246.7080  258.2960 C.ar    0  LIG0       -0.0005
13  C9       244.4620  245.5020  256.7640 C.3     0  LIG0        0.4186
14  F10      243.4360  246.4420  256.9100 F       0  LIG0       -0.1659
15  F11      243.9100  244.2240  256.6380 F       0  LIG0       -0.1659
16  F12      245.2090  245.8030  255.6200 F       0  LIG0       -0.1659
17  C15      247.4010  249.6120  263.1140 C.3     0  LIG0       -0.0333
18  C16      248.3140  250.5970  263.8490 C.3     0  LIG0        0.1857
19  O17      248.1910  250.3950  265.2810 O.3     0  LIG0       -0.4478
20  C18      249.3210  250.1090  265.9570 C.2     0  LIG0        0.3411
21  O19      249.2620  249.7800  267.1250 O.2     0  LIG0       -0.2449
22  C20      250.6290  250.1960  265.2780 C.ar    0  LIG0        0.0756
23  C21      251.1600  251.4420  264.9370 C.ar    0  LIG0        0.0064
24  C22      252.3830  251.5170  264.3030 C.ar    0  LIG0        0.0002
25  C23      253.0850  250.3610  264.0070 C.ar    0  LIG0        0.0000
26  C24      252.5650  249.1240  264.3430 C.ar    0  LIG0        0.0002
27  C25      251.3430  249.0340  264.9770 C.ar    0  LIG0        0.0064
@<TRIPOS>BOND
1    16    13    1
2    15    13    1
3    13    14    1
4    13    11    1
5    11    12   ar
6    11    10   ar
7    12     7   ar
8    10     9   ar
9     7     6    1
10     7     8   ar
11     6     4    1
12     9     8   ar
13     5     4    1
14     4     1    1
15     2     1    1
16     1     3    1
17     1    17    1
18    17    18    1
19    18    19    1
20    25    24   ar
21    25    26   ar
22    24    23   ar
23    26    27   ar
24    23    22   ar
25    27    22   ar
26    22    20    1
27    19    20    1
28    20    21    2

@<TRIPOS>MOLECULE
LEDOCK_4282
23 26 0 0 0
SMALL
GASTEIGER

@<TRIPOS>ATOM
1  C9       245.5970  249.6000  260.2470 C.3     0  LIG0        0.1514
2  C8       245.6120  249.7910  261.7420 C.ar    0  LIG0        0.0057
3  C7       244.4140  249.9190  262.4340 C.ar    0  LIG0       -0.0004
4  C6       244.4030  250.0870  263.7870 C.ar    0  LIG0        0.0222
5  C5       245.6130  250.1440  264.4940 C.ar    0  LIG0        0.1217
6  N4       245.9080  250.3020  265.7990 N.ar    0  LIG0       -0.1288
7  C23      246.8240  250.0200  263.7930 C.ar    0  LIG0        0.0986
8  N3       247.1830  250.2890  265.9720 N.ar    0  LIG0       -0.0638
9  N2       247.8210  250.1130  264.7350 N.ar    0  LIG0       -0.2297
10  C1       249.2640  250.0430  264.4950 C.3     0  LIG0        0.1555
11  C22      246.8140  249.8440  262.4130 C.ar    0  LIG0        0.0183
12  C10      245.9740  248.1780  259.9190 C.ar    0  LIG0        0.0041
13  C11      247.2310  247.7040  260.2450 C.ar    0  LIG0       -0.0012
14  C12      247.5760  246.4000  259.9430 C.ar    0  LIG0        0.0111
15  C13      246.6650  245.5700  259.3140 C.ar    0  LIG0        0.0577
16 Cl14      247.0990  243.9310  258.9360 Cl      0  LIG0       -0.0822
17  C15      245.4080  246.0450  258.9890 C.ar    0  LIG0        0.0111
18  C16      245.0630  247.3500  259.2910 C.ar    0  LIG0       -0.0012
19  N17      244.2540  249.8810  259.7330 N.ar    0  LIG0       -0.2235
20  C18      243.4280  249.0130  259.1240 C.ar    0  LIG0        0.1978
21  N19      242.3260  249.6490  258.8180 N.ar    0  LIG0       -0.2007
22  C20      242.4140  250.9190  259.2070 C.ar    0  LIG0        0.2210
23  N21      243.5780  251.1100  259.7750 N.ar    0  LIG0       -0.1446
@<TRIPOS>BOND
1    21    20   ar
2    21    22   ar
3    16    15    1
4    17    18   ar
5    17    15   ar
6    20    19   ar
7    22    23   ar
8    18    12   ar
9    15    14   ar
10    19    23   ar
11    19     1    1
12    12    13   ar
13    12     1    1
14    14    13   ar
15     1     2    1
16     2    11   ar
17     2     3   ar
18    11     7   ar
19     3     4   ar
20     4     5   ar
21     7     5   ar
22     7     9   ar
23     5     6   ar
24    10     9    1
25     9     8   ar
26     6     8   ar

@<TRIPOS>MOLECULE
LEDOCK_1168
22 24 0 0 0
SMALL
GASTEIGER

@<TRIPOS>ATOM
1  C4       247.3910  249.3040  262.2280 C.3     0  LIG0        0.0944
2  N3       248.7940  249.3610  262.6470 N.am    0  LIG0       -0.3005
3  C2       249.1030  249.6160  263.9340 C.2     0  LIG0        0.2474
4  O1       248.2160  249.8000  264.7460 O.2     0  LIG0       -0.2701
5  H21      249.5000  249.2130  261.9990 H       0  LIG0        0.1498
6  C15      250.5160  249.6740  264.3580 C.ar    0  LIG0        0.0725
7  C16      251.0810  250.8810  264.7900 C.ar    0  LIG0        0.0077
8  C17      252.4080  250.8790  265.1840 C.ar    0  LIG0        0.0208
9  C18      253.1300  249.7010  265.1270 C.ar    0  LIG0        0.0989
10  N19      252.5730  248.5810  264.7120 N.ar    0  LIG0       -0.2422
11  C20      251.3130  248.5290  264.3330 C.ar    0  LIG0        0.1034
12  C5       247.2730  249.7780  260.7780 C.3     0  LIG0        0.0491
13  C6       246.3790  248.8380  260.0120 C.ar    0  LIG0       -0.0021
14  C7       245.2170  249.1480  259.4190 C.ar    0  LIG0        0.0681
15  N8       244.6890  248.0390  258.8160 N.ar    0  LIG0       -0.3523
16  C9       245.5170  246.9570  259.0210 C.ar    0  LIG0        0.0563
17  H27      243.8550  248.0160  258.3220 H       0  LIG0        0.1660
18  C10      245.4590  245.6200  258.6410 C.ar    0  LIG0        0.0170
19  C14      246.6110  247.4100  259.7780 C.ar    0  LIG0        0.0131
20  C11      246.4680  244.7590  259.0110 C.ar    0  LIG0        0.0015
21  C12      247.5460  245.2110  259.7590 C.ar    0  LIG0        0.0001
22  C13      247.6240  246.5200  260.1420 C.ar    0  LIG0        0.0012
@<TRIPOS>BOND
1    17    15    1
2    18    20   ar
3    18    16   ar
4    15    16   ar
5    15    14   ar
6    20    21   ar
7    16    19   ar
8    14    13   ar
9    21    22   ar
10    19    13   ar
11    19    22   ar
12    13    12    1
13    12     1    1
14     5     2    1
15     1     2    1
16     2     3   am
17     3     6    1
18     3     4    2
19    11     6   ar
20    11    10   ar
21     6     7   ar
22    10     9   ar
23     7     8   ar
24     9     8   ar

@<TRIPOS>MOLECULE
LEDOCK_3229
20 22 0 0 0
SMALL
GASTEIGER

@<TRIPOS>ATOM
1  C7       246.2740  248.8210  260.1720 C.3     0  LIG0        0.1174
2  C8       247.5850  249.0040  260.6380 C.2     0  LIG0        0.0165
3  C9       247.7960  249.5410  261.8670 C.2     0  LIG0        0.0775
4  N10      246.7760  249.9020  262.6560 N.ar    0  LIG0       -0.3040
5  C11      247.0460  250.4260  263.8600 C.ar    0  LIG0        0.0801
6  C12      246.0510  250.8090  264.7010 C.ar    0  LIG0        0.0190
7  C13      244.7140  250.6620  264.3140 C.ar    0  LIG0        0.0030
8  C14      244.4390  250.1290  263.0910 C.ar    0  LIG0        0.0173
9  C15      245.5030  249.7440  262.2520 C.ar    0  LIG0        0.0617
10  C16      245.2230  249.2010  260.9860 C.2     0  LIG0        0.0151
11  N6       246.0350  248.2730  258.9120 N.pl3   0  LIG0       -0.3272
12  H22      245.7390  248.8410  258.1840 H       0  LIG0        0.1474
13  C5       246.2230  246.9040  258.6990 C.ar    0  LIG0        0.0459
14  C4       247.0140  246.1660  259.5700 C.ar    0  LIG0        0.0152
15  C3       247.1980  244.8130  259.3570 C.ar    0  LIG0        0.0135
16  C2       246.5950  244.1930  258.2790 C.ar    0  LIG0        0.0683
17 Cl1       246.8300  242.4940  258.0150 Cl      0  LIG0       -0.0814
18  C18      245.8050  244.9250  257.4070 C.ar    0  LIG0        0.0694
19  C17      245.6120  246.2780  257.6190 C.ar    0  LIG0        0.0266
20 Cl19      245.0490  244.1430  256.0550 Cl      0  LIG0       -0.0813
@<TRIPOS>BOND
1    20    18    1
2    18    19   ar
3    18    16   ar
4    19    13   ar
5    17    16    1
6    12    11    1
7    16    15   ar
8    13    11    1
9    13    14   ar
10    11     1    1
11    15    14   ar
12     1     2    1
13     1    10    1
14     2     3    2
15    10     9    2
16     3     4    1
17     9     4   ar
18     9     8   ar
19     4     5   ar
20     8     7   ar
21     5     6   ar
22     7     6   ar

@<TRIPOS>MOLECULE
LEDOCK_3715
31 34 0 0 0
SMALL
GASTEIGER

@<TRIPOS>ATOM
1  C14      246.6910  248.6750  260.5230 C.ar    0  LIG0        0.1073
2  C15      245.3990  249.0390  260.1240 C.ar    0  LIG0        0.0109
3  C16      244.6230  249.7750  260.9990 C.ar    0  LIG0        0.0210
4  C17      245.1420  250.1390  262.2290 C.ar    0  LIG0        0.1003
5  N18      246.3620  249.7920  262.5860 N.ar    0  LIG0       -0.2289
6  C19      247.1480  249.0830  261.7900 C.ar    0  LIG0        0.1384
7  C2       247.5580  247.8860  259.6330 C.2     0  LIG0        0.3467
8  O1       248.3430  248.4490  258.8930 O.2     0  LIG0       -0.2447
9  O3       247.4820  246.5410  259.6340 O.3     0  LIG0       -0.4069
10  C4       246.2110  245.9520  259.2500 C.3     0  LIG0        0.3706
11  O5       245.6190  246.7120  258.1610 O.3     0  LIG0       -0.4070
12  C6       245.4760  245.9090  257.0940 C.2     0  LIG0        0.3439
13  O7       245.0090  246.2490  256.0260 O.2     0  LIG0       -0.2448
14  C8       245.9680  244.5540  257.4060 C.ar    0  LIG0        0.0788
15  C9       246.0390  243.3790  256.6570 C.ar    0  LIG0        0.0064
16  C13      246.4250  244.5550  258.7270 C.ar    0  LIG0        0.0676
17  C10      246.5600  242.2350  257.2240 C.ar    0  LIG0        0.0002
18  C11      247.0100  242.2450  258.5320 C.ar    0  LIG0       -0.0001
19  C12      246.9410  243.4080  259.2830 C.ar    0  LIG0        0.0032
20  N20      248.4210  248.7400  262.2060 N.pl3   0  LIG0       -0.2978
21  H39      248.9520  248.1180  261.6840 H       0  LIG0        0.1536
22  C21      248.9450  249.2930  263.3770 C.ar    0  LIG0        0.0493
23  C22      248.1210  250.0020  264.2430 C.ar    0  LIG0        0.0146
24  C23      248.6430  250.5420  265.4020 C.ar    0  LIG0        0.0012
25  C24      249.9850  250.3870  265.6980 C.ar    0  LIG0        0.0039
26  C25      250.8090  249.6870  264.8360 C.ar    0  LIG0        0.0726
27  C30      250.2930  249.1400  263.6770 C.ar    0  LIG0        0.0185
28  C26      252.2710  249.5210  265.1610 C.3     0  LIG0        0.4186
29  F27      252.7840  248.4270  264.4590 F       0  LIG0       -0.1659
30  F28      252.9660  250.6780  264.7940 F       0  LIG0       -0.1659
31  F29      252.4190  249.3040  266.5360 F       0  LIG0       -0.1659
@<TRIPOS>BOND
1    13    12    2
2    15    17   ar
3    15    14   ar
4    12    14    1
5    12    11    1
6    17    18   ar
7    14    16   ar
8    11    10    1
9    18    19   ar
10    16    10    1
11    16    19   ar
12     8     7    2
13    10     9    1
14     7     9    1
15     7     1    1
16     2     1   ar
17     2     3   ar
18     1     6   ar
19     3     4   ar
20    21    20    1
21     6    20    1
22     6     5   ar
23    20    22    1
24     4     5   ar
25    22    27   ar
26    22    23   ar
27    27    26   ar
28    23    24   ar
29    29    28    1
30    30    28    1
31    26    28    1
32    26    25   ar
33    28    31    1
34    24    25   ar

@<TRIPOS>MOLECULE
LEDOCK_4093
23 25 0 0 0
SMALL
GASTEIGER

@<TRIPOS>ATOM
1  C3       246.6680  248.8340  260.9890 C.ar    0  LIG0        0.0983
2  N4       245.5090  249.1230  261.5020 N.ar    0  LIG0       -0.2332
3  C5       245.6820  249.8000  262.6660 C.ar    0  LIG0        0.0982
4  C6       244.8000  250.3410  263.6060 C.ar    0  LIG0        0.0206
5  C7       245.2890  250.9900  264.7190 C.ar    0  LIG0        0.0018
6  C8       246.6500  251.1170  264.9220 C.ar    0  LIG0        0.0060
7  C9       247.5510  250.5890  263.9990 C.ar    0  LIG0        0.0702
8  C13      247.0670  249.9260  262.8640 C.ar    0  LIG0        0.0796
9  N14      247.6630  249.3010  261.7930 N.ar    0  LIG0       -0.3423
10  H27      248.6170  249.2120  261.6380 H       0  LIG0        0.1670
11  C2       246.8800  248.0870  259.6990 C.3     0  LIG0        0.0063
12  C1       247.7570  248.9140  258.7560 C.3     0  LIG0       -0.0141
13  C15      247.5520  246.7260  259.9840 C.3     0  LIG0       -0.0147
14  C16      246.8510  245.7740  258.9800 C.3     0  LIG0       -0.0250
15  C17      245.4110  246.3420  258.9610 C.3     0  LIG0       -0.0810
16  N18      245.5820  247.8080  259.0590 N.4     0  LIG0        0.3906
17  H34      245.5630  248.2150  258.1370 H       0  LIG0       -0.0837
18  H35      244.8370  248.2000  259.6170 H       0  LIG0       -0.0837
19  C10      249.0050  250.7250  264.2160 C.2     0  LIG0        0.2442
20  N11      249.6030  251.9200  264.0430 N.am    0  LIG0       -0.3253
21  H25      249.0770  252.6910  263.7750 H       0  LIG0        0.1453
22  H26      250.5570  252.0100  264.1840 H       0  LIG0        0.1453
23  O12      249.6620  249.7590  264.5520 O.2     0  LIG0       -0.2703
@<TRIPOS>BOND
1    17    16    1
2    12    11    1
3    15    14    1
4    15    16    1
5    14    13    1
6    16    18    1
7    16    11    1
8    11    13    1
9    11     1    1
10     1     2   ar
11     1     9   ar
12     2     3   ar
13    10     9    1
14     9     8   ar
15     3     8   ar
16     3     4   ar
17     8     7   ar
18     4     5   ar
19    21    20    1
20     7    19    1
21     7     6   ar
22    20    22    1
23    20    19   am
24    19    23    2
25     5     6   ar

@<TRIPOS>MOLECULE
LEDOCK_2468
19 21 0 0 0
SMALL
GASTEIGER

@<TRIPOS>ATOM
1  C10      246.9410  250.2630  263.2430 C.ar    0  LIG0        0.1864
2  N11      245.8020  249.7950  262.8210 N.ar    0  LIG0       -0.2201
3  C12      245.9660  249.2370  261.5940 C.ar    0  LIG0        0.0990
4  C13      245.0970  248.6040  260.7010 C.ar    0  LIG0        0.0206
5  C14      245.5710  248.1340  259.5090 C.ar    0  LIG0        0.0016
6  C15      246.9080  248.2800  259.1720 C.ar    0  LIG0        0.0016
7  C16      247.7830  248.9020  260.0370 C.ar    0  LIG0        0.0186
8  C17      247.3190  249.3910  261.2510 C.ar    0  LIG0        0.0760
9  N18      247.9110  250.0380  262.3160 N.ar    0  LIG0       -0.3313
10  H29      248.8450  250.2890  262.3900 H       0  LIG0        0.1679
11  S2       247.1890  251.0710  264.7890 S.3     0  LIG0        0.0395
12  O1       245.9280  250.9280  265.4310 O.3     0  LIG0       -0.1532
13  C3       248.4090  250.0110  265.6120 C.3     0  LIG0        0.1310
14  C4       249.7820  250.3120  265.0680 C.ar    0  LIG0        0.0719
15  C5       250.2130  251.6230  264.9870 C.ar    0  LIG0        0.0157
16  C6       251.4790  251.8870  264.4850 C.ar    0  LIG0        0.0028
17  C7       252.2670  250.8200  264.0840 C.ar    0  LIG0        0.0207
18  C8       251.7680  249.5360  264.1950 C.ar    0  LIG0        0.0985
19  N9       250.5610  249.3210  264.6820 N.ar    0  LIG0       -0.2472
@<TRIPOS>BOND
1     6     5   ar
2     6     7   ar
3     5     4   ar
4     7     8   ar
5     4     3   ar
6     8     3   ar
7     8     9   ar
8     3     2   ar
9     9    10    1
10     9     1   ar
11     2     1   ar
12     1    11    1
13    17    18   ar
14    17    16   ar
15    18    19   ar
16    16    15   ar
17    19    14   ar
18    11    12    1
19    11    13    1
20    15    14   ar
21    14    13    1

@<TRIPOS>MOLECULE
LEDOCK_2364
20 22 0 0 0
SMALL
GASTEIGER

@<TRIPOS>ATOM
1  C7       247.0390  249.0240  261.2810 C.ar    0  LIG0        0.1758
2  N8       245.8470  249.1680  261.7840 N.ar    0  LIG0       -0.2246
3  C9       245.6480  249.9000  262.9230 C.ar    0  LIG0        0.1187
4  C10      244.4440  249.8730  263.6140 C.ar    0  LIG0        0.1194
5  N11      244.2890  250.5970  264.7080 N.ar    0  LIG0       -0.2406
6  C12      245.2500  251.3610  265.1940 C.ar    0  LIG0        0.1005
7  C13      246.4800  251.4490  264.5660 C.ar    0  LIG0        0.0406
8  C14      246.6900  250.7100  263.4170 C.ar    0  LIG0        0.0925
9  N15      247.8960  250.7240  262.7160 N.ar    0  LIG0       -0.2958
10  N16      248.1300  249.5990  261.8880 N.ar    0  LIG0       -0.2831
11  H27      248.5300  251.4550  262.7900 H       0  LIG0        0.1868
12  H28      249.0230  249.2480  261.7570 H       0  LIG0        0.1881
13  C6       247.2250  248.2190  260.0190 C.3     0  LIG0        0.2695
14  O5       245.9800  247.6210  259.6500 O.3     0  LIG0       -0.4673
15  C4       246.0090  246.3120  259.2860 C.ar    0  LIG0        0.1392
16  C3       245.6140  245.9360  258.0100 C.ar    0  LIG0        0.0369
17  C2       245.6450  244.6050  257.6430 C.ar    0  LIG0        0.0031
18  C1       246.0680  243.6470  258.5450 C.ar    0  LIG0        0.0002
19  C18      246.4650  244.0190  259.8160 C.ar    0  LIG0        0.0031
20  C17      246.4420  245.3490  260.1870 C.ar    0  LIG0        0.0369
@<TRIPOS>BOND
1    17    16   ar
2    17    18   ar
3    16    15   ar
4    18    19   ar
5    15    14    1
6    15    20   ar
7    14    13    1
8    19    20   ar
9    13     1    1
10     1     2   ar
11     1    10   ar
12    12    10    1
13     2     3   ar
14    10     9   ar
15     9    11    1
16     9     8   ar
17     3     8   ar
18     3     4   ar
19     8     7   ar
20     4     5   ar
21     7     6   ar
22     5     6   ar

@<TRIPOS>MOLECULE
LEDOCK_4268
24 25 0 0 0
SMALL
GASTEIGER

@<TRIPOS>ATOM
1  O7       246.2230  247.6070  260.1750 O.3     0  LIG0       -0.4433
2  C5       247.1510  246.8290  259.5930 C.2     0  LIG0        0.3167
3  O6       248.2790  246.8100  260.0240 O.2     0  LIG0       -0.2501
4  C4       246.7830  245.9810  258.4030 C.3     0  LIG0        0.0991
5  C2       246.3780  244.5290  258.6680 C.3     0  LIG0        0.0106
6  C1       246.7800  243.4830  257.6290 C.3     0  LIG0        0.0006
7  C3       246.3780  244.0500  260.1220 C.3     0  LIG0        0.0006
8  C20      245.3190  245.5570  258.2620 C.3     0  LIG0        0.0136
9  C21      244.7520  245.4600  256.8690 C.3     0  LIG0        0.0334
10  C22      243.6860  244.7280  256.6440 C.3     0  LIG0        0.1587
11 Cl23      243.8140  242.9980  256.6040 Cl      0  LIG0       -0.0971
12 Cl24      242.1480  245.4920  256.3880 Cl      0  LIG0       -0.0971
13  C8       246.5160  249.0260  260.2670 C.3     0  LIG0        0.2396
14  C9       246.3370  249.4840  261.6920 C.ar    0  LIG0        0.0808
15  C10      245.1060  249.9550  262.1180 C.ar    0  LIG0        0.1714
16  F11      244.0670  250.0040  261.2550 F       0  LIG0       -0.2019
17  C12      244.9410  250.3750  263.4270 C.ar    0  LIG0        0.1968
18  F13      243.7390  250.8340  263.8420 F       0  LIG0       -0.1993
19  C14      246.0060  250.3250  264.3120 C.ar    0  LIG0        0.1991
20  F15      245.8450  250.7330  265.5890 F       0  LIG0       -0.1993
21  C16      247.2380  249.8530  263.8840 C.ar    0  LIG0        0.1968
22  F17      248.2770  249.8020  264.7450 F       0  LIG0       -0.1993
23  C18      247.4000  249.4280  262.5750 C.ar    0  LIG0        0.1714
24  F19      248.5990  248.9630  262.1600 F       0  LIG0       -0.2019
@<TRIPOS>BOND
1    12    10    1
2    11    10    1
3    10     9    1
4     9     8    1
5     6     5    1
6     8     4    1
7     8     5    1
8     4     5    1
9     4     2    1
10     5     7    1
11     2     3    2
12     2     1    1
13     1    13    1
14    13    14    1
15    16    15    1
16    14    15   ar
17    14    23   ar
18    15    17   ar
19    24    23    1
20    23    21   ar
21    17    18    1
22    17    19   ar
23    21    19   ar
24    21    22    1
25    19    20    1

@<TRIPOS>MOLECULE
LEDOCK_3632
27 29 0 0 0
SMALL
GASTEIGER

@<TRIPOS>ATOM
1  C12      245.5300  250.0520  262.9140 C.ar    0  LIG0       -0.0138
2  C13      244.4270  250.5050  262.2120 C.ar    0  LIG0       -0.0038
3  C14      244.2300  250.1210  260.8970 C.ar    0  LIG0       -0.0002
4  C15      245.1280  249.2760  260.2790 C.ar    0  LIG0        0.0032
5  C16      246.2410  248.8100  260.9840 C.ar    0  LIG0        0.0386
6  C25      246.4370  249.2060  262.3090 C.ar    0  LIG0       -0.0006
7  C10      245.7380  250.4800  264.3440 C.3     0  LIG0        0.0991
8  C11      245.1590  251.8810  264.5470 C.3     0  LIG0        0.0143
9  C8       247.2120  250.4960  264.6540 C.2     0  LIG0        0.2308
10  N7       248.0210  251.3840  264.0430 N.am    0  LIG0       -0.2691
11  H32      247.6430  252.0610  263.4590 H       0  LIG0        0.1563
12  O9       247.6730  249.7090  265.4550 O.2     0  LIG0       -0.2744
13  C6       249.3980  251.3300  264.2490 C.ar    0  LIG0        0.1338
14  N5       250.0970  252.4530  264.3010 N.ar    0  LIG0       -0.2290
15  C4       251.4020  252.4480  264.4940 C.ar    0  LIG0        0.1000
16  C3       252.0900  251.2590  264.6490 C.ar    0  LIG0        0.0165
17  C2       251.3940  250.0590  264.6000 C.ar    0  LIG0       -0.0175
18  C1       252.1120  248.7450  264.7640 C.3     0  LIG0        0.0312
19  C26      250.0240  250.0990  264.4020 C.ar    0  LIG0        0.0302
20  C17      247.2070  247.9050  260.3290 C.2     0  LIG0        0.1955
21  O18      248.3990  248.1290  260.4080 O.2     0  LIG0       -0.2866
22  C19      246.7250  246.7280  259.5770 C.ar    0  LIG0        0.0390
23  C20      246.1410  246.8910  258.3180 C.ar    0  LIG0        0.0032
24  C21      245.6950  245.7870  257.6210 C.ar    0  LIG0        0.0001
25  C22      245.8230  244.5220  258.1670 C.ar    0  LIG0        0.0000
26  C23      246.4000  244.3540  259.4130 C.ar    0  LIG0        0.0001
27  C24      246.8570  245.4480  260.1190 C.ar    0  LIG0        0.0032
@<TRIPOS>BOND
1    24    25   ar
2    24    23   ar
3    25    26   ar
4    23    22   ar
5    26    27   ar
6    22    27   ar
7    22    20    1
8     4     3   ar
9     4     5   ar
10    20    21    2
11    20     5    1
12     3     2   ar
13     5     6   ar
14     2     1   ar
15     6     1   ar
16     1     7    1
17    11    10    1
18    10    13    1
19    10     9   am
20    13    14   ar
21    13    19   ar
22    14    15   ar
23     7     8    1
24     7     9    1
25    19    17   ar
26    15    16   ar
27    17    16   ar
28    17    18    1
29     9    12    2

@<TRIPOS>MOLECULE
LEDOCK_502
20 22 0 0 0
SMALL
GASTEIGER

@<TRIPOS>ATOM
1  C8       247.2900  247.5690  259.3240 C.ar    0  LIG0        0.1386
2  C9       247.7260  246.6330  260.2660 C.ar    0  LIG0        0.0369
3  C10      247.3950  245.3180  260.1490 C.ar    0  LIG0        0.0031
4  C11      246.6060  244.8910  259.0690 C.ar    0  LIG0        0.0002
5  C12      246.2460  243.5400  258.9180 C.ar    0  LIG0        0.0000
6  C13      245.4790  243.1610  257.8610 C.ar    0  LIG0        0.0000
7  C14      245.0430  244.0940  256.9190 C.ar    0  LIG0        0.0000
8  C15      245.3720  245.4080  257.0320 C.ar    0  LIG0        0.0001
9  C16      246.1630  245.8390  258.1110 C.ar    0  LIG0        0.0030
10  C17      246.5160  247.1880  258.2640 C.ar    0  LIG0        0.0369
11  O7       247.6360  248.8750  259.4660 O.3     0  LIG0       -0.4735
12  C6       247.0270  249.5930  260.5420 C.3     0  LIG0        0.2290
13  C5       247.7950  249.3180  261.8360 C.3     0  LIG0        0.1663
14  N4       247.0520  249.8710  262.9720 N.am    0  LIG0       -0.1772
15  N3       245.6750  249.7710  263.1350 N.2     0  LIG0       -0.1839
16  C2       245.2510  250.3320  264.2040 C.2     0  LIG0        0.0639
17  C1       243.8220  250.4050  264.6760 C.3     0  LIG0        0.0494
18  C20      246.4600  250.9080  264.9100 C.3     0  LIG0        0.1297
19  C18      247.6160  250.5440  263.9990 C.2     0  LIG0        0.2502
20  O19      248.7920  250.8000  264.1550 O.2     0  LIG0       -0.2727
@<TRIPOS>BOND
1     7     8   ar
2     7     6   ar
3     8     9   ar
4     6     5   ar
5     9    10   ar
6     9     4   ar
7    10     1   ar
8     5     4   ar
9     4     3   ar
10     1    11    1
11     1     2   ar
12    11    12    1
13     3     2   ar
14    12    13    1
15    13    14    1
16    14    15    1
17    14    19   am
18    15    16    2
19    19    20    2
20    19    18    1
21    16    17    1
22    16    18    1

@<TRIPOS>MOLECULE
LEDOCK_4206
26 27 0 0 0
SMALL
GASTEIGER

@<TRIPOS>ATOM
1  C6       246.8100  249.3830  261.5980 C.ar    0  LIG0        0.0350
2  C7       245.4350  249.4410  261.8730 C.ar    0  LIG0        0.0060
3  C8       244.9830  250.0790  263.0050 C.ar    0  LIG0        0.0371
4  C9       245.8830  250.6660  263.8860 C.ar    0  LIG0        0.1430
5  C12      247.2610  250.6190  263.6180 C.ar    0  LIG0        0.0873
6  C24      247.7220  249.9740  262.4740 C.ar    0  LIG0        0.0104
7  C13      248.2190  251.2470  264.5500 C.2     0  LIG0        0.2487
8  O14      247.8320  251.6830  265.6160 O.2     0  LIG0       -0.2700
9  N15      249.5220  251.3360  264.2180 N.am    0  LIG0       -0.3029
10  H37      249.8320  250.9860  263.3670 H       0  LIG0        0.1497
11  C16      250.4720  251.9590  265.1420 C.3     0  LIG0        0.0689
12  C17      251.8140  251.2260  265.0660 C.3     0  LIG0       -0.0381
13  C18      251.8300  250.0560  266.0720 C.3     0  LIG0       -0.0213
14  C19      251.4500  248.8350  265.1930 C.3     0  LIG0       -0.0248
15  C20      252.1450  249.1850  263.8540 C.3     0  LIG0       -0.0773
16  N21      251.9940  250.6500  263.7220 N.4     0  LIG0        0.3893
17  H47      251.1870  250.8570  263.1520 H       0  LIG0       -0.0795
18  C22      253.1990  251.2130  263.0990 C.3     0  LIG0       -0.0773
19  C23      252.8630  252.5650  262.4680 C.3     0  LIG0       -0.0250
20  O10      245.4320  251.2880  265.0020 O.3     0  LIG0       -0.4713
21  C11      244.7220  252.5140  264.8180 C.3     0  LIG0        0.2525
22  C4       247.2880  248.7010  260.3880 C.2     0  LIG0        0.1730
23  O5       247.2250  249.2570  259.3130 O.2     0  LIG0       -0.2913
24  C3       247.8610  247.3090  260.4850 C.3     0  LIG0        0.0692
25  C2       247.2060  246.4140  259.4320 C.3     0  LIG0        0.0081
26  C1       246.6150  245.1770  260.1110 C.3     0  LIG0        0.0005
@<TRIPOS>BOND
1    23    22    2
2    25    26    1
3    25    24    1
4    22    24    1
5    22     1    1
6     1     2   ar
7     1     6   ar
8     2     3   ar
9    19    18    1
10     6     5   ar
11     3     4   ar
12    18    16    1
13    17    16    1
14    10     9    1
15     5     4   ar
16     5     7    1
17    16    15    1
18    16    12    1
19    15    14    1
20     4    20    1
21     9     7   am
22     9    11    1
23     7     8    2
24    21    20    1
25    12    11    1
26    12    13    1
27    14    13    1

@<TRIPOS>MOLECULE
LEDOCK_3668
24 25 0 0 0
SMALL
GASTEIGER

@<TRIPOS>ATOM
1  N9       247.9060  247.4760  261.2710 N.am    0  LIG0       -0.3029
2  C10      247.5370  248.7670  261.3890 C.2     0  LIG0        0.2487
3  O11      247.2340  249.4080  260.4000 O.2     0  LIG0       -0.2700
4  H38      248.1470  246.9670  262.0600 H       0  LIG0        0.1497
5  C12      247.5020  249.4070  262.7200 C.ar    0  LIG0        0.0873
6  C13      246.3110  249.9390  263.2070 C.ar    0  LIG0        0.0104
7  C14      246.2860  250.5440  264.4650 C.ar    0  LIG0        0.0351
8  C18      247.4580  250.6130  265.2310 C.ar    0  LIG0        0.0060
9  C19      248.6350  250.0920  264.7450 C.ar    0  LIG0        0.0371
10  C20      248.6690  249.4840  263.4970 C.ar    0  LIG0        0.1430
11  C15      245.0340  251.1060  264.9850 C.2     0  LIG0        0.1735
12  C16      244.7430  252.5760  264.8230 C.3     0  LIG0        0.0773
13  O17      244.2330  250.3890  265.5440 O.2     0  LIG0       -0.2913
14  O21      249.8300  248.9670  263.0260 O.3     0  LIG0       -0.4713
15  C22      250.8780  248.7560  263.9730 C.3     0  LIG0        0.2525
16  C8       247.9410  246.8440  259.9510 C.3     0  LIG0        0.0689
17  C7       246.6930  245.9770  259.7650 C.3     0  LIG0       -0.0381
18  N3       246.9020  245.0310  258.6540 N.4     0  LIG0        0.3893
19  C4       245.8670  245.2780  257.6270 C.3     0  LIG0       -0.0773
20  H28      247.8160  245.1730  258.2540 H       0  LIG0       -0.0795
21  C5       245.4340  246.7490  257.8460 C.3     0  LIG0       -0.0248
22  C6       245.4880  246.8640  259.3940 C.3     0  LIG0       -0.0213
23  C2       246.7840  243.6530  259.1480 C.3     0  LIG0       -0.0773
24  C1       247.3420  242.6860  258.1010 C.3     0  LIG0       -0.0250
@<TRIPOS>BOND
1    19    21    1
2    19    18    1
3    21    22    1
4    24    23    1
5    20    18    1
6    18    23    1
7    18    17    1
8    22    17    1
9    17    16    1
10    16     1    1
11     3     2    2
12     1     2   am
13     1     4    1
14     2     5    1
15     5     6   ar
16     5    10   ar
17    14    10    1
18    14    15    1
19     6     7   ar
20    10     9   ar
21     7    11    1
22     7     8   ar
23     9     8   ar
24    12    11    1
25    11    13    2

@<TRIPOS>MOLECULE
LEDOCK_2469
19 21 0 0 0
SMALL
GASTEIGER

@<TRIPOS>ATOM
1  C10      247.0680  250.2840  263.2230 C.ar    0  LIG0        0.1864
2  N11      245.9210  249.7920  262.8540 N.ar    0  LIG0       -0.2201
3  C12      246.0250  249.2890  261.5970 C.ar    0  LIG0        0.0990
4  C13      245.1230  248.6600  260.7340 C.ar    0  LIG0        0.0206
5  C14      245.5370  248.2550  259.4960 C.ar    0  LIG0        0.0016
6  C15      246.8450  248.4630  259.0840 C.ar    0  LIG0        0.0016
7  C16      247.7520  249.0820  259.9180 C.ar    0  LIG0        0.0186
8  C17      247.3490  249.5050  261.1770 C.ar    0  LIG0        0.0760
9  N18      247.9840  250.1310  262.2310 N.ar    0  LIG0       -0.3313
10  H29      248.9120  250.4130  262.2570 H       0  LIG0        0.1679
11  S2       247.3850  251.0390  264.7840 S.3     0  LIG0        0.0395
12  O1       246.1990  250.7650  265.5190 O.3     0  LIG0       -0.1532
13  C3       248.7500  250.0480  265.4470 C.3     0  LIG0        0.1310
14  C4       250.0510  250.5220  264.8510 C.ar    0  LIG0        0.0719
15  C5       250.9580  249.5980  264.3660 C.ar    0  LIG0        0.0157
16  C6       252.1510  250.0470  263.8210 C.ar    0  LIG0        0.0028
17  C7       252.3880  251.4120  263.7800 C.ar    0  LIG0        0.0207
18  C8       251.4340  252.2750  264.2830 C.ar    0  LIG0        0.0985
19  N9       250.3070  251.8150  264.7910 N.ar    0  LIG0       -0.2472
@<TRIPOS>BOND
1     6     5   ar
2     6     7   ar
3     5     4   ar
4     7     8   ar
5     4     3   ar
6     8     3   ar
7     8     9   ar
8     3     2   ar
9     9    10    1
10     9     1   ar
11     2     1   ar
12     1    11    1
13    17    16   ar
14    17    18   ar
15    16    15   ar
16    18    19   ar
17    15    14   ar
18    11    13    1
19    11    12    1
20    19    14   ar
21    14    13    1

@<TRIPOS>MOLECULE
LEDOCK_4208
26 27 0 0 0
SMALL
GASTEIGER

@<TRIPOS>ATOM
1  C6       246.8490  249.2620  261.3810 C.ar    0  LIG0        0.0350
2  C7       245.4620  249.4370  261.5080 C.ar    0  LIG0        0.0060
3  C8       244.9430  250.0690  262.6130 C.ar    0  LIG0        0.0371
4  C9       245.7870  250.5350  263.6150 C.ar    0  LIG0        0.1430
5  C12      247.1770  250.3720  263.4950 C.ar    0  LIG0        0.0873
6  C24      247.7040  249.7320  262.3780 C.ar    0  LIG0        0.0104
7  C13      248.0750  250.8720  264.5550 C.2     0  LIG0        0.2487
8  O14      247.9480  250.4750  265.6970 O.2     0  LIG0       -0.2700
9  N15      249.0370  251.7670  264.2570 N.am    0  LIG0       -0.3029
10  H37      249.1410  252.0830  263.3440 H       0  LIG0        0.1497
11  C16      249.9280  252.2630  265.3070 C.3     0  LIG0        0.0689
12  C17      251.1960  251.4070  265.3480 C.3     0  LIG0       -0.0381
13  C18      250.9890  250.2060  266.2960 C.3     0  LIG0       -0.0213
14  C19      250.6020  249.0590  265.3250 C.3     0  LIG0       -0.0248
15  C20      251.4760  249.3870  264.0900 C.3     0  LIG0       -0.0773
16  N21      251.4770  250.8620  264.0070 N.4     0  LIG0        0.3893
17  H47      250.7640  251.1660  263.3600 H       0  LIG0       -0.0795
18  C22      252.7930  251.3280  263.5490 C.3     0  LIG0       -0.0773
19  C23      252.6160  252.5570  262.6550 C.3     0  LIG0       -0.0250
20  O10      245.2690  251.1530  264.7030 O.3     0  LIG0       -0.4713
21  C11      245.1800  252.5780  264.6580 C.3     0  LIG0        0.2525
22  C4       247.3980  248.5870  260.1970 C.2     0  LIG0        0.1730
23  O5       247.6150  249.2160  259.1850 O.2     0  LIG0       -0.2913
24  C3       247.6930  247.1080  260.2430 C.3     0  LIG0        0.0692
25  C2       246.6360  246.3530  259.4350 C.3     0  LIG0        0.0081
26  C1       246.4590  244.9490  260.0150 C.3     0  LIG0        0.0005
@<TRIPOS>BOND
1    23    22    2
2    25    26    1
3    25    24    1
4    22    24    1
5    22     1    1
6     1     2   ar
7     1     6   ar
8     2     3   ar
9     6     5   ar
10     3     4   ar
11    19    18    1
12    10     9    1
13    17    16    1
14     5     4   ar
15     5     7    1
16    18    16    1
17     4    20    1
18    16    15    1
19    16    12    1
20    15    14    1
21     9     7   am
22     9    11    1
23     7     8    2
24    21    20    1
25    11    12    1
26    14    13    1
27    12    13    1

@<TRIPOS>MOLECULE
LEDOCK_3070
28 30 0 0 0
SMALL
GASTEIGER

@<TRIPOS>ATOM
1  N3       247.0920  250.0490  262.0570 N.4     0  LIG0        0.3876
2  H31      246.1570  249.8020  262.3450 H       0  LIG0       -0.0839
3  H32      247.2570  251.0250  262.2480 H       0  LIG0       -0.0839
4  C2       248.0640  249.2330  262.7980 C.3     0  LIG0       -0.0385
5  C1       247.3380  248.0750  263.4850 C.3     0  LIG0       -0.0189
6  C17      248.7470  250.0860  263.8350 C.ar    0  LIG0       -0.0420
7  C18      248.1130  251.1740  264.3520 C.ar    0  LIG0       -0.0063
8  C19      248.7280  251.9750  265.3120 C.ar    0  LIG0       -0.0004
9  C20      249.9820  251.6910  265.7610 C.ar    0  LIG0       -0.0000
10  C21      250.6670  250.5750  265.2530 C.ar    0  LIG0       -0.0004
11  C22      251.9610  250.2510  265.6940 C.ar    0  LIG0       -0.0000
12  C26      250.0410  249.7610  264.2760 C.ar    0  LIG0       -0.0059
13  C23      252.5950  249.1610  265.1790 C.ar    0  LIG0       -0.0000
14  C24      251.9790  248.3610  264.2170 C.ar    0  LIG0       -0.0000
15  C25      250.7260  248.6450  263.7670 C.ar    0  LIG0       -0.0004
16  C4       247.2410  249.8000  260.6160 C.3     0  LIG0       -0.0808
17  C5       247.7130  248.3610  260.3940 C.3     0  LIG0       -0.0187
18  C6       247.3770  247.9300  258.9660 C.3     0  LIG0        0.0242
19  C7       246.8440  246.5210  258.9790 C.ar    0  LIG0       -0.0223
20  C8       247.0680  245.7080  260.0750 C.ar    0  LIG0       -0.0043
21  C9       246.5750  244.4170  260.0900 C.ar    0  LIG0       -0.0004
22  C10      245.8670  243.9350  259.0050 C.ar    0  LIG0        0.0038
23  C11      245.6480  244.7460  257.9070 C.ar    0  LIG0        0.0711
24  C16      246.1360  246.0390  257.8940 C.ar    0  LIG0       -0.0004
25  C12      244.8740  244.2200  256.7240 C.3     0  LIG0        0.4186
26  F13      245.2610  244.9110  255.5710 F       0  LIG0       -0.1659
27  F14      243.5050  244.4060  256.9420 F       0  LIG0       -0.1659
28  F15      245.1400  242.8560  256.5620 F       0  LIG0       -0.1659
@<TRIPOS>BOND
1    26    25    1
2    28    25    1
3    25    27    1
4    25    23    1
5    24    23   ar
6    24    19   ar
7    23    22   ar
8    18    19    1
9    18    17    1
10    19    20   ar
11    22    21   ar
12    20    21   ar
13    17    16    1
14    16     1    1
15     1     3    1
16     1     2    1
17     1     4    1
18     4     5    1
19     4     6    1
20    15    14   ar
21    15    12   ar
22     6    12   ar
23     6     7   ar
24    14    13   ar
25    12    10   ar
26     7     8   ar
27    13    11   ar
28    10    11   ar
29    10     9   ar
30     8     9   ar

@<TRIPOS>MOLECULE
LEDOCK_3806
21 23 0 0 0
SMALL
GASTEIGER

@<TRIPOS>ATOM
1  C5       246.6470  249.3320  261.3210 C.ar    0  LIG0        0.0238
2  C6       245.3010  249.4430  261.0480 C.ar    0  LIG0       -0.0007
3  C7       244.4170  249.8990  262.0150 C.ar    0  LIG0       -0.0000
4  C8       244.8780  250.2620  263.2630 C.ar    0  LIG0        0.0062
5  C9       246.2400  250.1600  263.5480 C.ar    0  LIG0        0.0732
6  C10      246.7760  250.5360  264.8700 C.ar    0  LIG0        0.2016
7  O11      246.0480  250.9490  265.7560 O.2     0  LIG0       -0.2864
8  C12      248.1710  250.4000  265.0680 C.ar    0  LIG0        0.0796
9  C13      248.9490  249.9350  264.0550 C.ar    0  LIG0        0.1484
10  O20      248.4480  249.5960  262.8570 O.2     0  LIG0       -0.4536
11  C21      247.1340  249.6920  262.5710 C.ar    0  LIG0        0.1448
12  C14      250.4010  249.7990  264.2800 C.ar    0  LIG0        0.0347
13  C15      251.0120  248.5470  264.1950 C.ar    0  LIG0        0.0030
14  C16      252.3700  248.4290  264.4060 C.ar    0  LIG0        0.0001
15  C17      253.1280  249.5480  264.7010 C.ar    0  LIG0        0.0000
16  C18      252.5310  250.7930  264.7860 C.ar    0  LIG0        0.0001
17  C19      251.1740  250.9270  264.5730 C.ar    0  LIG0        0.0030
18  C4       247.5920  248.8280  260.2610 C.3     0  LIG0        0.1434
19  C2       247.8540  247.3600  260.4780 C.2     0  LIG0        0.3693
20  O1       248.7430  247.0030  261.2330 O.co2   0  LIG0       -0.2453
21  O3       247.1760  246.5270  259.8980 O.co2   0  LIG0       -0.2453
@<TRIPOS>BOND
1    21    19   ar
2    18    19    1
3    18     1    1
4    19    20   ar
5     2     1   ar
6     2     3   ar
7     1    11   ar
8     3     4   ar
9    11    10   ar
10    11     5   ar
11    10     9   ar
12     4     5   ar
13     5     6   ar
14     9    12    1
15     9     8   ar
16    13    12   ar
17    13    14   ar
18    12    17   ar
19    14    15   ar
20    17    16   ar
21    15    16   ar
22     6     8   ar
23     6     7    2

@<TRIPOS>MOLECULE
LEDOCK_328
17 19 0 0 0
SMALL
GASTEIGER

@<TRIPOS>ATOM
1  C6       247.0200  249.3350  260.8990 C.ar    0  LIG0        0.1215
2  N7       245.8350  249.3670  261.4360 N.ar    0  LIG0       -0.2308
3  C8       245.9260  249.8200  262.7140 C.ar    0  LIG0        0.0981
4  C9       244.9880  250.0490  263.7240 C.ar    0  LIG0        0.0206
5  C10      245.3980  250.5160  264.9410 C.ar    0  LIG0        0.0016
6  C11      246.7390  250.7730  265.1850 C.ar    0  LIG0        0.0016
7  C12      247.6820  250.5600  264.2000 C.ar    0  LIG0        0.0185
8  C13      247.2840  250.0860  262.9580 C.ar    0  LIG0        0.0753
9  N14      247.9500  249.7750  261.7890 N.ar    0  LIG0       -0.3405
10  H26      248.9040  249.8450  261.6340 H       0  LIG0        0.1671
11  C5       247.3160  248.8880  259.4900 C.3     0  LIG0        0.0900
12  C4       246.9290  247.4410  259.3310 C.ar    0  LIG0       -0.0147
13  C3       245.9620  247.0810  258.4100 C.ar    0  LIG0       -0.0038
14  C2       245.6070  245.7530  258.2630 C.ar    0  LIG0       -0.0003
15  C1       246.2170  244.7860  259.0370 C.ar    0  LIG0       -0.0000
16  C16      247.1840  245.1440  259.9580 C.ar    0  LIG0       -0.0003
17  C15      247.5420  246.4720  260.1010 C.ar    0  LIG0       -0.0038
@<TRIPOS>BOND
1    14    13   ar
2    14    15   ar
3    13    12   ar
4    15    16   ar
5    12    11    1
6    12    17   ar
7    11     1    1
8    16    17   ar
9     1     2   ar
10     1     9   ar
11     2     3   ar
12    10     9    1
13     9     8   ar
14     3     8   ar
15     3     4   ar
16     8     7   ar
17     4     5   ar
18     7     6   ar
19     5     6   ar

@<TRIPOS>MOLECULE
LEDOCK_1320
20 21 0 0 0
SMALL
GASTEIGER

@<TRIPOS>ATOM
1  C7       247.1200  249.8390  263.9580 C.ar    0  LIG0        0.1347
2  C8       246.3930  249.8500  265.1400 C.ar    0  LIG0        0.0366
3  C9       245.0140  249.9330  265.1010 C.ar    0  LIG0        0.0031
4  C10      244.3590  250.0050  263.8860 C.ar    0  LIG0       -0.0001
5  C11      245.0810  249.9940  262.7070 C.ar    0  LIG0       -0.0009
6  C12      246.4580  249.9110  262.7400 C.ar    0  LIG0        0.0162
7  O6       248.4750  249.7560  263.9930 O.3     0  LIG0       -0.4780
8  C5       249.1770  250.8520  264.5830 C.3     0  LIG0        0.1828
9  C4       250.5760  250.3960  265.0000 C.3     0  LIG0       -0.0294
10  N2       251.4360  250.3010  263.8130 N.4     0  LIG0        0.3866
11  C1       252.4390  251.3750  263.8480 C.3     0  LIG0       -0.1006
12  C3       252.1140  248.9980  263.8000 C.3     0  LIG0       -0.1006
13  H23      250.8720  250.3960  262.9810 H       0  LIG0       -0.0798
14  C13      247.2440  249.8990  261.4530 C.3     0  LIG0        0.0557
15  C14      246.9630  248.6210  260.7050 C.ar    0  LIG0       -0.0177
16  C15      245.7860  248.4800  259.9960 C.ar    0  LIG0       -0.0039
17  C16      245.5280  247.3090  259.3090 C.ar    0  LIG0       -0.0003
18  C17      246.4500  246.2780  259.3320 C.ar    0  LIG0       -0.0000
19  C18      247.6280  246.4190  260.0410 C.ar    0  LIG0       -0.0003
20  C19      247.8870  247.5930  260.7220 C.ar    0  LIG0       -0.0039
@<TRIPOS>BOND
1    17    18   ar
2    17    16   ar
3    18    19   ar
4    16    15   ar
5    19    20   ar
6    15    20   ar
7    15    14    1
8    14     6    1
9     5     6   ar
10     5     4   ar
11     6     1   ar
12    13    10    1
13    12    10    1
14    10    11    1
15    10     9    1
16     4     3   ar
17     1     7    1
18     1     2   ar
19     7     8    1
20     8     9    1
21     3     2   ar

@<TRIPOS>MOLECULE
LEDOCK_2186
21 22 0 0 0
SMALL
GASTEIGER

@<TRIPOS>ATOM
1  C8       246.5720  249.3000  261.0540 C.ar    0  LIG0        0.0069
2  C9       245.3820  249.7120  261.4920 C.ar    0  LIG0        0.0023
3  C10      245.3660  250.1640  262.8020 C.ar    0  LIG0        0.0023
4  C11      246.5450  250.1260  263.4230 C.ar    0  LIG0        0.0070
5  S21      247.7660  249.4820  262.3330 S.2     0  LIG0       -0.0956
6  C12      246.7920  250.5640  264.8430 C.3     0  LIG0        0.0333
7  C13      248.2560  250.9830  265.0000 C.3     0  LIG0        0.0099
8  C14      249.0440  249.8470  265.6560 C.3     0  LIG0        0.0267
9  C15      250.4830  249.9140  265.2130 C.ar    0  LIG0       -0.0222
10  C16      251.0090  248.9120  264.4200 C.ar    0  LIG0       -0.0043
11  C17      252.3300  248.9720  264.0140 C.ar    0  LIG0       -0.0003
12  C18      253.1230  250.0350  264.4020 C.ar    0  LIG0       -0.0000
13  C19      252.5970  251.0380  265.1940 C.ar    0  LIG0       -0.0003
14  C20      251.2760  250.9780  265.5990 C.ar    0  LIG0       -0.0043
15  C7       246.8520  248.7620  259.6750 C.3     0  LIG0        0.0330
16  C6       247.5110  247.3860  259.7870 C.3     0  LIG0        0.0058
17  C5       246.4780  246.2990  259.4910 C.3     0  LIG0        0.0122
18  C4       246.9600  244.9660  260.0670 C.3     0  LIG0        0.1141
19  C2       245.8050  244.0020  260.1410 C.2     0  LIG0        0.3649
20  O1       245.1050  243.9650  261.1380 O.co2   0  LIG0       -0.2457
21  O3       245.5700  243.2590  259.2050 O.co2   0  LIG0       -0.2457
@<TRIPOS>BOND
1    21    19   ar
2    17    16    1
3    17    18    1
4    15    16    1
5    15     1    1
6    18    19    1
7    19    20   ar
8     1     2   ar
9     1     5   ar
10     2     3   ar
11     5     4   ar
12     3     4   ar
13     4     6    1
14    11    12   ar
15    11    10   ar
16    12    13   ar
17    10     9   ar
18     6     7    1
19     7     8    1
20    13    14   ar
21     9    14   ar
22     9     8    1

@<TRIPOS>MOLECULE
LEDOCK_4207
26 27 0 0 0
SMALL
GASTEIGER

@<TRIPOS>ATOM
1  C6       249.3860  249.6140  264.3200 C.ar    0  LIG0        0.0350
2  C7       248.3190  250.2050  265.0130 C.ar    0  LIG0        0.0060
3  C8       247.0830  250.3120  264.4200 C.ar    0  LIG0        0.0371
4  C9       246.8830  249.8400  263.1280 C.ar    0  LIG0        0.1430
5  C12      247.9420  249.2400  262.4260 C.ar    0  LIG0        0.0873
6  C24      249.1930  249.1320  263.0240 C.ar    0  LIG0        0.0104
7  C13      247.7290  248.7320  261.0570 C.2     0  LIG0        0.2487
8  O14      247.4670  249.5050  260.1570 O.2     0  LIG0       -0.2700
9  N15      247.8240  247.4120  260.8050 N.am    0  LIG0       -0.3029
10  H37      248.0340  246.7940  261.5240 H       0  LIG0        0.1497
11  C16      247.6130  246.9070  259.4470 C.3     0  LIG0        0.0689
12  C17      246.3820  245.9990  259.4240 C.3     0  LIG0       -0.0381
13  C18      245.1430  246.8050  258.9780 C.3     0  LIG0       -0.0213
14  C19      245.0420  246.4800  257.4640 C.3     0  LIG0       -0.0248
15  C20      245.5020  245.0010  257.4300 C.3     0  LIG0       -0.0773
16  N21      246.5760  244.9170  258.4430 N.4     0  LIG0        0.3893
17  H47      247.4740  245.0200  257.9950 H       0  LIG0       -0.0795
18  C22      246.5080  243.6150  259.1220 C.3     0  LIG0       -0.0773
19  C23      247.1590  242.5460  258.2430 C.3     0  LIG0       -0.0250
20  O10      245.6640  249.9520  262.5480 O.3     0  LIG0       -0.4713
21  C11      244.5370  250.0500  263.4220 C.3     0  LIG0        0.2525
22  C4       250.7050  249.5020  264.9580 C.2     0  LIG0        0.1730
23  O5       251.4030  248.5350  264.7430 O.2     0  LIG0       -0.2913
24  C3       251.1920  250.5930  265.8780 C.3     0  LIG0        0.0692
25  C2       252.3230  251.3660  265.1990 C.3     0  LIG0        0.0081
26  C1       251.7290  252.4030  264.2440 C.3     0  LIG0        0.0005
@<TRIPOS>BOND
1    15    14    1
2    15    16    1
3    14    13    1
4    17    16    1
5    19    18    1
6    16    18    1
7    16    12    1
8    13    12    1
9    12    11    1
10    11     9    1
11     8     7    2
12     9     7   am
13     9    10    1
14     7     5    1
15     5     6   ar
16     5     4   ar
17    20     4    1
18    20    21    1
19     6     1   ar
20     4     3   ar
21    26    25    1
22     1    22    1
23     1     2   ar
24     3     2   ar
25    23    22    2
26    22    24    1
27    25    24    1

@<TRIPOS>MOLECULE
LEDOCK_3176
22 23 0 0 0
SMALL
GASTEIGER

@<TRIPOS>ATOM
1  C1       249.1390  248.6250  261.3170 C.3     0  LIG0        0.0343
2  C2       247.6930  249.0320  261.4380 C.ar    0  LIG0        0.0152
3  C3       247.2340  249.6290  262.6000 C.ar    0  LIG0        0.1352
4  C10      245.9000  249.9990  262.7110 C.ar    0  LIG0        0.0366
5  C11      245.0270  249.7830  261.6610 C.ar    0  LIG0        0.0032
6  C12      245.4740  249.1880  260.4990 C.ar    0  LIG0        0.0031
7  C13      246.8120  248.8080  260.3780 C.ar    0  LIG0        0.0379
8  C14      247.2930  248.1710  259.1350 C.2     0  LIG0        0.1953
9  O15      247.9910  248.7960  258.3620 O.2     0  LIG0       -0.2866
10  C16      246.9250  246.7720  258.8330 C.ar    0  LIG0        0.0390
11  C17      247.3420  245.7390  259.6760 C.ar    0  LIG0        0.0040
12  C18      246.9960  244.4370  259.3880 C.ar    0  LIG0        0.0115
13  C19      246.2340  244.1500  258.2660 C.ar    0  LIG0        0.0577
14 Cl20      245.8000  242.5080  257.9120 Cl      0  LIG0       -0.0822
15  C21      245.8180  245.1710  257.4270 C.ar    0  LIG0        0.0115
16  C22      246.1540  246.4790  257.7050 C.ar    0  LIG0        0.0040
17  O4       248.0900  249.8500  263.6330 O.3     0  LIG0       -0.4680
18  C5       247.7450  250.8920  264.5480 C.3     0  LIG0        0.2677
19  C6       249.0200  251.5850  265.0340 C.3     0  LIG0        0.0598
20  C7       247.0140  250.3030  265.7270 C.2     0  LIG0        0.4040
21  O8       247.6330  249.7230  266.6020 O.co2   0  LIG0       -0.2416
22  O9       245.8010  250.4070  265.8050 O.co2   0  LIG0       -0.2416
@<TRIPOS>BOND
1    15    16   ar
2    15    13   ar
3    16    10   ar
4    14    13    1
5    13    12   ar
6     9     8    2
7    10     8    1
8    10    11   ar
9     8     7    1
10    12    11   ar
11     7     6   ar
12     7     2   ar
13     6     5   ar
14     1     2    1
15     2     3   ar
16     5     4   ar
17     3     4   ar
18     3    17    1
19    17    18    1
20    18    19    1
21    18    20    1
22    20    22   ar
23    20    21   ar

@<TRIPOS>MOLECULE
LEDOCK_3664
27 28 0 0 0
SMALL
GASTEIGER

@<TRIPOS>ATOM
1  N14      247.9990  250.5900  262.8720 N.4     0  LIG0        0.3878
2  H36      248.8450  250.1300  263.1770 H       0  LIG0       -0.0842
3  H37      248.2330  251.3330  262.2310 H       0  LIG0       -0.0842
4  C2       247.2990  251.1480  264.0370 C.3     0  LIG0       -0.0574
5  C1       245.8570  250.6410  264.0550 C.3     0  LIG0       -0.0231
6  C3       248.0120  250.7090  265.3180 C.3     0  LIG0        0.0050
7  C4       249.4990  250.8800  265.1510 C.ar    0  LIG0       -0.0243
8  C5       250.0510  252.1480  265.1420 C.ar    0  LIG0       -0.0044
9  C6       251.4160  252.3050  264.9880 C.ar    0  LIG0       -0.0004
10  C7       252.2280  251.1970  264.8430 C.ar    0  LIG0        0.0038
11  C8       251.6750  249.9300  264.8500 C.ar    0  LIG0        0.0711
12  C13      250.3110  249.7710  265.0110 C.ar    0  LIG0       -0.0005
13  C9       252.5610  248.7200  264.6900 C.3     0  LIG0        0.4186
14  F10      251.8050  247.5590  264.8840 F       0  LIG0       -0.1659
15  F11      253.5900  248.7680  265.6340 F       0  LIG0       -0.1659
16  F12      253.1070  248.7100  263.4040 F       0  LIG0       -0.1659
17  C15      247.1300  249.6160  262.1980 C.3     0  LIG0       -0.0333
18  C16      247.4940  249.5500  260.7130 C.3     0  LIG0        0.1857
19  O17      246.5580  248.6790  260.0230 O.3     0  LIG0       -0.4478
20  C18      247.0150  248.0310  258.9350 C.2     0  LIG0        0.3411
21  O19      247.7000  248.6180  258.1210 O.2     0  LIG0       -0.2449
22  C20      246.6840  246.6060  258.7310 C.ar    0  LIG0        0.0756
23  C21      247.1130  245.6470  259.6520 C.ar    0  LIG0        0.0064
24  C22      246.7990  244.3180  259.4560 C.ar    0  LIG0        0.0002
25  C23      246.0600  243.9340  258.3490 C.ar    0  LIG0        0.0000
26  C24      245.6320  244.8790  257.4340 C.ar    0  LIG0        0.0002
27  C25      245.9390  246.2120  257.6190 C.ar    0  LIG0        0.0064
@<TRIPOS>BOND
1    26    27   ar
2    26    25   ar
3    27    22   ar
4    21    20    2
5    25    24   ar
6    22    20    1
7    22    23   ar
8    20    19    1
9    24    23   ar
10    19    18    1
11    18    17    1
12    17     1    1
13     3     1    1
14     1     2    1
15     1     4    1
16    16    13    1
17     4     5    1
18     4     6    1
19    13    11    1
20    13    14    1
21    13    15    1
22    10    11   ar
23    10     9   ar
24    11    12   ar
25     9     8   ar
26    12     7   ar
27     8     7   ar
28     7     6    1

@<TRIPOS>MOLECULE
LEDOCK_138
21 23 0 0 0
SMALL
GASTEIGER

@<TRIPOS>ATOM
1  C1       243.9370  250.8270  264.4330 C.3     0  LIG0        0.1298
2  C2       245.4180  250.5500  264.3800 C.2     0  LIG0        0.3013
3  N3       246.0930  250.5070  265.5080 N.2     0  LIG0       -0.0474
4  C4       247.4030  250.2600  265.5080 C.3     0  LIG0        0.3192
5  N5       248.3530  250.1500  266.4850 N.pl3   0  LIG0       -0.2890
6  C6       249.5750  249.8870  265.9230 C.2     0  LIG0        0.0612
7  C7       249.4580  249.8210  264.5870 C.2     0  LIG0        0.0244
8  C8       248.0490  250.0600  264.2740 C.2     0  LIG0        0.1234
9  C9       247.2880  250.1220  263.0970 C.2     0  LIG0        0.2740
10  N18      245.9850  250.3680  263.2010 N.pl3   0  LIG0       -0.1716
11  H22      248.1860  250.2440  267.4370 H       0  LIG0        0.1510
12  H33      245.4440  250.4140  262.3980 H       0  LIG0        0.3015
13  N10      247.8790  249.9310  261.8610 N.pl3   0  LIG0       -0.2196
14  H25      248.8410  249.8330  261.7930 H       0  LIG0        0.2923
15  C11      247.0490  249.8750  260.6540 C.3     0  LIG0        0.2264
16  C12      246.8450  248.4370  260.2520 C.ar    0  LIG0        0.0241
17  C13      247.9070  247.5540  260.2770 C.ar    0  LIG0       -0.0003
18  C14      247.7190  246.2360  259.9080 C.ar    0  LIG0       -0.0002
19  C15      246.4690  245.8000  259.5120 C.ar    0  LIG0       -0.0000
20  C16      245.4050  246.6830  259.4870 C.ar    0  LIG0       -0.0002
21  C17      245.5930  248.0010  259.8610 C.ar    0  LIG0       -0.0003
@<TRIPOS>BOND
1    20    19   ar
2    20    21   ar
3    19    18   ar
4    21    16   ar
5    18    17   ar
6    16    17   ar
7    16    15    1
8    15    13    1
9    14    13    1
10    13     9    1
11    12    10    1
12     9    10    1
13     9     8    2
14    10     2    1
15     8     7    1
16     8     4    1
17     2     1    1
18     2     3    2
19     7     6    2
20     4     3    1
21     4     5    1
22     6     5    1
23     5    11    1

@<TRIPOS>MOLECULE
LEDOCK_1698
22 23 0 0 0
SMALL
GASTEIGER

@<TRIPOS>ATOM
1  N11      248.1920  248.9900  261.7580 N.4     0  LIG0        0.3891
2  H32      248.6400  249.8010  261.3600 H       0  LIG0       -0.0841
3  H33      248.8920  248.3630  262.1230 H       0  LIG0       -0.0841
4  C2       247.2950  249.4090  262.8430 C.3     0  LIG0       -0.0173
5  C1       246.0020  249.9700  262.2490 C.3     0  LIG0       -0.0197
6  C3       247.9800  250.4880  263.6830 C.3     0  LIG0        0.1842
7  O4       248.7090  249.8720  264.7470 O.3     0  LIG0       -0.4777
8  C5       250.0560  249.7730  264.5980 C.ar    0  LIG0        0.1384
9  C6       250.6060  248.6640  263.9750 C.ar    0  LIG0        0.0369
10  C7       251.9760  248.5650  263.8240 C.ar    0  LIG0        0.0031
11  C8       252.7980  249.5740  264.2960 C.ar    0  LIG0        0.0002
12  C9       252.2530  250.6810  264.9170 C.ar    0  LIG0        0.0031
13  C10      250.8830  250.7860  265.0650 C.ar    0  LIG0        0.0369
14  C12      247.4140  248.3020  260.7190 C.3     0  LIG0       -0.0573
15  C13      247.4980  249.0930  259.4110 C.3     0  LIG0       -0.0231
16  C14      247.9810  246.8970  260.5010 C.3     0  LIG0        0.0050
17  C15      247.0410  246.1030  259.6330 C.ar    0  LIG0       -0.0242
18  C16      246.6740  244.8230  260.0010 C.ar    0  LIG0       -0.0043
19  C17      245.8100  244.0950  259.2040 C.ar    0  LIG0       -0.0003
20  C18      245.3140  244.6480  258.0380 C.ar    0  LIG0       -0.0000
21  C19      245.6800  245.9270  257.6680 C.ar    0  LIG0       -0.0003
22  C20      246.5410  246.6580  258.4690 C.ar    0  LIG0       -0.0043
@<TRIPOS>BOND
1    21    20   ar
2    21    22   ar
3    20    19   ar
4    22    17   ar
5    19    18   ar
6    15    14    1
7    17    18   ar
8    17    16    1
9    16    14    1
10    14     1    1
11     2     1    1
12     1     3    1
13     1     4    1
14     5     4    1
15     4     6    1
16     6     7    1
17    10     9   ar
18    10    11   ar
19     9     8   ar
20    11    12   ar
21     8     7    1
22     8    13   ar
23    12    13   ar

@<TRIPOS>MOLECULE
LEDOCK_4269
24 25 0 0 0
SMALL
GASTEIGER

@<TRIPOS>ATOM
1  O7       246.3050  247.4740  260.3030 O.3     0  LIG0       -0.4433
2  C5       247.2740  246.6270  259.9230 C.2     0  LIG0        0.3167
3  O6       248.3670  246.6880  260.4340 O.2     0  LIG0       -0.2501
4  C4       246.9970  245.5970  258.8570 C.3     0  LIG0        0.0991
5  C2       246.3450  244.2830  259.2970 C.3     0  LIG0        0.0106
6  C1       246.7640  243.0090  258.5640 C.3     0  LIG0        0.0006
7  C3       246.0270  244.1170  260.7840 C.3     0  LIG0        0.0006
8  C20      245.5330  245.3150  258.5120 C.3     0  LIG0        0.0136
9  C21      245.2050  244.9970  257.0750 C.3     0  LIG0        0.0334
10  C22      244.1470  244.2780  256.7870 C.3     0  LIG0        0.1587
11 Cl23      242.6560  245.0590  256.3600 Cl      0  LIG0       -0.0971
12 Cl24      244.2360  242.5450  256.8300 Cl      0  LIG0       -0.0971
13  C8       246.6140  248.8920  260.2540 C.3     0  LIG0        0.2396
14  C9       246.4370  249.4930  261.6260 C.ar    0  LIG0        0.0808
15  C10      247.5240  249.6050  262.4750 C.ar    0  LIG0        0.1714
16  F11      248.7420  249.1770  262.0770 F       0  LIG0       -0.2019
17  C12      247.3620  250.1570  263.7370 C.ar    0  LIG0        0.1968
18  F13      248.4230  250.2670  264.5670 F       0  LIG0       -0.1993
19  C14      246.1130  250.5940  264.1470 C.ar    0  LIG0        0.1991
20  F15      245.9550  251.1330  265.3750 F       0  LIG0       -0.1993
21  C16      245.0260  250.4810  263.2940 C.ar    0  LIG0        0.1968
22  F17      243.8080  250.9090  263.6910 F       0  LIG0       -0.1993
23  C18      245.1910  249.9350  262.0310 C.ar    0  LIG0        0.1714
24  F19      244.1330  249.8290  261.1980 F       0  LIG0       -0.2019
@<TRIPOS>BOND
1    11    10    1
2    10    12    1
3    10     9    1
4     9     8    1
5     8     4    1
6     8     5    1
7     6     5    1
8     4     5    1
9     4     2    1
10     5     7    1
11     2     1    1
12     2     3    2
13    13     1    1
14    13    14    1
15    24    23    1
16    14    23   ar
17    14    15   ar
18    23    21   ar
19    16    15    1
20    15    17   ar
21    21    22    1
22    21    19   ar
23    17    19   ar
24    17    18    1
25    19    20    1

@<TRIPOS>MOLECULE
LEDOCK_1382
22 24 0 0 0
SMALL
GASTEIGER

@<TRIPOS>ATOM
1  C6       247.8660  249.0590  262.3860 C.2     0  LIG0        0.0113
2  C7       249.1110  248.9560  262.8650 C.2     0  LIG0       -0.0476
3  C5       246.8630  249.8890  263.0970 C.ar    0  LIG0        0.0010
4  C4       247.2650  250.7600  264.1080 C.ar    0  LIG0       -0.0003
5  C3       246.3260  251.5290  264.7660 C.ar    0  LIG0       -0.0043
6  C2       244.9900  251.4350  264.4240 C.ar    0  LIG0       -0.0218
7  C1       243.9700  252.2780  265.1470 C.3     0  LIG0        0.0310
8  C21      244.5850  250.5710  263.4230 C.ar    0  LIG0       -0.0043
9  C20      245.5150  249.8020  262.7540 C.ar    0  LIG0       -0.0003
10  C14      247.4880  248.3450  261.1430 C.ar    0  LIG0        0.0809
11  C15      247.0050  249.0660  260.0520 C.ar    0  LIG0        0.0191
12  C16      246.6570  248.3870  258.8970 C.ar    0  LIG0        0.0031
13  C17      246.8010  247.0070  258.8720 C.ar    0  LIG0        0.0207
14  C18      247.2790  246.3540  259.9940 C.ar    0  LIG0        0.0988
15  N19      247.6090  247.0250  261.0770 N.ar    0  LIG0       -0.2438
16  C8       249.4950  249.6830  264.1280 C.3     0  LIG0       -0.0502
17  N9       250.8730  250.1790  264.0090 N.4     0  LIG0        0.3896
18  C10      251.8300  249.0590  264.1310 C.3     0  LIG0       -0.0770
19  C11      253.0660  249.5970  264.8760 C.3     0  LIG0       -0.0249
20  C12      252.7320  251.0740  265.1920 C.3     0  LIG0       -0.0249
21  C13      251.1850  251.1020  265.1290 C.3     0  LIG0       -0.0770
22  H30      250.9990  250.6490  263.1240 H       0  LIG0       -0.0792
@<TRIPOS>BOND
1    13    12   ar
2    13    14   ar
3    12    11   ar
4    14    15   ar
5    11    10   ar
6    15    10   ar
7    10     1    1
8     1     2    2
9     1     3    1
10     9     3   ar
11     9     8   ar
12     2    16    1
13     3     4   ar
14    22    17    1
15     8     6   ar
16    17    16    1
17    17    18    1
18    17    21    1
19     4     5   ar
20    18    19    1
21     6     5   ar
22     6     7    1
23    19    20    1
24    21    20    1

@<TRIPOS>MOLECULE
LEDOCK_1349
22 23 0 0 0
SMALL
GASTEIGER

@<TRIPOS>ATOM
1  C1       247.8070  248.2370  261.4960 C.3     0  LIG0        0.0343
2  C2       246.4870  248.7630  261.0000 C.ar    0  LIG0        0.0152
3  C3       245.6710  249.5010  261.8420 C.ar    0  LIG0        0.1352
4  C10      244.4560  249.9900  261.3800 C.ar    0  LIG0        0.0366
5  C11      244.0500  249.7370  260.0830 C.ar    0  LIG0        0.0032
6  C12      244.8520  248.9980  259.2360 C.ar    0  LIG0        0.0031
7  C13      246.0770  248.5060  259.6900 C.ar    0  LIG0        0.0379
8  C14      246.9380  247.7140  258.7860 C.2     0  LIG0        0.1953
9  O15      247.9360  248.2160  258.3040 O.2     0  LIG0       -0.2866
10  C16      246.5880  246.3140  258.4700 C.ar    0  LIG0        0.0390
11  C17      245.7310  246.0300  257.4050 C.ar    0  LIG0        0.0040
12  C18      245.4090  244.7210  257.1130 C.ar    0  LIG0        0.0115
13  C19      245.9330  243.6900  257.8760 C.ar    0  LIG0        0.0577
14 Cl20      245.5220  242.0460  257.5040 Cl      0  LIG0       -0.0822
15  C21      246.7840  243.9660  258.9340 C.ar    0  LIG0        0.0115
16  C22      247.1190  245.2690  259.2310 C.ar    0  LIG0        0.0040
17  O4       246.0630  249.7500  263.1180 O.3     0  LIG0       -0.4680
18  C5       245.3870  250.8000  263.8130 C.3     0  LIG0        0.2677
19  C6       244.0600  250.2740  264.3640 C.3     0  LIG0        0.0598
20  C7       246.2460  251.2860  264.9500 C.2     0  LIG0        0.4040
21  O8       246.8730  252.3250  264.8380 O.co2   0  LIG0       -0.2416
22  O9       246.3160  250.6400  265.9820 O.co2   0  LIG0       -0.2416
@<TRIPOS>BOND
1    12    11   ar
2    12    13   ar
3    11    10   ar
4    14    13    1
5    13    15   ar
6     9     8    2
7    10     8    1
8    10    16   ar
9     8     7    1
10    15    16   ar
11     6     7   ar
12     6     5   ar
13     7     2   ar
14     5     4   ar
15     2     1    1
16     2     3   ar
17     4     3   ar
18     3    17    1
19    17    18    1
20    18    19    1
21    18    20    1
22    21    20   ar
23    20    22   ar

@<TRIPOS>MOLECULE
LEDOCK_137
21 23 0 0 0
SMALL
GASTEIGER

@<TRIPOS>ATOM
1  C1       247.1390  248.7890  259.6660 C.3     0  LIG0        0.1298
2  C2       246.8000  249.3600  261.0180 C.2     0  LIG0        0.3013
3  N3       245.5450  249.3470  261.4100 N.2     0  LIG0       -0.0474
4  C4       245.1990  249.8350  262.6020 C.3     0  LIG0        0.3192
5  N5       244.0160  249.9570  263.2770 N.pl3   0  LIG0       -0.2890
6  C6       244.2290  250.5530  264.4930 C.2     0  LIG0        0.0612
7  C7       245.5340  250.8300  264.6420 C.2     0  LIG0        0.0244
8  C8       246.2050  250.3750  263.4250 C.2     0  LIG0        0.1234
9  C9       247.5290  250.3720  262.9600 C.2     0  LIG0        0.2740
10  N18      247.7750  249.8570  261.7590 N.pl3   0  LIG0       -0.1716
11  H22      243.1520  249.6660  262.9430 H       0  LIG0        0.1510
12  H33      248.6830  249.8460  261.4220 H       0  LIG0        0.3015
13  N10      248.5510  250.8910  263.7320 N.pl3   0  LIG0       -0.2196
14  H25      249.0910  251.6230  263.3950 H       0  LIG0        0.2923
15  C11      248.8190  250.3360  265.0620 C.3     0  LIG0        0.2264
16  C12      250.2610  249.9080  265.1460 C.ar    0  LIG0        0.0241
17  C13      251.1360  250.5810  265.9760 C.ar    0  LIG0       -0.0003
18  C14      252.4580  250.1860  266.0530 C.ar    0  LIG0       -0.0002
19  C15      252.9070  249.1180  265.2980 C.ar    0  LIG0       -0.0000
20  C16      252.0300  248.4440  264.4670 C.ar    0  LIG0       -0.0002
21  C17      250.7070  248.8360  264.3950 C.ar    0  LIG0       -0.0003
@<TRIPOS>BOND
1     1     2    1
2     2     3    2
3     2    10    1
4     3     4    1
5    12    10    1
6    10     9    1
7     4     5    1
8     4     8    1
9    11     5    1
10     9     8    2
11     9    13    1
12     5     6    1
13    14    13    1
14     8     7    1
15    13    15    1
16    21    20   ar
17    21    16   ar
18    20    19   ar
19     6     7    2
20    15    16    1
21    16    17   ar
22    19    18   ar
23    17    18   ar

@<TRIPOS>MOLECULE
LEDOCK_751
17 19 0 0 0
SMALL
GASTEIGER

@<TRIPOS>ATOM
1  C6       246.5140  249.2320  260.9990 C.ar    0  LIG0        0.1650
2  N7       245.2250  249.4470  260.7610 N.ar    0  LIG0       -0.1327
3  N8       244.4140  249.8510  261.6790 N.ar    0  LIG0       -0.1452
4  C9       244.8770  250.0800  262.9090 C.ar    0  LIG0        0.1236
5  C10      244.0610  250.5370  263.9590 C.ar    0  LIG0        0.0431
6  C11      244.6220  250.7420  265.1820 C.ar    0  LIG0        0.1006
7  N12      245.9110  250.5240  265.4080 N.ar    0  LIG0       -0.2406
8  C13      246.7320  250.0980  264.4770 C.ar    0  LIG0        0.1195
9  C14      246.2550  249.8590  263.1790 C.ar    0  LIG0        0.1211
10  N15      247.0400  249.4300  262.1870 N.ar    0  LIG0       -0.2254
11  C5       247.3970  248.7490  259.8780 C.3     0  LIG0        0.0938
12  C4       247.0040  247.3430  259.5010 C.ar    0  LIG0       -0.0145
13  C3       247.2310  246.3020  260.3800 C.ar    0  LIG0       -0.0038
14  C2       246.8710  245.0130  260.0350 C.ar    0  LIG0       -0.0003
15  C1       246.2850  244.7650  258.8080 C.ar    0  LIG0       -0.0000
16  C17      246.0590  245.8070  257.9280 C.ar    0  LIG0       -0.0003
17  C16      246.4140  247.0960  258.2750 C.ar    0  LIG0       -0.0038
@<TRIPOS>BOND
1    16    17   ar
2    16    15   ar
3    17    12   ar
4    15    14   ar
5    12    11    1
6    12    13   ar
7    11     1    1
8    14    13   ar
9     2     1   ar
10     2     3   ar
11     1    10   ar
12     3     4   ar
13    10     9   ar
14     4     9   ar
15     4     5   ar
16     9     8   ar
17     5     6   ar
18     8     7   ar
19     6     7   ar

@<TRIPOS>MOLECULE
LEDOCK_3174
22 23 0 0 0
SMALL
GASTEIGER

@<TRIPOS>ATOM
1  C1       249.0100  248.7320  261.1900 C.3     0  LIG0        0.0343
2  C2       247.5560  249.0930  261.3610 C.ar    0  LIG0        0.0152
3  C3       247.1130  249.6510  262.5470 C.ar    0  LIG0        0.1352
4  C10      245.7720  249.9780  262.7030 C.ar    0  LIG0        0.0366
5  C11      244.8770  249.7590  261.6730 C.ar    0  LIG0        0.0032
6  C12      245.3070  249.2020  260.4860 C.ar    0  LIG0        0.0031
7  C13      246.6530  248.8650  260.3210 C.ar    0  LIG0        0.0379
8  C14      247.1170  248.2700  259.0510 C.2     0  LIG0        0.1953
9  O15      247.7590  248.9370  258.2650 O.2     0  LIG0       -0.2866
10  C16      246.8000  246.8610  258.7370 C.ar    0  LIG0        0.0390
11  C17      247.2960  245.8340  259.5440 C.ar    0  LIG0        0.0040
12  C18      246.9970  244.5220  259.2460 C.ar    0  LIG0        0.0115
13  C19      246.2060  244.2200  258.1490 C.ar    0  LIG0        0.0577
14 Cl20      245.8320  242.5660  257.7820 Cl      0  LIG0       -0.0822
15  C21      245.7110  245.2350  257.3460 C.ar    0  LIG0        0.0115
16  C22      245.9990  246.5510  257.6350 C.ar    0  LIG0        0.0040
17  O4       247.9900  249.8760  263.5620 O.3     0  LIG0       -0.4680
18  C5       247.6790  250.9390  264.4630 C.3     0  LIG0        0.2677
19  C6       248.9610  251.6900  264.8280 C.3     0  LIG0        0.0598
20  C7       247.0580  250.3720  265.7140 C.2     0  LIG0        0.4040
21  O8       245.8490  250.4140  265.8670 O.co2   0  LIG0       -0.2416
22  O9       247.7640  249.8720  266.5720 O.co2   0  LIG0       -0.2416
@<TRIPOS>BOND
1    15    16   ar
2    15    13   ar
3    16    10   ar
4    14    13    1
5    13    12   ar
6     9     8    2
7    10     8    1
8    10    11   ar
9     8     7    1
10    12    11   ar
11     7     6   ar
12     7     2   ar
13     6     5   ar
14     1     2    1
15     2     3   ar
16     5     4   ar
17     3     4   ar
18     3    17    1
19    17    18    1
20    18    19    1
21    18    20    1
22    20    21   ar
23    20    22   ar

@<TRIPOS>MOLECULE
LEDOCK_3633
27 29 0 0 0
SMALL
GASTEIGER

@<TRIPOS>ATOM
1  C12      246.6370  246.6310  259.1490 C.ar    0  LIG0       -0.0138
2  C13      246.9770  245.9860  260.3260 C.ar    0  LIG0       -0.0038
3  C14      246.9930  244.6040  260.3870 C.ar    0  LIG0       -0.0002
4  C15      246.6790  243.8580  259.2700 C.ar    0  LIG0        0.0032
5  C16      246.3400  244.5000  258.0770 C.ar    0  LIG0        0.0386
6  C25      246.3210  245.8960  258.0240 C.ar    0  LIG0       -0.0006
7  C10      246.6180  248.1360  259.0940 C.3     0  LIG0        0.0991
8  C11      247.9990  248.6490  258.6820 C.3     0  LIG0        0.0143
9  C8       246.2640  248.6830  260.4530 C.2     0  LIG0        0.2308
10  N7       247.2020  249.2990  261.1980 N.am    0  LIG0       -0.2691
11  H32      248.0860  249.4570  260.8300 H       0  LIG0        0.1563
12  O9       245.1320  248.5690  260.8770 O.2     0  LIG0       -0.2744
13  C6       246.9030  249.7110  262.4950 C.ar    0  LIG0        0.1338
14  N5       245.6390  249.7980  262.8820 N.ar    0  LIG0       -0.2290
15  C4       245.3140  250.1840  264.1000 C.ar    0  LIG0        0.1000
16  C3       246.2880  250.5130  265.0240 C.ar    0  LIG0        0.0165
17  C2       247.6250  250.4350  264.6580 C.ar    0  LIG0       -0.0175
18  C1       248.7130  250.7860  265.6380 C.3     0  LIG0        0.0312
19  C26      247.9350  250.0220  263.3730 C.ar    0  LIG0        0.0302
20  C17      246.0030  243.7080  256.8760 C.2     0  LIG0        0.1955
21  O18      246.7800  243.6590  255.9430 O.2     0  LIG0       -0.2866
22  C19      244.7200  242.9770  256.8100 C.ar    0  LIG0        0.0390
23  C20      244.6130  241.6990  257.3640 C.ar    0  LIG0        0.0032
24  C21      243.4120  241.0220  257.2990 C.ar    0  LIG0        0.0001
25  C22      242.3170  241.6070  256.6880 C.ar    0  LIG0        0.0000
26  C23      242.4170  242.8730  256.1380 C.ar    0  LIG0        0.0001
27  C24      243.6100  243.5630  256.2010 C.ar    0  LIG0        0.0032
@<TRIPOS>BOND
1    21    20    2
2    26    27   ar
3    26    25   ar
4    27    22   ar
5    25    24   ar
6    22    20    1
7    22    23   ar
8    20     5    1
9    24    23   ar
10     6     5   ar
11     6     1   ar
12     5     4   ar
13     8     7    1
14     7     1    1
15     7     9    1
16     1     2   ar
17     4     3   ar
18     2     3   ar
19     9    12    2
20     9    10   am
21    11    10    1
22    10    13    1
23    13    14   ar
24    13    19   ar
25    14    15   ar
26    19    17   ar
27    15    16   ar
28    17    16   ar
29    17    18    1

@<TRIPOS>MOLECULE
LEDOCK_1993
18 20 0 0 0
SMALL
GASTEIGER

@<TRIPOS>ATOM
1  C1       244.4190  249.3030  259.9020 C.3     0  LIG0        0.0719
2  C2       245.2080  249.5640  261.1600 C.ar    0  LIG0        0.1210
3  N3       244.6930  249.8850  262.3090 N.ar    0  LIG0       -0.2309
4  C4       245.6830  250.0420  263.2260 C.ar    0  LIG0        0.0983
5  C5       245.6970  250.3730  264.5840 C.ar    0  LIG0        0.0206
6  C6       246.8850  250.4580  265.2520 C.ar    0  LIG0        0.0016
7  C7       248.0830  250.2180  264.5960 C.ar    0  LIG0        0.0016
8  C8       248.0950  249.8900  263.2570 C.ar    0  LIG0        0.0188
9  C9       246.8980  249.7990  262.5610 C.ar    0  LIG0        0.0789
10  N10      246.5640  249.5020  261.2550 N.ar    0  LIG0       -0.3106
11  C11      247.4970  249.1750  260.1740 C.3     0  LIG0        0.1339
12  C12      247.2380  247.7710  259.6950 C.ar    0  LIG0        0.0005
13  C13      246.6210  247.5590  258.4760 C.ar    0  LIG0       -0.0015
14  C14      246.3870  246.2710  258.0340 C.ar    0  LIG0        0.0111
15  C15      246.7720  245.1920  258.8110 C.ar    0  LIG0        0.0577
16 Cl16      246.4800  243.5730  258.2570 Cl      0  LIG0       -0.0822
17  C17      247.3900  245.4050  260.0310 C.ar    0  LIG0        0.0111
18  C18      247.6230  246.6940  260.4720 C.ar    0  LIG0       -0.0015
@<TRIPOS>BOND
1    14    13   ar
2    14    15   ar
3    16    15    1
4    13    12   ar
5    15    17   ar
6    12    11    1
7    12    18   ar
8     1     2    1
9    17    18   ar
10    11    10    1
11     2    10   ar
12     2     3   ar
13    10     9   ar
14     3     4   ar
15     9     4   ar
16     9     8   ar
17     4     5   ar
18     8     7   ar
19     5     6   ar
20     7     6   ar

@<TRIPOS>MOLECULE
LEDOCK_2335
22 24 0 0 0
SMALL
GASTEIGER

@<TRIPOS>ATOM
1  N2       246.1030  248.5720  260.0110 N.3     0  LIG0       -0.2162
2  N1       244.9340  248.9030  259.2160 N.3     0  LIG0       -0.2662
3  H21      245.2010  249.2970  258.3250 H       0  LIG0        0.1371
4  H22      244.3400  248.0970  259.0900 H       0  LIG0        0.1371
5  C3       247.1210  247.8960  259.1950 C.3     0  LIG0        0.1146
6  C4       246.7370  246.4510  259.0090 C.ar    0  LIG0       -0.0048
7  C5       246.1760  246.0330  257.8180 C.ar    0  LIG0       -0.0029
8  C6       245.8240  244.7060  257.6480 C.ar    0  LIG0       -0.0003
9  C7       246.0340  243.7990  258.6680 C.ar    0  LIG0       -0.0000
10  C8       246.5970  244.2170  259.8600 C.ar    0  LIG0       -0.0003
11  C9       246.9530  245.5430  260.0290 C.ar    0  LIG0       -0.0029
12  C10      246.6570  249.7700  260.6570 C.3     0  LIG0        0.1358
13  C11      246.9130  249.4780  262.1370 C.3     0  LIG0        0.2266
14  C12      245.6550  249.8050  262.9540 C.3     0  LIG0        0.2502
15  O13      245.9330  249.5350  264.3330 O.3     0  LIG0       -0.4685
16  C14      247.1130  250.0030  264.8220 C.ar    0  LIG0        0.1724
17  C15      247.2930  250.0990  266.1930 C.ar    0  LIG0        0.0400
18  C19      248.1400  250.3810  263.9630 C.ar    0  LIG0        0.1723
19  C16      248.4880  250.5690  266.7050 C.ar    0  LIG0        0.0033
20  C17      249.5080  250.9420  265.8520 C.ar    0  LIG0        0.0033
21  C18      249.3370  250.8490  264.4830 C.ar    0  LIG0        0.0400
22  O20      247.9830  250.3020  262.6130 O.3     0  LIG0       -0.4708
@<TRIPOS>BOND
1     8     7   ar
2     8     9   ar
3     7     6   ar
4     3     2    1
5     9    10   ar
6     6     5    1
7     6    11   ar
8     4     2    1
9     5     1    1
10     2     1    1
11    10    11   ar
12     1    12    1
13    12    13    1
14    13    22    1
15    13    14    1
16    22    18    1
17    14    15    1
18    18    21   ar
19    18    16   ar
20    15    16    1
21    21    20   ar
22    16    17   ar
23    20    19   ar
24    17    19   ar

@<TRIPOS>MOLECULE
LEDOCK_3230
20 22 0 0 0
SMALL
GASTEIGER

@<TRIPOS>ATOM
1  C7       246.1690  249.0240  260.2120 C.3     0  LIG0        0.1174
2  C8       244.9760  249.5170  260.7620 C.2     0  LIG0        0.0165
3  C9       244.9630  249.9850  262.0370 C.2     0  LIG0        0.0775
4  N10      246.0690  249.9890  262.7910 N.ar    0  LIG0       -0.3040
5  C11      245.9960  250.4640  264.0430 C.ar    0  LIG0        0.0801
6  C12      247.0860  250.4910  264.8510 C.ar    0  LIG0        0.0190
7  C13      248.3170  250.0180  264.3800 C.ar    0  LIG0        0.0030
8  C14      248.3930  249.5360  263.1090 C.ar    0  LIG0        0.0173
9  C15      247.2360  249.5270  262.3060 C.ar    0  LIG0        0.0617
10  C16      247.3080  249.0240  260.9950 C.2     0  LIG0        0.0151
11  N6       246.2040  248.5390  258.9050 N.pl3   0  LIG0       -0.3272
12  H22      246.1790  249.1570  258.1580 H       0  LIG0        0.1474
13  C5       246.2750  247.1630  258.6710 C.ar    0  LIG0        0.0459
14  C4       247.2900  246.4100  259.2490 C.ar    0  LIG0        0.0152
15  C3       247.3570  245.0500  259.0160 C.ar    0  LIG0        0.0135
16  C2       246.4160  244.4380  258.2090 C.ar    0  LIG0        0.0683
17 Cl1       246.5050  242.7290  257.9180 Cl      0  LIG0       -0.0814
18  C18      245.4030  245.1840  257.6310 C.ar    0  LIG0        0.0694
19  C17      245.3280  246.5450  257.8650 C.ar    0  LIG0        0.0266
20 Cl19      244.2240  244.4120  256.6190 Cl      0  LIG0       -0.0813
@<TRIPOS>BOND
1    20    18    1
2    18    19   ar
3    18    16   ar
4    19    13   ar
5    17    16    1
6    12    11    1
7    16    15   ar
8    13    11    1
9    13    14   ar
10    11     1    1
11    15    14   ar
12     1     2    1
13     1    10    1
14     2     3    2
15    10     9    2
16     3     4    1
17     9     4   ar
18     9     8   ar
19     4     5   ar
20     8     7   ar
21     5     6   ar
22     7     6   ar

@<TRIPOS>MOLECULE
LEDOCK_2467
19 21 0 0 0
SMALL
GASTEIGER

@<TRIPOS>ATOM
1  C10      246.8360  247.4470  259.5030 C.ar    0  LIG0        0.1864
2  N11      247.1590  246.2270  259.8180 N.ar    0  LIG0       -0.2201
3  C12      246.5580  245.3610  258.9620 C.ar    0  LIG0        0.0990
4  C13      246.5560  243.9690  258.8420 C.ar    0  LIG0        0.0206
5  C14      245.8340  243.3720  257.8490 C.ar    0  LIG0        0.0016
6  C15      245.0970  244.1340  256.9540 C.ar    0  LIG0        0.0016
7  C16      245.0820  245.5080  257.0530 C.ar    0  LIG0        0.0186
8  C17      245.8060  246.1330  258.0600 C.ar    0  LIG0        0.0760
9  N18      246.0080  247.4490  258.4250 N.ar    0  LIG0       -0.3313
10  H29      245.6260  248.2290  257.9930 H       0  LIG0        0.1679
11  S2       247.3930  248.8890  260.3510 S.3     0  LIG0        0.0395
12  O1       247.7970  249.7470  259.2920 O.3     0  LIG0       -0.1532
13  C3       245.8730  249.5320  261.1030 C.3     0  LIG0        0.1310
14  C4       246.1010  249.7650  262.5740 C.ar    0  LIG0        0.0719
15  C5       247.2980  250.3100  263.0030 C.ar    0  LIG0        0.0157
16  C6       247.4970  250.5210  264.3580 C.ar    0  LIG0        0.0028
17  C7       246.4830  250.1750  265.2370 C.ar    0  LIG0        0.0207
18  C8       245.3130  249.6360  264.7350 C.ar    0  LIG0        0.0985
19  N9       245.1550  249.4540  263.4390 N.ar    0  LIG0       -0.2472
@<TRIPOS>BOND
1     6     7   ar
2     6     5   ar
3     7     8   ar
4     5     4   ar
5    10     9    1
6     8     9   ar
7     8     3   ar
8     9     1   ar
9     4     3   ar
10     3     2   ar
11    12    11    1
12     1     2   ar
13     1    11    1
14    11    13    1
15    13    14    1
16    14    15   ar
17    14    19   ar
18    15    16   ar
19    19    18   ar
20    16    17   ar
21    18    17   ar

@<TRIPOS>MOLECULE
LEDOCK_150
21 22 0 0 0
SMALL
GASTEIGER

@<TRIPOS>ATOM
1  C9       247.3340  250.2940  264.4920 C.ar    0  LIG0        0.0403
2  C10      246.0290  250.3990  264.9780 C.ar    0  LIG0        0.0033
3  C11      244.9570  250.2390  264.1220 C.ar    0  LIG0        0.0015
4  C12      245.1720  249.9760  262.7810 C.ar    0  LIG0        0.0180
5  C13      246.4680  249.8690  262.2870 C.ar    0  LIG0        0.0909
6  C21      247.5490  250.0270  263.1390 C.ar    0  LIG0        0.0212
7  C2       248.4820  250.4640  265.4070 C.2     0  LIG0        0.1956
8  O1       248.3010  250.5020  266.6080 O.2     0  LIG0       -0.2866
9  C3       249.8490  250.5860  264.8610 C.ar    0  LIG0        0.0390
10  C4       250.4240  251.8470  264.6860 C.ar    0  LIG0        0.0032
11  C5       251.7010  251.9540  264.1760 C.ar    0  LIG0        0.0001
12  C6       252.4120  250.8160  263.8390 C.ar    0  LIG0        0.0000
13  C7       251.8490  249.5640  264.0100 C.ar    0  LIG0        0.0001
14  C8       250.5750  249.4410  264.5220 C.ar    0  LIG0        0.0032
15  N14      246.6780  249.6020  260.9320 N.pl3   0  LIG0       -0.0955
16  S15      246.6330  248.0410  260.3780 S.O2    0  LIG0        0.1359
17  O16      247.7000  247.3970  261.0600 O.2     0  LIG0       -0.1474
18  O17      245.2860  247.6380  260.5780 O.2     0  LIG0       -0.1474
19  C18      247.0000  248.1800  258.6070 C.3     0  LIG0        0.4669
20  F19      247.1280  246.9010  258.0560 F       0  LIG0       -0.1711
21  F20      248.1960  248.8850  258.4320 F       0  LIG0       -0.1711
@<TRIPOS>BOND
1    20    19    1
2    21    19    1
3    19    16    1
4    16    18    2
5    16    15    1
6    16    17    2
7    15     5    1
8     5     4   ar
9     5     6   ar
10     4     3   ar
11     6     1   ar
12    12    13   ar
13    12    11   ar
14    13    14   ar
15     3     2   ar
16    11    10   ar
17     1     2   ar
18     1     7    1
19    14     9   ar
20    10     9   ar
21     9     7    1
22     7     8    2

@<TRIPOS>MOLECULE
LEDOCK_2684
22 23 0 0 0
SMALL
GASTEIGER

@<TRIPOS>ATOM
1  C10      247.2550  249.4060  263.1230 C.3     0  LIG0        0.2066
2  C9       247.5590  250.7210  263.8440 C.3     0  LIG0        0.0247
3  C8       248.7450  250.5210  264.7890 C.3     0  LIG0       -0.0733
4  N7       249.9990  250.6880  264.0420 N.4     0  LIG0        0.3896
5  C2       251.0010  249.7150  264.5270 C.3     0  LIG0       -0.0581
6  C1       251.0320  248.4860  263.6160 C.3     0  LIG0       -0.0229
7  C3       252.3510  250.4660  264.4600 C.3     0  LIG0       -0.0229
8  C4       251.9320  251.8980  264.8810 C.3     0  LIG0       -0.0229
9  C5       250.5290  252.0480  264.2570 C.3     0  LIG0       -0.0581
10  C6       249.6130  252.8160  265.2130 C.3     0  LIG0       -0.0229
11  H33      249.8310  250.5420  263.0580 H       0  LIG0       -0.0795
12  O11      246.4910  249.6810  261.9180 O.3     0  LIG0       -0.4454
13  C12      247.0750  249.3790  260.7420 C.2     0  LIG0        0.3442
14  O13      247.7800  250.1960  260.1850 O.2     0  LIG0       -0.2448
15  C14      246.8510  248.0570  260.1270 C.ar    0  LIG0        0.1092
16  C15      247.8110  247.0500  260.2550 C.ar    0  LIG0        0.0095
17  C16      247.5930  245.8170  259.6820 C.ar    0  LIG0        0.0004
18  C17      246.4300  245.5720  258.9710 C.ar    0  LIG0        0.0031
19  C18      245.4750  246.5590  258.8330 C.ar    0  LIG0        0.0368
20  C19      245.6740  247.8060  259.4060 C.ar    0  LIG0        0.1398
21  O20      244.7360  248.7750  259.2730 O.3     0  LIG0       -0.5053
22  H44      243.9430  248.6320  259.8070 H       0  LIG0        0.2922
@<TRIPOS>BOND
1    19    18   ar
2    19    20   ar
3    18    17   ar
4    21    20    1
5    21    22    1
6    20    15   ar
7    17    16   ar
8    15    16   ar
9    15    13    1
10    14    13    2
11    13    12    1
12    12     1    1
13    11     4    1
14     1     2    1
15     6     5    1
16     2     3    1
17     4     9    1
18     4     5    1
19     4     3    1
20     9     8    1
21     9    10    1
22     7     5    1
23     7     8    1

@<TRIPOS>MOLECULE
LEDOCK_2826
20 21 0 0 0
SMALL
GASTEIGER

@<TRIPOS>ATOM
1  S6       247.0670  249.2560  260.3180 S.O2    0  LIG0        0.0966
2  O7       247.7070  249.9150  259.2340 O.2     0  LIG0       -0.1482
3  O8       245.8800  249.7430  260.9320 O.2     0  LIG0       -0.1482
4  C5       246.7080  247.6230  259.7650 C.ar    0  LIG0        0.1272
5  C4       247.6270  246.6090  259.9600 C.ar    0  LIG0        0.0199
6  C3       247.3440  245.3270  259.5260 C.ar    0  LIG0       -0.0029
7  C2       246.1460  245.0610  258.8890 C.ar    0  LIG0       -0.0218
8  C1       245.8410  243.6650  258.4100 C.3     0  LIG0        0.0310
9  C19      245.2250  246.0740  258.6990 C.ar    0  LIG0       -0.0029
10  C18      245.5070  247.3560  259.1340 C.ar    0  LIG0        0.0199
11  N9       248.1980  249.1300  261.5210 N.am    0  LIG0       -0.0415
12  C10      247.8840  249.4410  262.7450 C.2     0  LIG0        0.3411
13  O11      246.7030  249.0380  263.2620 O.2     0  LIG0       -0.2493
14  N12      248.7530  250.1780  263.5100 N.am    0  LIG0       -0.2879
15  H25      249.6020  250.4690  263.1380 H       0  LIG0        0.1510
16  C13      248.4000  250.5290  264.8880 C.3     0  LIG0        0.0731
17  C14      249.3340  249.8050  265.8730 C.3     0  LIG0        0.0196
18  C15      250.0750  250.9020  266.6650 C.3     0  LIG0        0.0017
19  C16      249.1430  252.1360  266.5660 C.3     0  LIG0        0.0017
20  C17      248.6010  252.0410  265.1170 C.3     0  LIG0        0.0196
@<TRIPOS>BOND
1     8     7    1
2     9     7   ar
3     9    10   ar
4     7     6   ar
5    10     4   ar
6     2     1    2
7     6     5   ar
8     4     5   ar
9     4     1    1
10     1     3    2
11     1    11    1
12    11    12   am
13    12    13    2
14    12    14   am
15    15    14    1
16    14    16    1
17    16    20    1
18    16    17    1
19    20    19    1
20    17    18    1
21    19    18    1

@<TRIPOS>MOLECULE
LEDOCK_503
20 22 0 0 0
SMALL
GASTEIGER

@<TRIPOS>ATOM
1  C8       246.5570  246.4840  259.7810 C.ar    0  LIG0        0.1386
2  C9       245.9190  247.0210  258.6580 C.ar    0  LIG0        0.0369
3  C10      245.6420  246.2460  257.5750 C.ar    0  LIG0        0.0031
4  C11      245.9970  244.8870  257.5810 C.ar    0  LIG0        0.0002
5  C12      245.7240  244.0570  256.4790 C.ar    0  LIG0        0.0000
6  C13      246.0830  242.7450  256.5180 C.ar    0  LIG0        0.0000
7  C14      246.7180  242.2080  257.6370 C.ar    0  LIG0        0.0000
8  C15      246.9970  242.9800  258.7230 C.ar    0  LIG0        0.0001
9  C16      246.6430  244.3400  258.7190 C.ar    0  LIG0        0.0030
10  C17      246.9210  245.1690  259.8180 C.ar    0  LIG0        0.0369
11  O7       246.8210  247.2840  260.8480 O.3     0  LIG0       -0.4735
12  C6       247.7140  248.3770  260.6320 C.3     0  LIG0        0.2290
13  C5       246.9670  249.6960  260.8460 C.3     0  LIG0        0.1663
14  N4       246.8870  249.9850  262.2790 N.am    0  LIG0       -0.1772
15  N3       247.9400  250.4820  263.0420 N.2     0  LIG0       -0.1839
16  C2       247.6340  250.6540  264.2720 C.2     0  LIG0        0.0639
17  C1       248.5390  251.1740  265.3590 C.3     0  LIG0        0.0494
18  C20      246.1870  250.2390  264.4300 C.3     0  LIG0        0.1297
19  C18      245.7830  249.8060  263.0340 C.2     0  LIG0        0.2502
20  O19      244.7020  249.3890  262.6740 O.2     0  LIG0       -0.2727
@<TRIPOS>BOND
1     5     6   ar
2     5     4   ar
3     6     7   ar
4     3     4   ar
5     3     2   ar
6     4     9   ar
7     7     8   ar
8     2     1   ar
9     9     8   ar
10     9    10   ar
11     1    10   ar
12     1    11    1
13    12    13    1
14    12    11    1
15    13    14    1
16    14    19   am
17    14    15    1
18    20    19    2
19    19    18    1
20    15    16    2
21    16    18    1
22    16    17    1

@<TRIPOS>MOLECULE
LEDOCK_2212
27 28 0 0 0
SMALL
GASTEIGER

@<TRIPOS>ATOM
1  N14      247.2130  249.6010  260.5900 N.4     0  LIG0        0.3878
2  H36      246.2920  250.0110  260.5740 H       0  LIG0       -0.0842
3  H37      247.8770  250.2460  260.1900 H       0  LIG0       -0.0842
4  C2       247.2100  248.3560  259.8110 C.3     0  LIG0       -0.0574
5  C1       247.9000  248.5950  258.4670 C.3     0  LIG0       -0.0231
6  C3       245.7670  247.9070  259.5720 C.3     0  LIG0        0.0050
7  C4       245.7440  246.4330  259.2570 C.ar    0  LIG0       -0.0243
8  C5       246.2330  245.5240  260.1770 C.ar    0  LIG0       -0.0044
9  C6       246.2120  244.1720  259.8890 C.ar    0  LIG0       -0.0004
10  C7       245.7020  243.7290  258.6830 C.ar    0  LIG0        0.0038
11  C8       245.2140  244.6390  257.7640 C.ar    0  LIG0        0.0711
12  C13      245.2310  245.9910  258.0540 C.ar    0  LIG0       -0.0005
13  C9       244.6600  244.1580  256.4480 C.3     0  LIG0        0.4186
14  F10      244.6130  242.7590  256.4460 F       0  LIG0       -0.1659
15  F11      243.3680  244.6650  256.2730 F       0  LIG0       -0.1659
16  F12      245.4810  244.5980  255.4060 F       0  LIG0       -0.1659
17  C15      247.5920  249.3080  261.9790 C.3     0  LIG0       -0.0333
18  C16      247.4470  250.5750  262.8260 C.3     0  LIG0        0.1857
19  O17      247.6700  250.2490  264.2230 O.3     0  LIG0       -0.4478
20  C18      248.4880  251.0650  264.9180 C.2     0  LIG0        0.3411
21  O19      248.0260  251.9910  265.5550 O.2     0  LIG0       -0.2449
22  C20      249.9480  250.8340  264.9040 C.ar    0  LIG0        0.0756
23  C21      250.8100  251.8160  264.4100 C.ar    0  LIG0        0.0064
24  C22      252.1700  251.5920  264.3970 C.ar    0  LIG0        0.0002
25  C23      252.6830  250.4010  264.8820 C.ar    0  LIG0        0.0000
26  C24      251.8350  249.4240  265.3740 C.ar    0  LIG0        0.0002
27  C25      250.4710  249.6330  265.3890 C.ar    0  LIG0        0.0064
@<TRIPOS>BOND
1    16    13    1
2    15    13    1
3    14    13    1
4    13    11    1
5    11    12   ar
6    11    10   ar
7    12     7   ar
8     5     4    1
9    10     9   ar
10     7     6    1
11     7     8   ar
12     6     4    1
13     4     1    1
14     9     8   ar
15     3     1    1
16     2     1    1
17     1    17    1
18    17    18    1
19    18    19    1
20    19    20    1
21    24    23   ar
22    24    25   ar
23    23    22   ar
24    25    26   ar
25    22    20    1
26    22    27   ar
27    20    21    2
28    26    27   ar

@<TRIPOS>MOLECULE
LEDOCK_3364
22 23 0 0 0
SMALL
GASTEIGER

@<TRIPOS>ATOM
1  C7       246.7880  248.6140  260.7670 C.ar    0  LIG0        0.1722
2  C8       247.9710  248.7240  261.4790 C.ar    0  LIG0        0.0398
3  C9       247.9980  249.4290  262.6680 C.ar    0  LIG0        0.0004
4  C10      246.8510  250.0360  263.1430 C.ar    0  LIG0       -0.0001
5  C18      245.6660  249.9290  262.4360 C.ar    0  LIG0        0.0371
6  C19      245.6310  249.2190  261.2470 C.ar    0  LIG0        0.1719
7  C11      246.8870  250.8090  264.4360 C.3     0  LIG0        0.1566
8  S12      248.5460  250.7260  265.1910 S.3     0  LIG0       -0.0422
9  C13      247.9810  249.9160  266.6620 C.2     0  LIG0        0.2994
10  O14      248.6700  249.5750  267.6040 O.2     0  LIG0       -0.2607
11  N15      246.6620  249.7440  266.5490 N.am    0  LIG0       -0.1344
12  C16      246.0070  250.1520  265.4760 C.2     0  LIG0        0.2628
13  O17      244.8090  250.0130  265.3370 O.2     0  LIG0       -0.2716
14  O20      244.4660  249.1130  260.5520 O.3     0  LIG0       -0.4724
15  C21      243.9530  250.3080  259.9600 C.3     0  LIG0        0.2057
16  C22      242.9230  249.9450  258.8880 C.3     0  LIG0        0.0512
17  O6       246.7580  247.9160  259.6000 O.3     0  LIG0       -0.4724
18  C5       247.0080  246.5110  259.6760 C.3     0  LIG0        0.2056
19  C4       245.9010  245.7560  258.9360 C.3     0  LIG0        0.0473
20  C3       245.9310  244.2820  259.3430 C.3     0  LIG0        0.0038
21  C2       246.9900  243.5460  258.5180 C.3     0  LIG0        0.0001
22  C1       246.4010  242.2400  257.9830 C.3     0  LIG0        0.0000
@<TRIPOS>BOND
1    22    21    1
2    21    20    1
3    16    15    1
4    19    20    1
5    19    18    1
6    17    18    1
7    17     1    1
8    15    14    1
9    14     6    1
10     1     6   ar
11     1     2   ar
12     6     5   ar
13     2     3   ar
14     5     4   ar
15     3     4   ar
16     4     7    1
17     7     8    1
18     7    12    1
19     8     9    1
20    13    12    2
21    12    11   am
22    11     9   am
23     9    10    2

@<TRIPOS>MOLECULE
LEDOCK_801
19 21 0 0 0
SMALL
GASTEIGER

@<TRIPOS>ATOM
1  C9       247.2080  247.1140  259.8120 C.ar    0  LIG0        0.0364
2  C10      246.5460  247.6290  258.6810 C.ar    0  LIG0        0.0029
3  C11      246.0480  246.7990  257.7300 C.ar    0  LIG0        0.0001
4  C12      246.1760  245.4050  257.8730 C.ar    0  LIG0        0.0000
5  C13      245.6620  244.5280  256.9030 C.ar    0  LIG0        0.0000
6  C14      245.8010  243.1820  257.0690 C.ar    0  LIG0        0.0000
7  C15      246.4480  242.6600  258.1870 C.ar    0  LIG0        0.0000
8  C16      246.9590  243.4770  259.1460 C.ar    0  LIG0        0.0000
9  C17      246.8350  244.8730  259.0100 C.ar    0  LIG0        0.0001
10  C18      247.3500  245.7430  259.9810 C.ar    0  LIG0        0.0029
11  C2       247.7430  248.0340  260.8260 C.2     0  LIG0        0.1930
12  O1       248.5190  247.6270  261.6650 O.2     0  LIG0       -0.2895
13  C3       247.3310  249.4840  260.8210 C.3     0  LIG0        0.1621
14  N4       246.2640  249.6910  261.8010 N.pl3   0  LIG0       -0.2819
15  C5       246.4210  249.8350  263.1550 C.2     0  LIG0        0.0787
16  C6       245.1890  250.0030  263.6730 C.2     0  LIG0        0.0752
17  N7       244.3050  249.9610  262.6670 N.pl3   0  LIG0       -0.3141
18  C8       244.9410  249.7700  261.5430 C.3     0  LIG0        0.1856
19  H23      243.3440  250.0550  262.7580 H       0  LIG0        0.1484
@<TRIPOS>BOND
1     5     6   ar
2     5     4   ar
3     6     7   ar
4     3     4   ar
5     3     2   ar
6     4     9   ar
7     7     8   ar
8     2     1   ar
9     9     8   ar
10     9    10   ar
11     1    10   ar
12     1    11    1
13    13    11    1
14    13    14    1
15    11    12    2
16    18    14    1
17    18    17    1
18    14    15    1
19    17    19    1
20    17    16    1
21    15    16    2

@<TRIPOS>MOLECULE
LEDOCK_3011
21 22 0 0 0
SMALL
GASTEIGER

@<TRIPOS>ATOM
1  N9       247.9060  249.3630  261.6320 N.pl3   0  LIG0       -0.2978
2  H32      248.7340  249.8580  261.5230 H       0  LIG0        0.1536
3  C8       247.5830  248.3360  260.7430 C.ar    0  LIG0        0.0493
4  C7       248.0320  247.0420  260.9790 C.ar    0  LIG0        0.0143
5  C6       247.7100  246.0280  260.0980 C.ar    0  LIG0       -0.0030
6  C5       246.9430  246.2990  258.9810 C.ar    0  LIG0       -0.0221
7  C20      246.4940  247.5860  258.7410 C.ar    0  LIG0       -0.0030
8  C19      246.8080  248.6030  259.6220 C.ar    0  LIG0        0.0143
9  C4       246.5960  245.1920  258.0200 C.3     0  LIG0        0.0264
10  C3       246.1370  243.9610  258.8050 C.3     0  LIG0        0.0047
11  C2       246.6170  242.6950  258.0910 C.3     0  LIG0        0.0003
12  C1       245.4310  242.0200  257.4000 C.3     0  LIG0        0.0000
13  C10      247.0470  249.6760  262.6700 C.ar    0  LIG0        0.1385
14  N11      245.7450  249.7630  262.4420 N.ar    0  LIG0       -0.2289
15  C12      244.8910  250.0580  263.4030 C.ar    0  LIG0        0.1003
16  C13      245.3190  250.2900  264.6980 C.ar    0  LIG0        0.0210
17  C14      246.6680  250.2170  264.9950 C.ar    0  LIG0        0.0110
18  C15      247.5590  249.8970  263.9610 C.ar    0  LIG0        0.1114
19  C16      249.0030  249.8000  264.2210 C.2     0  LIG0        0.3905
20  O17      249.6290  250.7890  264.5800 O.co2   0  LIG0       -0.2404
21  O18      249.5810  248.7310  264.0780 O.co2   0  LIG0       -0.2404
@<TRIPOS>BOND
1    12    11    1
2     9    10    1
3     9     6    1
4    11    10    1
5     7     6   ar
6     7     8   ar
7     6     5   ar
8     8     3   ar
9     5     4   ar
10     3     4   ar
11     3     1    1
12     2     1    1
13     1    13    1
14    14    13   ar
15    14    15   ar
16    13    18   ar
17    15    16   ar
18    18    19    1
19    18    17   ar
20    21    19   ar
21    19    20   ar
22    16    17   ar

@<TRIPOS>MOLECULE
LEDOCK_1992
18 20 0 0 0
SMALL
GASTEIGER

@<TRIPOS>ATOM
1  C1       244.2870  249.6250  260.1380 C.3     0  LIG0        0.0719
2  C2       245.1650  249.7840  261.3510 C.ar    0  LIG0        0.1210
3  N3       244.7410  250.0570  262.5500 N.ar    0  LIG0       -0.2309
4  C4       245.7940  250.1250  263.4050 C.ar    0  LIG0        0.0983
5  C5       245.9110  250.3750  264.7740 C.ar    0  LIG0        0.0206
6  C6       247.1420  250.3780  265.3640 C.ar    0  LIG0        0.0016
7  C7       248.2840  250.1330  264.6170 C.ar    0  LIG0        0.0016
8  C8       248.1950  249.8820  263.2640 C.ar    0  LIG0        0.0188
9  C9       246.9520  249.8760  262.6470 C.ar    0  LIG0        0.0789
10  N10      246.5220  249.6680  261.3510 N.ar    0  LIG0       -0.3106
11  C11      247.3680  249.3700  260.1930 C.3     0  LIG0        0.1339
12  C12      247.1830  247.9290  259.7940 C.ar    0  LIG0        0.0005
13  C13      247.7540  246.9230  260.5500 C.ar    0  LIG0       -0.0015
14  C14      247.5800  245.6010  260.1860 C.ar    0  LIG0        0.0111
15  C15      246.8320  245.2850  259.0650 C.ar    0  LIG0        0.0577
16 Cl16      246.6120  243.6250  258.6070 Cl      0  LIG0       -0.0822
17  C17      246.2610  246.2930  258.3100 C.ar    0  LIG0        0.0111
18  C18      246.4350  247.6150  258.6740 C.ar    0  LIG0       -0.0015
@<TRIPOS>BOND
1    17    18   ar
2    17    15   ar
3    16    15    1
4    18    12   ar
5    15    14   ar
6    12    11    1
7    12    13   ar
8     1     2    1
9    14    13   ar
10    11    10    1
11    10     2   ar
12    10     9   ar
13     2     3   ar
14     3     4   ar
15     9     8   ar
16     9     4   ar
17     8     7   ar
18     4     5   ar
19     7     6   ar
20     5     6   ar

@<TRIPOS>MOLECULE
LEDOCK_4281
23 26 0 0 0
SMALL
GASTEIGER

@<TRIPOS>ATOM
1  C9       246.0280  249.1440  259.9050 C.3     0  LIG0        0.1514
2  C8       246.3560  249.4500  261.3430 C.ar    0  LIG0        0.0057
3  C7       247.6720  249.3800  261.7820 C.ar    0  LIG0       -0.0004
4  C6       247.9920  249.6590  263.0780 C.ar    0  LIG0        0.0222
5  C5       246.9850  250.0130  263.9860 C.ar    0  LIG0        0.1217
6  N4       246.9980  250.3300  265.2960 N.ar    0  LIG0       -0.1288
7  C23      245.6530  250.0790  263.5430 C.ar    0  LIG0        0.0986
8  N3       245.8050  250.5850  265.7040 N.ar    0  LIG0       -0.0638
9  N2       244.9060  250.4430  264.6380 N.ar    0  LIG0       -0.2297
10  C1       243.4560  250.6440  264.6810 C.3     0  LIG0        0.1555
11  C22      245.3480  249.7960  262.2160 C.ar    0  LIG0        0.0183
12  C10      246.1760  247.6630  259.6600 C.ar    0  LIG0        0.0041
13  C11      245.0730  246.9090  259.3090 C.ar    0  LIG0       -0.0012
14  C12      245.2090  245.5510  259.0860 C.ar    0  LIG0        0.0111
15  C13      246.4480  244.9490  259.2140 C.ar    0  LIG0        0.0577
16 Cl14      246.6190  243.2440  258.9330 Cl      0  LIG0       -0.0822
17  C15      247.5510  245.7050  259.5650 C.ar    0  LIG0        0.0111
18  C16      247.4140  247.0630  259.7890 C.ar    0  LIG0       -0.0012
19  N17      244.6480  249.5490  259.6220 N.ar    0  LIG0       -0.2235
20  C18      243.7010  248.8140  259.0160 C.ar    0  LIG0        0.1978
21  N19      242.6070  249.5310  258.9550 N.ar    0  LIG0       -0.2007
22  C20      242.8200  250.7260  259.5030 C.ar    0  LIG0        0.2210
23  N21      244.0570  250.7850  259.9270 N.ar    0  LIG0       -0.1446
@<TRIPOS>BOND
1    16    15    1
2    21    20   ar
3    21    22   ar
4    20    19   ar
5    14    15   ar
6    14    13   ar
7    15    17   ar
8    13    12   ar
9    22    23   ar
10    17    18   ar
11    19     1    1
12    19    23   ar
13    12    18   ar
14    12     1    1
15     1     2    1
16     2     3   ar
17     2    11   ar
18     3     4   ar
19    11     7   ar
20     4     5   ar
21     7     5   ar
22     7     9   ar
23     5     6   ar
24     9    10    1
25     9     8   ar
26     6     8   ar

@<TRIPOS>MOLECULE
LEDOCK_2643
26 27 0 0 0
SMALL
GASTEIGER

@<TRIPOS>ATOM
1  C6       246.5090  249.5570  261.4450 C.ar    0  LIG0        0.0350
2  C7       245.1270  249.6370  261.6650 C.ar    0  LIG0        0.0060
3  C8       244.6430  250.1380  262.8510 C.ar    0  LIG0        0.0371
4  C9       245.5200  250.5710  263.8390 C.ar    0  LIG0        0.1430
5  C12      246.9060  250.4970  263.6290 C.ar    0  LIG0        0.0873
6  C24      247.3990  249.9950  262.4290 C.ar    0  LIG0        0.0104
7  C13      247.8390  250.9590  264.6760 C.2     0  LIG0        0.2487
8  O14      247.5770  250.7730  265.8480 O.2     0  LIG0       -0.2700
9  N15      248.9820  251.5860  264.3310 N.am    0  LIG0       -0.3029
10  H37      249.1900  251.7340  263.3950 H       0  LIG0        0.1497
11  C16      249.9080  252.0440  265.3690 C.3     0  LIG0        0.0689
12  C17      251.3480  251.8010  264.9120 C.3     0  LIG0       -0.0381
13  C18      251.8490  252.9860  264.0600 C.3     0  LIG0       -0.0213
14  C19      252.7190  252.3470  262.9580 C.3     0  LIG0       -0.0248
15  C20      252.6720  250.8290  263.2380 C.3     0  LIG0       -0.0773
16  N21      251.4110  250.6300  264.0000 N.4     0  LIG0        0.3893
17  H47      250.6190  250.6250  263.3760 H       0  LIG0       -0.0795
18  C22      251.4710  249.3810  264.7710 C.3     0  LIG0       -0.0773
19  C23      252.8230  249.2800  265.4770 C.3     0  LIG0       -0.0250
20  O10      245.0370  251.0660  265.0040 O.3     0  LIG0       -0.4713
21  C11      244.3620  252.3250  264.9430 C.3     0  LIG0        0.2525
22  C4       247.0220  249.0210  260.1780 C.2     0  LIG0        0.1730
23  O5       247.4060  249.7750  259.3100 O.2     0  LIG0       -0.2913
24  C3       247.0730  247.5300  259.9560 C.3     0  LIG0        0.0692
25  C2       245.8060  247.0800  259.2260 C.3     0  LIG0        0.0081
26  C1       245.8170  245.5570  259.0740 C.3     0  LIG0        0.0005
@<TRIPOS>BOND
1    26    25    1
2    25    24    1
3    23    22    2
4    24    22    1
5    22     1    1
6     1     2   ar
7     1     6   ar
8     2     3   ar
9     6     5   ar
10     3     4   ar
11    14    15    1
12    14    13    1
13    15    16    1
14    17    16    1
15    10     9    1
16     5     4   ar
17     5     7    1
18     4    20    1
19    16    18    1
20    16    12    1
21    13    12    1
22     9     7   am
23     9    11    1
24     7     8    2
25    18    19    1
26    12    11    1
27    21    20    1

@<TRIPOS>MOLECULE
LEDOCK_766
27 28 0 0 0
SMALL
GASTEIGER

@<TRIPOS>ATOM
1  C8       247.5080  250.1180  263.9720 C.ar    0  LIG0        0.0890
2  C9       246.6210  250.2280  265.0450 C.ar    0  LIG0        0.0077
3  C10      245.2650  250.1150  264.8300 C.ar    0  LIG0        0.0003
4  C11      244.7730  249.8910  263.5530 C.ar    0  LIG0        0.0013
5  C12      245.6380  249.7800  262.4820 C.ar    0  LIG0        0.0148
6  C13      247.0080  249.8910  262.6790 C.ar    0  LIG0        0.0546
7  N14      247.8780  249.7790  261.6010 N.pl3   0  LIG0       -0.3124
8  H33      248.6970  250.2990  261.5830 H       0  LIG0        0.1522
9  C15      247.5760  248.9130  260.5470 C.ar    0  LIG0        0.0483
10  C16      247.5120  249.3990  259.2470 C.ar    0  LIG0        0.0146
11  C17      247.2190  248.5390  258.2060 C.ar    0  LIG0        0.0012
12  C18      246.9810  247.2000  258.4580 C.ar    0  LIG0        0.0039
13  C19      247.0410  246.7160  259.7520 C.ar    0  LIG0        0.0726
14  C24      247.3370  247.5690  260.7960 C.ar    0  LIG0        0.0185
15  C20      246.7800  245.2560  260.0220 C.3     0  LIG0        0.4186
16  F21      245.4200  244.9840  259.8420 F       0  LIG0       -0.1659
17  F22      247.1470  244.9530  261.3380 F       0  LIG0       -0.1659
18  F23      247.5330  244.4780  259.1360 F       0  LIG0       -0.1659
19  C6       248.9590  250.2380  264.1940 C.2     0  LIG0        0.3429
20  O7       249.4480  251.3220  264.4440 O.2     0  LIG0       -0.2448
21  O5       249.7450  249.1450  264.1200 O.3     0  LIG0       -0.4353
22  C4       250.9510  249.1440  264.9290 C.3     0  LIG0        0.2925
23  C2       252.1250  249.5580  264.0800 C.2     0  LIG0        0.2641
24  N1       252.4130  250.8640  263.9200 N.am    0  LIG0       -0.3258
25  H25      251.8640  251.5380  264.3500 H       0  LIG0        0.1451
26  H26      253.1680  251.1310  263.3720 H       0  LIG0        0.1451
27  O3       252.8100  248.7150  263.5400 O.2     0  LIG0       -0.2713
@<TRIPOS>BOND
1    11    12   ar
2    11    10   ar
3    12    13   ar
4    18    15    1
5    10     9   ar
6    13    15    1
7    13    14   ar
8    16    15    1
9    15    17    1
10     9    14   ar
11     9     7    1
12     8     7    1
13     7     6    1
14     5     6   ar
15     5     4   ar
16     6     1   ar
17    26    24    1
18    27    23    2
19     4     3   ar
20    24    23   am
21    24    25    1
22     1    19    1
23     1     2   ar
24    23    22    1
25    21    19    1
26    21    22    1
27    19    20    2
28     3     2   ar

@<TRIPOS>MOLECULE
LEDOCK_3466
26 27 0 0 0
SMALL
GASTEIGER

@<TRIPOS>ATOM
1  C11      246.8790  248.6620  259.3390 C.2     0  LIG0        0.2063
2  O12      247.3620  248.5170  258.2360 O.2     0  LIG0       -0.2838
3  S10      247.5980  249.7480  260.4520 S.3     0  LIG0       -0.0788
4  C9       246.7390  249.2590  261.9680 C.3     0  LIG0        0.0423
5  C8       247.6600  249.4760  263.1700 C.3     0  LIG0       -0.0651
6  N4       247.7000  250.9050  263.5050 N.4     0  LIG0        0.3875
7  H33      248.0590  251.4250  262.7170 H       0  LIG0       -0.0797
8  C3       246.3450  251.3720  263.8220 C.3     0  LIG0       -0.0773
9  C2       245.6160  250.3040  264.6400 C.3     0  LIG0       -0.0228
10  C1       244.1070  250.4420  264.4290 C.3     0  LIG0       -0.0022
11  C5       248.5760  251.1110  264.6660 C.3     0  LIG0       -0.0773
12  C6       249.3540  249.8250  264.9520 C.3     0  LIG0       -0.0228
13  C7       250.8050  249.9950  264.4990 C.3     0  LIG0       -0.0022
14  C13      245.6490  247.8860  259.7330 C.3     0  LIG0        0.1125
15  C14      245.5880  246.6070  258.9410 C.ar    0  LIG0       -0.0106
16  C15      246.2000  245.4640  259.4220 C.ar    0  LIG0       -0.0035
17  C16      246.1440  244.2890  258.6950 C.ar    0  LIG0       -0.0003
18  C17      245.4770  244.2570  257.4850 C.ar    0  LIG0       -0.0000
19  C18      244.8650  245.4000  257.0030 C.ar    0  LIG0       -0.0003
20  C19      244.9170  246.5730  257.7330 C.ar    0  LIG0       -0.0035
21  C20      244.4210  248.7130  259.4470 C.ar    0  LIG0       -0.0106
22  C21      243.4630  248.2440  258.5680 C.ar    0  LIG0       -0.0035
23  C22      242.3360  249.0010  258.3060 C.ar    0  LIG0       -0.0003
24  C23      242.1700  250.2270  258.9190 C.ar    0  LIG0       -0.0000
25  C24      243.1290  250.6980  259.7980 C.ar    0  LIG0       -0.0003
26  C25      244.2520  249.9370  260.0650 C.ar    0  LIG0       -0.0035
@<TRIPOS>BOND
1    19    18   ar
2    19    20   ar
3    18    17   ar
4    20    15   ar
5     2     1    2
6    23    22   ar
7    23    24   ar
8    22    21   ar
9    17    16   ar
10    24    25   ar
11    15    16   ar
12    15    14    1
13     1    14    1
14     1     3    1
15    21    14    1
16    21    26   ar
17    25    26   ar
18     3     4    1
19     4     5    1
20     7     6    1
21     5     6    1
22     6     8    1
23     6    11    1
24     8     9    1
25    10     9    1
26    13    12    1
27    11    12    1

@<TRIPOS>MOLECULE
LEDOCK_1474
22 23 0 0 0
SMALL
GASTEIGER

@<TRIPOS>ATOM
1  N3       248.1560  249.0640  261.5330 N.4     0  LIG0        0.3869
2  H27      249.0640  249.5060  261.5440 H       0  LIG0       -0.0797
3  C2       247.3960  249.5360  260.3690 C.3     0  LIG0       -0.0774
4  C1       245.9080  249.5860  260.7180 C.3     0  LIG0       -0.0250
5  C4       247.4310  249.4040  262.7630 C.3     0  LIG0       -0.0770
6  C5       248.4030  249.4090  263.9450 C.3     0  LIG0       -0.0181
7  C6       249.0770  250.7780  264.0450 C.3     0  LIG0        0.0242
8  C7       250.5230  250.5990  264.4290 C.ar    0  LIG0       -0.0223
9  C8       251.4680  251.5170  264.0120 C.ar    0  LIG0       -0.0043
10  C9       252.7940  251.3540  264.3630 C.ar    0  LIG0       -0.0003
11  C10      253.1770  250.2720  265.1350 C.ar    0  LIG0       -0.0000
12  C11      252.2320  249.3500  265.5480 C.ar    0  LIG0       -0.0003
13  C12      250.9050  249.5160  265.1990 C.ar    0  LIG0       -0.0043
14  C13      248.3250  247.6070  261.4500 C.3     0  LIG0       -0.0770
15  C14      247.7660  247.1040  260.1180 C.3     0  LIG0       -0.0181
16  C15      246.6510  246.0900  260.3830 C.3     0  LIG0        0.0242
17  C16      246.4230  245.2600  259.1460 C.ar    0  LIG0       -0.0223
18  C17      245.9050  245.8460  258.0060 C.ar    0  LIG0       -0.0043
19  C18      245.6970  245.0860  256.8700 C.ar    0  LIG0       -0.0003
20  C19      246.0080  243.7380  256.8750 C.ar    0  LIG0       -0.0000
21  C20      246.5250  243.1530  258.0150 C.ar    0  LIG0       -0.0003
22  C21      246.7370  243.9150  259.1490 C.ar    0  LIG0       -0.0043
@<TRIPOS>BOND
1    19    20   ar
2    19    18   ar
3    20    21   ar
4    18    17   ar
5    21    22   ar
6    17    22   ar
7    17    16    1
8    15    16    1
9    15    14    1
10     3     4    1
11     3     1    1
12    14     1    1
13     1     2    1
14     1     5    1
15     5     6    1
16     6     7    1
17     9    10   ar
18     9     8   ar
19     7     8    1
20    10    11   ar
21     8    13   ar
22    11    12   ar
23    13    12   ar

@<TRIPOS>MOLECULE
LEDOCK_3701
26 28 0 0 0
SMALL
GASTEIGER

@<TRIPOS>ATOM
1  C5       246.4590  248.0850  260.2240 C.3     0  LIG0       -0.0146
2  C4       247.2630  248.0550  258.9230 C.3     0  LIG0       -0.0805
3  N3       246.7350  247.0020  258.0440 N.4     0  LIG0        0.3876
4  H29      247.4940  246.5800  257.5320 H       0  LIG0       -0.0839
5  H30      246.0740  247.4050  257.3970 H       0  LIG0       -0.0839
6  C2       246.0640  245.9780  258.8570 C.3     0  LIG0       -0.0385
7  C1       246.8360  245.7770  260.1620 C.3     0  LIG0       -0.0189
8  C19      246.0200  244.6810  258.0930 C.ar    0  LIG0       -0.0421
9  C20      245.2430  244.5750  256.9550 C.ar    0  LIG0       -0.0063
10  C21      245.2010  243.3840  256.2550 C.ar    0  LIG0       -0.0004
11  C22      245.9400  242.2990  256.6910 C.ar    0  LIG0       -0.0000
12  C23      246.7190  242.4050  257.8270 C.ar    0  LIG0       -0.0004
13  C24      246.7620  243.5980  258.5270 C.ar    0  LIG0       -0.0063
14  C6       245.9080  249.4940  260.4500 C.3     0  LIG0        0.0424
15  C7       244.5530  249.6140  259.8010 C.ar    0  LIG0       -0.0185
16  C8       244.0670  248.5810  259.0200 C.ar    0  LIG0       -0.0040
17  C9       242.8230  248.6900  258.4260 C.ar    0  LIG0       -0.0003
18  C10      242.0660  249.8320  258.6120 C.ar    0  LIG0       -0.0000
19  C11      242.5530  250.8640  259.3930 C.ar    0  LIG0       -0.0003
20  C12      243.7930  250.7540  259.9910 C.ar    0  LIG0       -0.0040
21  C13      245.7810  249.7540  261.9280 C.ar    0  LIG0       -0.0185
22  C14      246.9160  249.8730  262.7090 C.ar    0  LIG0       -0.0040
23  C15      246.7990  250.1110  264.0660 C.ar    0  LIG0       -0.0003
24  C16      245.5470  250.2280  264.6420 C.ar    0  LIG0       -0.0000
25  C17      244.4130  250.1080  263.8620 C.ar    0  LIG0       -0.0003
26  C18      244.5300  249.8770  262.5030 C.ar    0  LIG0       -0.0040
@<TRIPOS>BOND
1    10    11   ar
2    10     9   ar
3    11    12   ar
4     9     8   ar
5     5     3    1
6     4     3    1
7    12    13   ar
8     3     6    1
9     3     2    1
10     8    13   ar
11     8     6    1
12    17    18   ar
13    17    16   ar
14    18    19   ar
15     6     7    1
16     2     1    1
17    16    15   ar
18    19    20   ar
19    15    20   ar
20    15    14    1
21     1    14    1
22    14    21    1
23    21    26   ar
24    21    22   ar
25    26    25   ar
26    22    23   ar
27    25    24   ar
28    23    24   ar

@<TRIPOS>MOLECULE
LEDOCK_755
24 26 0 0 0
SMALL
GASTEIGER

@<TRIPOS>ATOM
1  C5       245.9090  249.2460  261.5860 C.ar    0  LIG0        0.1347
2  C6       244.7630  249.9950  261.8030 C.ar    0  LIG0        0.0366
3  C7       243.8800  250.2210  260.7650 C.ar    0  LIG0        0.0031
4  C8       244.1390  249.7010  259.5100 C.ar    0  LIG0       -0.0001
5  C9       245.2840  248.9580  259.2900 C.ar    0  LIG0       -0.0009
6  C10      246.1670  248.7230  260.3270 C.ar    0  LIG0        0.0162
7  O4       246.7780  249.0210  262.6070 O.3     0  LIG0       -0.4780
8  C3       247.9930  249.7720  262.6000 C.3     0  LIG0        0.1847
9  C2       248.5260  249.8930  264.0310 C.3     0  LIG0       -0.0136
10  C1       247.9600  251.1570  264.6810 C.3     0  LIG0       -0.0191
11  N18      249.9920  249.9710  264.0020 N.4     0  LIG0        0.3907
12  C19      250.5530  248.6150  264.0000 C.3     0  LIG0       -0.0771
13  C20      252.0770  248.6880  263.8880 C.3     0  LIG0       -0.0229
14  C21      252.6330  249.4700  265.0800 C.3     0  LIG0       -0.0043
15  C22      251.9860  250.8570  265.1160 C.3     0  LIG0       -0.0229
16  C23      250.4640  250.7030  265.1840 C.3     0  LIG0       -0.0771
17  H41      250.2850  250.4570  263.1680 H       0  LIG0       -0.0795
18  C11      247.4110  247.9080  260.0870 C.3     0  LIG0        0.0557
19  C12      247.0240  246.5120  259.6690 C.ar    0  LIG0       -0.0177
20  C13      247.1500  245.4640  260.5620 C.ar    0  LIG0       -0.0039
21  C14      246.7950  244.1840  260.1800 C.ar    0  LIG0       -0.0003
22  C15      246.3150  243.9520  258.9050 C.ar    0  LIG0       -0.0000
23  C16      246.1960  244.9980  258.0100 C.ar    0  LIG0       -0.0003
24  C17      246.5460  246.2800  258.3930 C.ar    0  LIG0       -0.0039
@<TRIPOS>BOND
1    23    24   ar
2    23    22   ar
3    24    19   ar
4    22    21   ar
5     5     4   ar
6     5     6   ar
7     4     3   ar
8    19    18    1
9    19    20   ar
10    18     6    1
11    21    20   ar
12     6     1   ar
13     3     2   ar
14     1     2   ar
15     1     7    1
16     8     7    1
17     8     9    1
18    17    11    1
19    13    12    1
20    13    14    1
21    12    11    1
22    11     9    1
23    11    16    1
24     9    10    1
25    14    15    1
26    15    16    1

@<TRIPOS>MOLECULE
LEDOCK_546
18 19 0 0 0
SMALL
GASTEIGER

@<TRIPOS>ATOM
1  C6       246.2010  249.9990  262.5290 C.ar    0  LIG0        0.0178
2  C7       245.1330  249.7710  261.7520 C.ar    0  LIG0        0.0033
3  C8       245.3810  249.0200  260.6280 C.ar    0  LIG0        0.0099
4  C9       246.6890  248.6320  260.5150 C.ar    0  LIG0        0.0681
5  S18      247.5980  249.2660  261.8810 S.2     0  LIG0       -0.0875
6  C10      247.2430  247.8250  259.4260 C.2     0  LIG0        0.2015
7  O11      248.0990  248.2900  258.6980 O.2     0  LIG0       -0.2860
8  C12      246.7620  246.4430  259.2120 C.ar    0  LIG0        0.0395
9  C13      246.9810  245.4650  260.1830 C.ar    0  LIG0        0.0032
10  C14      246.5290  244.1790  259.9770 C.ar    0  LIG0        0.0001
11  C15      245.8590  243.8550  258.8100 C.ar    0  LIG0        0.0000
12  C16      245.6420  244.8190  257.8410 C.ar    0  LIG0        0.0001
13  C17      246.0840  246.1110  258.0370 C.ar    0  LIG0        0.0032
14  C2       246.1710  250.8000  263.8060 C.3     0  LIG0        0.1316
15  C1       247.5970  250.9820  264.3280 C.3     0  LIG0        0.0171
16  C3       245.3490  250.0700  264.8370 C.2     0  LIG0        0.3688
17  O4       245.5670  248.8920  265.0680 O.co2   0  LIG0       -0.2453
18  O5       244.4650  250.6560  265.4390 O.co2   0  LIG0       -0.2453
@<TRIPOS>BOND
1    12    13   ar
2    12    11   ar
3    13     8   ar
4     7     6    2
5    11    10   ar
6     8     6    1
7     8     9   ar
8     6     4    1
9    10     9   ar
10     4     3   ar
11     4     5   ar
12     3     2   ar
13     2     1   ar
14     5     1   ar
15     1    14    1
16    14    15    1
17    14    16    1
18    16    17   ar
19    16    18   ar

@<TRIPOS>MOLECULE
LEDOCK_1166
22 24 0 0 0
SMALL
GASTEIGER

@<TRIPOS>ATOM
1  C4       246.9650  249.7470  262.2340 C.3     0  LIG0        0.0944
2  N3       248.3790  249.6560  262.6080 N.am    0  LIG0       -0.3005
3  C2       248.7300  249.6120  263.9080 C.2     0  LIG0        0.2474
4  O1       247.8730  249.6490  264.7700 O.2     0  LIG0       -0.2701
5  H21      249.0620  249.6270  261.9200 H       0  LIG0        0.1498
6  C15      250.1560  249.5220  264.2860 C.ar    0  LIG0        0.0725
7  C16      250.7710  250.5610  264.9960 C.ar    0  LIG0        0.0077
8  C17      252.1070  250.4240  265.3310 C.ar    0  LIG0        0.0208
9  C18      252.7880  249.2830  264.9480 C.ar    0  LIG0        0.0989
10  N19      252.1830  248.3230  264.2750 N.ar    0  LIG0       -0.2422
11  C20      250.9140  248.4030  263.9380 C.ar    0  LIG0        0.1034
12  C5       246.8210  249.5230  260.7270 C.3     0  LIG0        0.0491
13  C6       247.1460  248.0880  260.3990 C.ar    0  LIG0       -0.0021
14  C7       248.1690  247.3710  260.8850 C.ar    0  LIG0        0.0681
15  N8       248.1420  246.1050  260.3640 N.ar    0  LIG0       -0.3523
16  C9       247.0780  245.9790  259.5000 C.ar    0  LIG0        0.0563
17  H27      248.7790  245.4040  260.5690 H       0  LIG0        0.1660
18  C10      246.6000  244.9340  258.7150 C.ar    0  LIG0        0.0170
19  C14      246.4070  247.2140  259.4830 C.ar    0  LIG0        0.0131
20  C11      245.4810  245.1220  257.9330 C.ar    0  LIG0        0.0015
21  C12      244.8220  246.3440  257.9210 C.ar    0  LIG0        0.0001
22  C13      245.2750  247.3830  258.6850 C.ar    0  LIG0        0.0012
@<TRIPOS>BOND
1    21    20   ar
2    21    22   ar
3    20    18   ar
4    22    19   ar
5    18    16   ar
6    19    16   ar
7    19    13   ar
8    16    15   ar
9    15    17    1
10    15    14   ar
11    13    12    1
12    13    14   ar
13    12     1    1
14     5     2    1
15     1     2    1
16     2     3   am
17     3     6    1
18     3     4    2
19    11    10   ar
20    11     6   ar
21    10     9   ar
22     6     7   ar
23     9     8   ar
24     7     8   ar

@<TRIPOS>MOLECULE
LEDOCK_741
18 19 0 0 0
SMALL
GASTEIGER

@<TRIPOS>ATOM
1  C6       245.7310  250.1540  262.9000 C.ar    0  LIG0        0.0178
2  C7       244.7440  249.9960  262.0050 C.ar    0  LIG0        0.0033
3  C8       245.1160  249.3890  260.8320 C.ar    0  LIG0        0.0099
4  C9       246.4400  249.0450  260.7950 C.ar    0  LIG0        0.0681
5  S18      247.2020  249.5330  262.3020 S.2     0  LIG0       -0.0875
6  C10      247.1160  248.3860  259.6760 C.2     0  LIG0        0.2015
7  O11      247.9030  249.0090  258.9880 O.2     0  LIG0       -0.2860
8  C12      246.8430  246.9630  259.3810 C.ar    0  LIG0        0.0395
9  C13      247.2430  245.9710  260.2780 C.ar    0  LIG0        0.0032
10  C14      246.9860  244.6460  259.9960 C.ar    0  LIG0        0.0001
11  C15      246.3320  244.2980  258.8260 C.ar    0  LIG0        0.0000
12  C16      245.9370  245.2750  257.9300 C.ar    0  LIG0        0.0001
13  C17      246.1830  246.6050  258.2020 C.ar    0  LIG0        0.0032
14  C2       245.5610  250.7990  264.2520 C.3     0  LIG0        0.1316
15  C1       244.0690  250.9750  264.5480 C.3     0  LIG0        0.0171
16  C3       246.1810  249.9210  265.3080 C.2     0  LIG0        0.3688
17  O4       245.6130  248.9020  265.6660 O.co2   0  LIG0       -0.2453
18  O5       247.2510  250.2280  265.8030 O.co2   0  LIG0       -0.2453
@<TRIPOS>BOND
1    12    13   ar
2    12    11   ar
3    13     8   ar
4    11    10   ar
5     7     6    2
6     8     6    1
7     8     9   ar
8     6     4    1
9    10     9   ar
10     4     3   ar
11     4     5   ar
12     3     2   ar
13     2     1   ar
14     5     1   ar
15     1    14    1
16    14    15    1
17    14    16    1
18    16    17   ar
19    16    18   ar

@<TRIPOS>MOLECULE
LEDOCK_789
19 20 0 0 0
SMALL
GASTEIGER

@<TRIPOS>ATOM
1  C5       246.1440  244.9790  259.0920 C.ar    0  LIG0        0.1500
2  C6       245.4610  246.0080  258.4580 C.ar    0  LIG0        0.0373
3  C7       245.8160  247.3210  258.6990 C.ar    0  LIG0       -0.0008
4  C8       246.8510  247.6100  259.5690 C.ar    0  LIG0       -0.0176
5  C16      247.5380  246.5850  260.1970 C.ar    0  LIG0       -0.0008
6  C17      247.1820  245.2710  259.9640 C.ar    0  LIG0        0.0373
7  C9       247.2360  249.0430  259.8290 C.3     0  LIG0        0.0526
8  C10      246.7020  249.4720  261.1710 C.ar    0  LIG0       -0.0178
9  C11      245.3380  249.5720  261.3720 C.ar    0  LIG0       -0.0039
10  C12      244.8480  249.9660  262.6040 C.ar    0  LIG0       -0.0003
11  C13      245.7220  250.2590  263.6330 C.ar    0  LIG0       -0.0000
12  C14      247.0860  250.1580  263.4320 C.ar    0  LIG0       -0.0003
13  C15      247.5760  249.7600  262.2030 C.ar    0  LIG0       -0.0039
14  O4       245.7970  243.6850  258.8570 O.3     0  LIG0       -0.4104
15  C2       246.6100  242.9690  258.0570 C.2     0  LIG0        0.4030
16  N1       247.1650  241.8270  258.5090 N.am    0  LIG0       -0.2947
17  H18      246.9790  241.5210  259.4110 H       0  LIG0        0.1483
18  H19      247.7510  241.3100  257.9330 H       0  LIG0        0.1483
19  O3       246.8430  243.3510  256.9270 O.2     0  LIG0       -0.2263
@<TRIPOS>BOND
1    19    15    2
2    18    16    1
3    15    16   am
4    15    14    1
5     2     3   ar
6     2     1   ar
7    16    17    1
8     3     4   ar
9    14     1    1
10     1     6   ar
11     4     7    1
12     4     5   ar
13     7     8    1
14     6     5   ar
15     8     9   ar
16     8    13   ar
17     9    10   ar
18    13    12   ar
19    10    11   ar
20    12    11   ar

@<TRIPOS>MOLECULE
LEDOCK_259
19 20 0 0 0
SMALL
GASTEIGER

@<TRIPOS>ATOM
1  N10      247.9380  249.5090  261.8440 N.pl3   0  LIG0       -0.3322
2  H23      248.8310  249.8200  262.0580 H       0  LIG0        0.1468
3  C9       246.8730  249.8370  262.6710 C.ar    0  LIG0        0.0510
4  C4       247.1060  250.2400  263.9980 C.ar    0  LIG0        0.0928
5  C5       246.0230  250.5660  264.8200 C.ar    0  LIG0        0.0078
6  C6       244.7390  250.4870  264.3280 C.ar    0  LIG0        0.0003
7  C7       244.5140  250.0950  263.0170 C.ar    0  LIG0        0.0013
8  C8       245.5700  249.7680  262.1930 C.ar    0  LIG0        0.0145
9  C2       248.4800  250.3150  264.5180 C.2     0  LIG0        0.3889
10  O1       248.9440  251.3930  264.8650 O.co2   0  LIG0       -0.2405
11  O3       249.1600  249.3010  264.6010 O.co2   0  LIG0       -0.2405
12  C11      247.7120  248.6950  260.6480 C.3     0  LIG0        0.0918
13  C12      247.9650  247.2240  260.9770 C.3     0  LIG0        0.0475
14  C13      247.2190  246.3530  259.9990 C.ar    0  LIG0       -0.0205
15  C14      246.9100  245.0470  260.3320 C.ar    0  LIG0       -0.0042
16  C15      246.2250  244.2480  259.4350 C.ar    0  LIG0       -0.0003
17  C16      245.8480  244.7570  258.2060 C.ar    0  LIG0       -0.0000
18  C17      246.1560  246.0620  257.8740 C.ar    0  LIG0       -0.0003
19  C18      246.8360  246.8620  258.7720 C.ar    0  LIG0       -0.0042
@<TRIPOS>BOND
1    18    17   ar
2    18    19   ar
3    17    16   ar
4    19    14   ar
5    16    15   ar
6    14    15   ar
7    14    13    1
8    12    13    1
9    12     1    1
10     1     2    1
11     1     3    1
12     8     3   ar
13     8     7   ar
14     3     4   ar
15     7     6   ar
16     4     9    1
17     4     5   ar
18     6     5   ar
19     9    11   ar
20     9    10   ar

@<TRIPOS>MOLECULE
LEDOCK_900
19 20 0 0 0
SMALL
GASTEIGER

@<TRIPOS>ATOM
1  C9       248.1480  249.5140  263.1500 C.ar    0  LIG0        0.1689
2  N10      249.1430  249.5870  264.0170 N.ar    0  LIG0       -0.1314
3  N11      248.9860  249.9500  265.2360 N.ar    0  LIG0       -0.1452
4  C12      247.8240  250.2860  265.7480 C.ar    0  LIG0        0.1222
5  C13      246.6790  250.2530  264.9310 C.ar    0  LIG0        0.0237
6  C14      245.4040  250.5970  265.3980 C.ar    0  LIG0        0.0017
7  C15      244.3430  250.5460  264.5430 C.ar    0  LIG0        0.0001
8  C16      244.5050  250.1460  263.2190 C.ar    0  LIG0        0.0001
9  C17      245.7330  249.8040  262.7310 C.ar    0  LIG0        0.0029
10  C18      246.8440  249.8520  263.5790 C.ar    0  LIG0        0.0363
11  N8       248.3790  249.1140  261.8450 N.pl3   0  LIG0       -0.2188
12  H29      248.8590  249.6980  261.2360 H       0  LIG0        0.1760
13  N7       247.9230  247.8650  261.4030 N.2     0  LIG0       -0.1845
14  C5       247.5770  247.7030  260.1590 C.2     0  LIG0        0.0760
15  C6       247.6680  248.8570  259.1940 C.3     0  LIG0        0.0537
16  C4       247.0990  246.3950  259.6970 C.2     0  LIG0        0.0078
17  C2       245.9190  246.2950  259.0890 C.2     0  LIG0       -0.0424
18  C1       245.0020  247.4880  259.0210 C.3     0  LIG0        0.0264
19  C3       245.5010  244.9860  258.4690 C.3     0  LIG0        0.0264
@<TRIPOS>BOND
1    19    17    1
2    18    17    1
3    17    16    2
4    15    14    1
5    16    14    1
6    14    13    2
7    12    11    1
8    13    11    1
9    11     1    1
10     9     8   ar
11     9    10   ar
12     1    10   ar
13     1     2   ar
14     8     7   ar
15    10     5   ar
16     2     3   ar
17     7     6   ar
18     5     6   ar
19     5     4   ar
20     3     4   ar

@<TRIPOS>MOLECULE
LEDOCK_3824
19 20 0 0 0
SMALL
GASTEIGER

@<TRIPOS>ATOM
1  C8       247.0370  249.1380  261.1090 C.2     0  LIG0        0.2461
2  O9       246.6370  249.7150  260.1160 O.2     0  LIG0       -0.2701
3  N10      247.6840  247.9620  260.9890 N.am    0  LIG0       -0.2969
4  H27      248.0030  247.5010  261.7810 H       0  LIG0        0.1501
5  C7       246.8140  249.7260  262.4460 C.ar    0  LIG0        0.0527
6  C6       245.5190  249.8500  262.9520 C.ar    0  LIG0        0.0002
7  C4       245.3190  250.3990  264.2010 C.ar    0  LIG0       -0.0220
8  C3       246.3990  250.8290  264.9530 C.ar    0  LIG0       -0.0085
9  C5       243.9210  250.5340  264.7480 C.3     0  LIG0        0.0310
10  C2       247.6860  250.7100  264.4580 C.ar    0  LIG0       -0.0220
11  C1       248.8560  251.1810  265.2830 C.3     0  LIG0        0.0310
12  C18      247.9010  250.1570  263.2120 C.ar    0  LIG0        0.0002
13  C11      247.9090  247.3810  259.6630 C.3     0  LIG0        0.1167
14  C12      247.1190  246.1050  259.5320 C.ar    0  LIG0        0.0005
15  C13      246.3810  245.8410  258.3880 C.ar    0  LIG0        0.0181
16  C14      245.6700  244.6600  258.3030 C.ar    0  LIG0        0.0986
17  N15      245.6880  243.7890  259.2930 N.ar    0  LIG0       -0.2423
18  C16      246.3770  244.0070  260.3950 C.ar    0  LIG0        0.0986
19  C17      247.1180  245.1640  260.5500 C.ar    0  LIG0        0.0181
@<TRIPOS>BOND
1    16    15   ar
2    16    17   ar
3    15    14   ar
4    17    18   ar
5    14    13    1
6    14    19   ar
7    13     3    1
8     2     1    2
9    18    19   ar
10     3     1   am
11     3     4    1
12     1     5    1
13     5     6   ar
14     5    12   ar
15     6     7   ar
16    12    10   ar
17     7     9    1
18     7     8   ar
19    10     8   ar
20    10    11    1

@<TRIPOS>MOLECULE
LEDOCK_3571
20 21 0 0 0
SMALL
GASTEIGER

@<TRIPOS>ATOM
1  C1       244.0700  249.6310  259.7610 C.3     0  LIG0        0.0327
2  C2       245.1040  249.6800  260.8570 C.ar    0  LIG0       -0.0018
3  C3       244.9270  250.1920  262.1440 C.ar    0  LIG0        0.0106
4  C4       246.0970  250.0530  262.8130 C.ar    0  LIG0        0.0483
5  N9       247.0020  249.4640  261.9950 N.ar    0  LIG0       -0.3259
6  C10      248.3870  249.1380  262.3460 C.3     0  LIG0        0.1302
7  C11      246.4070  249.2280  260.7760 C.ar    0  LIG0        0.0951
8  C12      247.0400  248.6110  259.6070 C.2     0  LIG0        0.2109
9  O13      247.7710  249.2720  258.8930 O.2     0  LIG0       -0.2850
10  C14      246.7910  247.1880  259.2970 C.ar    0  LIG0        0.0405
11  C15      247.2260  246.1920  260.1750 C.ar    0  LIG0        0.0041
12  C16      246.9900  244.8670  259.8790 C.ar    0  LIG0        0.0115
13  C17      246.3240  244.5200  258.7140 C.ar    0  LIG0        0.0577
14 Cl18      246.0310  242.8490  258.3510 Cl      0  LIG0       -0.0822
15  C19      245.8910  245.5030  257.8410 C.ar    0  LIG0        0.0115
16  C20      246.1160  246.8330  258.1270 C.ar    0  LIG0        0.0041
17  C5       246.3500  250.4810  264.2350 C.3     0  LIG0        0.1576
18  C6       245.3490  249.8180  265.1450 C.2     0  LIG0        0.3707
19  O7       244.2200  250.2690  265.2410 O.co2   0  LIG0       -0.2452
20  O8       245.6660  248.8310  265.7860 O.co2   0  LIG0       -0.2452
@<TRIPOS>BOND
1    15    16   ar
2    15    13   ar
3    16    10   ar
4    14    13    1
5    13    12   ar
6     9     8    2
7    10     8    1
8    10    11   ar
9     8     7    1
10     1     2    1
11    12    11   ar
12     7     2   ar
13     7     5   ar
14     2     3   ar
15     5     6    1
16     5     4   ar
17     3     4   ar
18     4    17    1
19    17    18    1
20    18    19   ar
21    18    20   ar

@<TRIPOS>MOLECULE
LEDOCK_3205
19 21 0 0 0
SMALL
GASTEIGER

@<TRIPOS>ATOM
1  C4       247.3400  250.2910  264.3220 C.ar    0  LIG0        0.0827
2  C5       247.0600  249.6950  263.0980 C.ar    0  LIG0        0.0257
3  C6       248.0880  249.0470  262.3970 C.ar    0  LIG0        0.0815
4  N13      249.3200  248.9800  262.8580 N.ar    0  LIG0       -0.2454
5  C14      249.6770  249.5230  264.0210 C.ar    0  LIG0        0.0815
6  C15      251.0030  249.4350  264.4870 C.ar    0  LIG0        0.0191
7  C16      251.3370  249.9990  265.6790 C.ar    0  LIG0        0.0015
8  C17      250.3880  250.6650  266.4520 C.ar    0  LIG0        0.0001
9  C18      249.0960  250.7710  266.0330 C.ar    0  LIG0        0.0017
10  C19      248.7150  250.2030  264.8120 C.ar    0  LIG0        0.0241
11  C7       247.7760  248.4110  261.0950 C.ar    0  LIG0        0.0177
12  C8       247.2940  249.1810  260.0370 C.ar    0  LIG0        0.0015
13  C9       247.0060  248.5830  258.8270 C.ar    0  LIG0        0.0000
14  C10      247.1940  247.2230  258.6630 C.ar    0  LIG0        0.0000
15  C11      247.6710  246.4530  259.7080 C.ar    0  LIG0        0.0000
16  C12      247.9680  247.0420  260.9200 C.ar    0  LIG0        0.0015
17  C2       246.2910  250.9840  265.0960 C.2     0  LIG0        0.3878
18  O1       245.3820  250.3430  265.6060 O.co2   0  LIG0       -0.2406
19  O3       246.3320  252.1990  265.2290 O.co2   0  LIG0       -0.2406
@<TRIPOS>BOND
1    14    13   ar
2    14    15   ar
3    13    12   ar
4    15    16   ar
5    12    11   ar
6    16    11   ar
7    11     3    1
8     3     4   ar
9     3     2   ar
10     4     5   ar
11     2     1   ar
12     5     6   ar
13     5    10   ar
14     1    10   ar
15     1    17    1
16     6     7   ar
17    10     9   ar
18    17    19   ar
19    17    18   ar
20     7     8   ar
21     9     8   ar

@<TRIPOS>MOLECULE
LEDOCK_2641
21 22 0 0 0
SMALL
GASTEIGER

@<TRIPOS>ATOM
1  O10      246.7330  248.2740  260.8030 O.3     0  LIG0       -0.4455
2  C8       246.1180  249.4330  261.1100 C.2     0  LIG0        0.3413
3  O9       245.7520  250.1800  260.2240 O.2     0  LIG0       -0.2449
4  C7       245.8880  249.7950  262.5240 C.ar    0  LIG0        0.0787
5  C6       244.6090  249.6950  263.0750 C.ar    0  LIG0        0.0066
6  C5       244.4010  250.0280  264.3980 C.ar    0  LIG0        0.0033
7  C4       245.4530  250.4710  265.1780 C.ar    0  LIG0        0.0369
8  C3       246.7260  250.5790  264.6370 C.ar    0  LIG0        0.1389
9  C20      246.9490  250.2420  263.3130 C.ar    0  LIG0        0.0433
10  O2       247.7570  251.0150  265.4090 O.3     0  LIG0       -0.4714
11  C1       248.3460  250.0680  266.3010 C.3     0  LIG0        0.2525
12  C11      247.5990  248.2770  259.6380 C.3     0  LIG0        0.2066
13  C12      248.3300  246.9360  259.5420 C.3     0  LIG0        0.0247
14  C13      247.3760  245.8060  259.9340 C.3     0  LIG0       -0.0735
15  N14      247.0360  245.0160  258.7430 N.4     0  LIG0        0.3870
16  C15      246.7470  243.6330  259.1400 C.3     0  LIG0       -0.0774
17  C16      246.4720  242.7880  257.8950 C.3     0  LIG0       -0.0229
18  C17      245.2670  243.3670  257.1460 C.3     0  LIG0       -0.0043
19  C18      245.5500  244.8340  256.8030 C.3     0  LIG0       -0.0229
20  C19      245.8590  245.6030  258.0900 C.3     0  LIG0       -0.0774
21  H33      247.8160  245.0270  258.1020 H       0  LIG0       -0.0797
@<TRIPOS>BOND
1    19    18    1
2    19    20    1
3    18    17    1
4    17    16    1
5    20    15    1
6    21    15    1
7    15    16    1
8    15    14    1
9    13    12    1
10    13    14    1
11    12     1    1
12     3     2    2
13     1     2    1
14     2     4    1
15     4     5   ar
16     4     9   ar
17     5     6   ar
18     9     8   ar
19     6     7   ar
20     8     7   ar
21     8    10    1
22    10    11    1

@<TRIPOS>MOLECULE
LEDOCK_3231
20 22 0 0 0
SMALL
GASTEIGER

@<TRIPOS>ATOM
1  C7       246.0310  246.8220  258.8440 C.3     0  LIG0        0.1174
2  C8       246.6220  245.9980  259.8160 C.2     0  LIG0        0.0165
3  C9       246.7940  244.6750  259.5680 C.2     0  LIG0        0.0775
4  N10      246.4120  244.1270  258.4050 N.ar    0  LIG0       -0.3040
5  C11      246.6060  242.8160  258.2150 C.ar    0  LIG0        0.0801
6  C12      246.2380  242.2090  257.0580 C.ar    0  LIG0        0.0190
7  C13      245.6430  242.9560  256.0360 C.ar    0  LIG0        0.0030
8  C14      245.4430  244.2910  256.2280 C.ar    0  LIG0        0.0173
9  C15      245.8410  244.8780  257.4450 C.ar    0  LIG0        0.0617
10  C16      245.6330  246.2530  257.6500 C.2     0  LIG0        0.0151
11  N6       245.8460  248.1830  259.0820 N.pl3   0  LIG0       -0.3272
12  H22      245.4600  248.7480  258.3940 H       0  LIG0        0.1474
13  C5       246.2180  248.7350  260.3110 C.ar    0  LIG0        0.0459
14  C4       247.5600  248.8050  260.6640 C.ar    0  LIG0        0.0152
15  C3       247.9240  249.3520  261.8810 C.ar    0  LIG0        0.0135
16  C2       246.9550  249.8280  262.7440 C.ar    0  LIG0        0.0683
17 Cl1       247.4180  250.5120  264.2720 Cl      0  LIG0       -0.0814
18  C18      245.6160  249.7590  262.3960 C.ar    0  LIG0        0.0694
19  C17      245.2470  249.2200  261.1780 C.ar    0  LIG0        0.0266
20 Cl19      244.4040  250.3590  263.4840 Cl      0  LIG0       -0.0813
@<TRIPOS>BOND
1     7     8   ar
2     7     6   ar
3     8     9   ar
4     6     5   ar
5     9    10    2
6     9     4   ar
7    10     1    1
8     5     4   ar
9    12    11    1
10     4     3    1
11     1    11    1
12     1     2    1
13    11    13    1
14     3     2    2
15    13    14   ar
16    13    19   ar
17    14    15   ar
18    19    18   ar
19    15    16   ar
20    18    16   ar
21    18    20    1
22    16    17    1

@<TRIPOS>MOLECULE
LEDOCK_1179
22 23 0 0 0
SMALL
GASTEIGER

@<TRIPOS>ATOM
1  C9       247.1810  250.0410  263.0190 C.ar    0  LIG0        0.1347
2  C10      246.2380  250.2990  264.0040 C.ar    0  LIG0        0.0366
3  C11      244.8930  250.1940  263.7150 C.ar    0  LIG0        0.0031
4  C12      244.4830  249.8310  262.4440 C.ar    0  LIG0       -0.0001
5  C13      245.4210  249.5740  261.4610 C.ar    0  LIG0       -0.0009
6  C14      246.7680  249.6770  261.7460 C.ar    0  LIG0        0.0162
7  O8       248.5060  250.1430  263.3030 O.3     0  LIG0       -0.4780
8  C7       248.8620  250.3410  264.6730 C.3     0  LIG0        0.1828
9  C6       250.2310  249.7110  264.9400 C.3     0  LIG0       -0.0292
10  N3       251.1710  250.1180  263.8870 N.4     0  LIG0        0.3894
11  H27      250.7040  250.0960  262.9920 H       0  LIG0       -0.0796
12  C2       251.6490  251.4800  264.1570 C.3     0  LIG0       -0.0773
13  C1       252.6190  251.9100  263.0560 C.3     0  LIG0       -0.0250
14  C4       252.3130  249.1940  263.8660 C.3     0  LIG0       -0.0773
15  C5       252.3500  248.4010  265.1740 C.3     0  LIG0       -0.0250
16  C15      247.7890  249.3960  260.6740 C.3     0  LIG0        0.0557
17  C16      247.4800  248.0740  260.0190 C.ar    0  LIG0       -0.0177
18  C17      247.8580  246.8950  260.6290 C.ar    0  LIG0       -0.0039
19  C18      247.5720  245.6820  260.0280 C.ar    0  LIG0       -0.0003
20  C19      246.9100  245.6510  258.8150 C.ar    0  LIG0       -0.0000
21  C20      246.5310  246.8320  258.2050 C.ar    0  LIG0       -0.0003
22  C21      246.8110  248.0440  258.8090 C.ar    0  LIG0       -0.0039
@<TRIPOS>BOND
1    21    22   ar
2    21    20   ar
3    22    17   ar
4    20    19   ar
5    17    18   ar
6    17    16    1
7    19    18   ar
8    16     6    1
9     5     6   ar
10     5     4   ar
11     6     1   ar
12     4     3   ar
13    11    10    1
14     1     7    1
15     1     2   ar
16    13    12    1
17     7     8    1
18     3     2   ar
19    14    10    1
20    14    15    1
21    10    12    1
22    10     9    1
23     8     9    1

@<TRIPOS>MOLECULE
LEDOCK_1883
21 23 0 0 0
SMALL
GASTEIGER

@<TRIPOS>ATOM
1  C8       246.1770  243.9990  258.2660 C.ar    0  LIG0        0.0140
2  C9       246.8980  242.8820  258.5390 C.ar    0  LIG0        0.0721
3  N10      246.3370  241.8060  257.9170 N.ar    0  LIG0       -0.3520
4  C11      245.2170  242.1940  257.2120 C.ar    0  LIG0        0.0567
5  C12      244.3020  241.5040  256.4250 C.ar    0  LIG0        0.0178
6  C13      243.2570  242.1800  255.8330 C.ar    0  LIG0        0.0129
7  C14      243.1060  243.5470  256.0130 C.ar    0  LIG0        0.0578
8 Cl15      241.7820  244.3770  255.2590 Cl      0  LIG0       -0.0822
9  C16      244.0040  244.2500  256.7910 C.ar    0  LIG0        0.0129
10  C17      245.0610  243.5770  257.4010 C.ar    0  LIG0        0.0175
11  H32      246.6760  240.8980  257.9660 H       0  LIG0        0.1660
12  C7       246.4520  245.3670  258.7460 C.2     0  LIG0       -0.0291
13  C6       245.5300  246.2930  258.5870 C.2     0  LIG0       -0.0534
14  C5       245.7100  247.7120  259.0440 C.3     0  LIG0       -0.0506
15  N4       247.1310  248.0020  259.2650 N.4     0  LIG0        0.3898
16  C19      247.6930  246.9790  260.1620 C.3     0  LIG0       -0.0722
17  H27      247.6210  247.9860  258.3830 H       0  LIG0       -0.0792
18  C18      247.7750  245.6540  259.4010 C.3     0  LIG0        0.0032
19  C3       247.2730  249.3270  259.8810 C.3     0  LIG0       -0.0769
20  C2       246.4980  249.3630  261.2000 C.3     0  LIG0       -0.0228
21  C1       247.4830  249.4730  262.3660 C.3     0  LIG0       -0.0022
@<TRIPOS>BOND
1     8     7    1
2     6     7   ar
3     6     5   ar
4     7     9   ar
5     5     4   ar
6     9    10   ar
7     4    10   ar
8     4     3   ar
9    10     1   ar
10     3    11    1
11     3     2   ar
12     1     2   ar
13     1    12    1
14    17    15    1
15    13    12    2
16    13    14    1
17    12    18    1
18    14    15    1
19    15    19    1
20    15    16    1
21    18    16    1
22    19    20    1
23    20    21    1

@<TRIPOS>MOLECULE
LEDOCK_899
19 20 0 0 0
SMALL
GASTEIGER

@<TRIPOS>ATOM
1  C9       247.9520  249.6270  263.1370 C.ar    0  LIG0        0.1689
2  N10      248.8590  249.6310  264.1020 N.ar    0  LIG0       -0.1314
3  N11      248.5860  249.9140  265.3190 N.ar    0  LIG0       -0.1452
4  C12      247.3820  250.2300  265.7390 C.ar    0  LIG0        0.1222
5  C13      246.3220  250.2650  264.8140 C.ar    0  LIG0        0.0237
6  C14      245.0090  250.5930  265.1780 C.ar    0  LIG0        0.0017
7  C15      244.0360  250.6110  264.2240 C.ar    0  LIG0        0.0001
8  C16      244.3230  250.2980  262.8980 C.ar    0  LIG0        0.0001
9  C17      245.5900  249.9740  262.5090 C.ar    0  LIG0        0.0029
10  C18      246.6150  249.9520  263.4610 C.ar    0  LIG0        0.0363
11  N8       248.3070  249.3120  261.8370 N.pl3   0  LIG0       -0.2188
12  H29      248.6540  250.0020  261.2490 H       0  LIG0        0.1760
13  N7       248.1660  247.9980  261.3710 N.2     0  LIG0       -0.1845
14  C5       247.7930  247.7810  260.1440 C.2     0  LIG0        0.0760
15  C6       247.5110  248.9400  259.2240 C.3     0  LIG0        0.0537
16  C4       247.6460  246.4050  259.6560 C.2     0  LIG0        0.0078
17  C2       246.4500  245.9570  259.2790 C.2     0  LIG0       -0.0424
18  C1       245.2220  246.8030  259.5040 C.3     0  LIG0        0.0264
19  C3       246.3230  244.6050  258.6260 C.3     0  LIG0        0.0264
@<TRIPOS>BOND
1    19    17    1
2    15    14    1
3    17    18    1
4    17    16    2
5    16    14    1
6    14    13    2
7    12    11    1
8    13    11    1
9    11     1    1
10     9     8   ar
11     9    10   ar
12     8     7   ar
13     1    10   ar
14     1     2   ar
15    10     5   ar
16     2     3   ar
17     7     6   ar
18     5     6   ar
19     5     4   ar
20     3     4   ar

@<TRIPOS>MOLECULE
LEDOCK_752
17 19 0 0 0
SMALL
GASTEIGER

@<TRIPOS>ATOM
1  C6       247.2280  248.8580  260.9110 C.ar    0  LIG0        0.1650
2  N7       248.1900  248.9870  261.8180 N.ar    0  LIG0       -0.1327
3  N8       247.9730  249.4990  262.9820 N.ar    0  LIG0       -0.1452
4  C9       246.7410  249.8990  263.3040 C.ar    0  LIG0        0.1236
5  C10      246.4220  250.4480  264.5580 C.ar    0  LIG0        0.0431
6  C11      245.1360  250.8290  264.7960 C.ar    0  LIG0        0.1006
7  N12      244.1840  250.6940  263.8820 N.ar    0  LIG0       -0.2406
8  C13      244.4080  250.1890  262.6910 C.ar    0  LIG0        0.1195
9  C14      245.7010  249.7620  262.3470 C.ar    0  LIG0        0.1211
10  N15      245.9920  249.2350  261.1550 N.ar    0  LIG0       -0.2254
11  C5       247.5620  248.2640  259.5680 C.3     0  LIG0        0.0938
12  C4       246.9640  246.8840  259.4650 C.ar    0  LIG0       -0.0145
13  C3       246.0440  246.6000  258.4740 C.ar    0  LIG0       -0.0038
14  C2       245.4950  245.3360  258.3800 C.ar    0  LIG0       -0.0003
15  C1       245.8660  244.3540  259.2790 C.ar    0  LIG0       -0.0000
16  C17      246.7860  244.6370  260.2720 C.ar    0  LIG0       -0.0003
17  C16      247.3380  245.9010  260.3630 C.ar    0  LIG0       -0.0038
@<TRIPOS>BOND
1    14    13   ar
2    14    15   ar
3    13    12   ar
4    15    16   ar
5    12    11    1
6    12    17   ar
7    11     1    1
8    16    17   ar
9     1    10   ar
10     1     2   ar
11    10     9   ar
12     2     3   ar
13     9     8   ar
14     9     4   ar
15     8     7   ar
16     3     4   ar
17     4     5   ar
18     7     6   ar
19     5     6   ar

@<TRIPOS>MOLECULE
LEDOCK_501
20 22 0 0 0
SMALL
GASTEIGER

@<TRIPOS>ATOM
1  C8       246.1330  246.5660  259.7540 C.ar    0  LIG0        0.1386
2  C9       245.5690  246.9850  258.5450 C.ar    0  LIG0        0.0369
3  C10      245.4740  246.1360  257.4870 C.ar    0  LIG0        0.0031
4  C11      245.9490  244.8190  257.6040 C.ar    0  LIG0        0.0002
5  C12      245.8670  243.9150  256.5300 C.ar    0  LIG0        0.0000
6  C13      246.3370  242.6480  256.6790 C.ar    0  LIG0        0.0000
7  C14      246.9020  242.2270  257.8810 C.ar    0  LIG0        0.0000
8  C15      246.9970  243.0730  258.9440 C.ar    0  LIG0        0.0001
9  C16      246.5220  244.3910  258.8280 C.ar    0  LIG0        0.0030
10  C17      246.6100  245.2940  259.9010 C.ar    0  LIG0        0.0369
11  O7       246.2140  247.4360  260.7940 O.3     0  LIG0       -0.4735
12  C6       246.6850  248.7530  260.5010 C.3     0  LIG0        0.2290
13  C5       247.7960  249.1280  261.4830 C.3     0  LIG0        0.1663
14  N4       247.2020  249.6270  262.7260 N.am    0  LIG0       -0.1772
15  N3       245.8340  249.7220  262.9620 N.2     0  LIG0       -0.1839
16  C2       245.5530  250.1890  264.1200 C.2     0  LIG0        0.0639
17  C1       244.1750  250.4170  264.6860 C.3     0  LIG0        0.0494
18  C20      246.8690  250.4660  264.8160 C.3     0  LIG0        0.1297
19  C18      247.9100  250.0560  263.7930 C.2     0  LIG0        0.2502
20  O19      249.1180  250.1020  263.9060 O.2     0  LIG0       -0.2727
@<TRIPOS>BOND
1     5     6   ar
2     5     4   ar
3     6     7   ar
4     3     4   ar
5     3     2   ar
6     4     9   ar
7     7     8   ar
8     2     1   ar
9     9     8   ar
10     9    10   ar
11     1    10   ar
12     1    11    1
13    12    11    1
14    12    13    1
15    13    14    1
16    14    15    1
17    14    19   am
18    15    16    2
19    19    20    2
20    19    18    1
21    16    17    1
22    16    18    1

@<TRIPOS>MOLECULE
LEDOCK_1363
22 23 0 0 0
SMALL
GASTEIGER

@<TRIPOS>ATOM
1  N10      247.5810  249.7290  261.5200 N.pl3   0  LIG0       -0.3270
2  H25      248.4180  250.0080  261.1160 H       0  LIG0        0.1474
3  C9       246.6090  249.1200  260.7460 C.3     0  LIG0        0.1237
4  C4       246.7810  247.8030  260.2710 C.2     0  LIG0        0.0939
5  C5       245.7660  247.2320  259.4980 C.2     0  LIG0        0.0661
6  N6       244.6760  247.9110  259.2140 N.pl3   0  LIG0       -0.3108
7  C7       244.4870  249.1490  259.6410 C.2     0  LIG0        0.0593
8  H22      243.9870  247.4920  258.6770 H       0  LIG0        0.1523
9  C8       245.4340  249.7920  260.4090 C.2     0  LIG0        0.0136
10  C2       248.0000  247.0430  260.5870 C.2     0  LIG0        0.3869
11  O1       248.0740  246.4110  261.6310 O.co2   0  LIG0       -0.2408
12  O3       248.9390  247.0410  259.8020 O.co2   0  LIG0       -0.2408
13  C11      247.3580  249.9430  262.8820 C.ar    0  LIG0        0.0450
14  C12      246.0600  250.0680  263.3650 C.ar    0  LIG0        0.0143
15  C13      245.8440  250.2730  264.7130 C.ar    0  LIG0        0.0012
16  C14      246.9150  250.3670  265.5810 C.ar    0  LIG0        0.0039
17  C15      248.2080  250.2500  265.1040 C.ar    0  LIG0        0.0726
18  C20      248.4320  250.0390  263.7580 C.ar    0  LIG0        0.0182
19  C16      249.3730  250.3530  266.0540 C.3     0  LIG0        0.4186
20  F17      250.3490  249.4150  265.6980 F       0  LIG0       -0.1659
21  F18      249.9170  251.6390  265.9880 F       0  LIG0       -0.1659
22  F19      248.9350  250.0970  267.3580 F       0  LIG0       -0.1659
@<TRIPOS>BOND
1     8     6    1
2     6     5    1
3     6     7    1
4     5     4    2
5     7     9    2
6    12    10   ar
7     4    10    1
8     4     3    1
9     9     3    1
10    10    11   ar
11     3     1    1
12     2     1    1
13     1    13    1
14    13    14   ar
15    13    18   ar
16    14    15   ar
17    18    17   ar
18    15    16   ar
19    17    16   ar
20    17    19    1
21    20    19    1
22    21    19    1
23    19    22    1

@<TRIPOS>MOLECULE
LEDOCK_2428
17 18 0 0 0
SMALL
GASTEIGER

@<TRIPOS>ATOM
1  N6       247.7900  249.6870  261.2200 N.pl3   0  LIG0       -0.3023
2  H20      248.4350  250.2430  260.7540 H       0  LIG0        0.1498
3  C5       247.3480  248.4920  260.6380 C.ar    0  LIG0        0.0576
4  C4       248.1950  247.3960  260.5730 C.ar    0  LIG0        0.0149
5  C3       247.7590  246.2200  259.9940 C.ar    0  LIG0       -0.0029
6  C2       246.4750  246.1300  259.4890 C.ar    0  LIG0       -0.0209
7  C1       246.0000  244.8450  258.8630 C.3     0  LIG0        0.0311
8  C14      245.6260  247.2220  259.5530 C.ar    0  LIG0        0.0084
9  C12      246.0580  248.4020  260.1260 C.ar    0  LIG0        0.0705
10 Cl13      244.9940  249.7720  260.2040 Cl      0  LIG0       -0.0810
11  C7       247.3120  250.0710  262.4440 C.3     0  LIG0        0.2248
12  N8       246.2040  249.5710  262.9680 N.pl3   0  LIG0       -0.3010
13  C9       245.9680  250.1880  264.2820 C.2     0  LIG0        0.0761
14  H21      245.6380  248.9020  262.5510 H       0  LIG0        0.1499
15  C10      247.1550  251.1580  264.4410 C.2     0  LIG0        0.0761
16  N11      247.9230  250.9680  263.2000 N.pl3   0  LIG0       -0.3010
17  H26      248.7440  251.4300  262.9710 H       0  LIG0        0.1499
@<TRIPOS>BOND
1     7     6    1
2     6     8   ar
3     6     5   ar
4     8     9   ar
5     5     4   ar
6     9    10    1
7     9     3   ar
8     4     3   ar
9     3     1    1
10     2     1    1
11     1    11    1
12    11    12    1
13    11    16    1
14    14    12    1
15    12    13    1
16    17    16    1
17    16    15    1
18    13    15    2

@<TRIPOS>MOLECULE
LEDOCK_2159
19 21 0 0 0
SMALL
GASTEIGER

@<TRIPOS>ATOM
1  F1       244.0770  249.0410  259.3850 F       0  LIG0       -0.2045
2  C2       245.1760  248.2680  259.5250 C.ar    0  LIG0        0.1372
3  C3       245.3280  247.1350  258.7430 C.ar    0  LIG0        0.0293
4  C4       246.4530  246.3450  258.8860 C.ar    0  LIG0        0.0020
5  C5       247.4240  246.6840  259.8090 C.ar    0  LIG0       -0.0030
6  C6       247.2750  247.8150  260.5880 C.ar    0  LIG0       -0.0052
7  C7       246.1490  248.6080  260.4480 C.ar    0  LIG0        0.0201
8  C8       246.2570  249.7610  261.4190 C.3     0  LIG0        0.1171
9  N9       247.2800  249.3540  262.4110 N.3     0  LIG0       -0.2098
10  C16      248.1520  248.4230  261.6580 C.3     0  LIG0        0.1150
11  N10      247.9850  250.4340  262.8560 N.3     0  LIG0       -0.2092
12  H22      248.0060  251.2520  262.3340 H       0  LIG0        0.1449
13  C11      248.6650  250.3650  264.0420 C.3     0  LIG0        0.2210
14  N12      248.0580  250.1830  265.2040 N.pl3   0  LIG0       -0.3031
15  C13      249.0630  250.1560  266.2770 C.2     0  LIG0        0.0759
16  H23      247.1010  250.0820  265.3280 H       0  LIG0        0.1496
17  C14      250.3960  250.3590  265.5270 C.2     0  LIG0        0.0759
18  N15      249.9820  250.4760  264.1200 N.pl3   0  LIG0       -0.3031
19  H28      250.5780  250.6110  263.3680 H       0  LIG0        0.1496
@<TRIPOS>BOND
1     3     4   ar
2     3     2   ar
3     4     5   ar
4     1     2    1
5     2     7   ar
6     5     6   ar
7     7     6   ar
8     7     8    1
9     6    10    1
10     8     9    1
11    10     9    1
12    12    11    1
13     9    11    1
14    11    13    1
15    19    18    1
16    13    18    1
17    13    14    1
18    18    17    1
19    14    16    1
20    14    15    1
21    17    15    2

@<TRIPOS>MOLECULE
LEDOCK_2107
21 22 0 0 0
SMALL
GASTEIGER

@<TRIPOS>ATOM
1  C9       247.0450  249.7250  262.5010 C.3     0  LIG0        0.1351
2  N10      245.9780  250.2530  263.0250 N.3     0  LIG0       -0.2822
3  C11      244.6440  249.9890  262.4960 C.3     0  LIG0        0.0745
4  C12      244.6660  249.8770  260.9720 C.3     0  LIG0        0.0432
5  C13      245.7510  248.9190  260.5530 C.ar    0  LIG0       -0.0222
6  C14      245.6060  248.1190  259.4410 C.ar    0  LIG0       -0.0044
7  C15      246.6200  247.2480  259.0830 C.ar    0  LIG0       -0.0003
8  C16      247.7800  247.1770  259.8320 C.ar    0  LIG0       -0.0003
9  C17      247.9370  247.9750  260.9490 C.ar    0  LIG0       -0.0019
10  C18      246.9210  248.8560  261.3100 C.ar    0  LIG0        0.0032
11  H35      246.0710  250.8390  263.7920 H       0  LIG0        0.1247
12  N8       248.2830  249.9790  263.0490 N.3     0  LIG0       -0.2844
13  H34      249.0820  249.8750  262.5090 H       0  LIG0        0.1247
14  C7       248.3950  250.4010  264.4470 C.3     0  LIG0        0.0468
15  C6       249.4940  251.4560  264.5770 C.3     0  LIG0       -0.0599
16  N3       250.7570  250.9160  264.0570 N.4     0  LIG0        0.3878
17  H24      250.5810  250.4180  263.1990 H       0  LIG0       -0.0797
18  C2       251.3410  249.9990  265.0450 C.3     0  LIG0       -0.0774
19  C1       251.6840  248.6710  264.3680 C.3     0  LIG0       -0.0250
20  C4       251.6920  252.0200  263.8000 C.3     0  LIG0       -0.0774
21  C5       252.9810  251.4650  263.1920 C.3     0  LIG0       -0.0250
@<TRIPOS>BOND
1     7     6   ar
2     7     8   ar
3     6     5   ar
4     8     9   ar
5     5     4    1
6     5    10   ar
7     9    10   ar
8     4     3    1
9    10     1    1
10     3     2    1
11     1     2    1
12     1    12    1
13    13    12    1
14     2    11    1
15    12    14    1
16    21    20    1
17    17    16    1
18    20    16    1
19    16    15    1
20    16    18    1
21    19    18    1
22    14    15    1

@<TRIPOS>MOLECULE
LEDOCK_3147
18 20 0 0 0
SMALL
GASTEIGER

@<TRIPOS>ATOM
1  C7       247.2730  250.5760  263.2990 C.ar    0  LIG0        0.1514
2  N8       247.3290  249.7340  262.2750 N.ar    0  LIG0       -0.2076
3  C9       246.2300  249.2110  261.7590 C.ar    0  LIG0        0.2015
4  N10      245.0310  249.4880  262.2220 N.ar    0  LIG0       -0.2051
5  C11      244.8760  250.3220  263.2460 C.ar    0  LIG0        0.1640
6  N12      243.8010  250.8080  263.9460 N.ar    0  LIG0       -0.3202
7  C13      244.2830  251.6460  264.9070 C.ar    0  LIG0        0.1762
8  N14      245.5820  251.7020  264.8370 N.ar    0  LIG0       -0.2196
9  C15      246.0150  250.9010  263.8340 C.ar    0  LIG0        0.1481
10  H23      242.8690  250.5950  263.7870 H       0  LIG0        0.1689
11  N6       248.4290  251.1210  263.8320 N.pl3   0  LIG0       -0.3106
12  H21      248.8740  251.8550  263.3800 H       0  LIG0        0.1486
13  C5       248.9810  250.5890  265.0810 C.3     0  LIG0        0.1539
14  C4       250.2780  249.8760  264.7920 C.ar    0  LIG0        0.1428
15  O3       251.4800  250.1990  265.2950 O.2     0  LIG0       -0.4530
16  C2       252.4070  249.3490  264.8210 C.ar    0  LIG0        0.1792
17  C1       251.7980  248.4690  264.0060 C.ar    0  LIG0        0.0435
18  C16      250.4260  248.8090  263.9860 C.ar    0  LIG0        0.0379
@<TRIPOS>BOND
1     3     4   ar
2     3     2   ar
3     4     5   ar
4     2     1   ar
5     5     9   ar
6     5     6   ar
7     1    11    1
8     1     9   ar
9    12    11    1
10    10     6    1
11    11    13    1
12     9     8   ar
13     6     7   ar
14    18    17   ar
15    18    14   ar
16    17    16   ar
17    14    13    1
18    14    15   ar
19    16    15   ar
20     8     7   ar

@<TRIPOS>MOLECULE
LEDOCK_3069
28 30 0 0 0
SMALL
GASTEIGER

@<TRIPOS>ATOM
1  N3       247.7280  250.3030  262.1170 N.4     0  LIG0        0.3876
2  H31      247.2960  251.2060  261.9940 H       0  LIG0       -0.0839
3  H32      248.6880  250.3440  261.8070 H       0  LIG0       -0.0839
4  C2       247.6900  249.9320  263.5380 C.3     0  LIG0       -0.0385
5  C1       246.3790  250.4220  264.1570 C.3     0  LIG0       -0.0189
6  C17      248.8530  250.5650  264.2560 C.ar    0  LIG0       -0.0420
7  C18      248.7110  251.7820  264.8480 C.ar    0  LIG0       -0.0063
8  C19      249.7740  252.3840  265.5170 C.ar    0  LIG0       -0.0004
9  C20      250.9890  251.7730  265.5950 C.ar    0  LIG0       -0.0000
10  C21      251.1740  250.5150  264.9970 C.ar    0  LIG0       -0.0004
11  C22      252.4110  249.8520  265.0590 C.ar    0  LIG0       -0.0000
12  C26      250.0910  249.9030  264.3180 C.ar    0  LIG0       -0.0059
13  C23      252.5530  248.6340  264.4690 C.ar    0  LIG0       -0.0000
14  C24      251.4880  248.0330  263.8000 C.ar    0  LIG0       -0.0000
15  C25      250.2750  248.6450  263.7190 C.ar    0  LIG0       -0.0004
16  C4       247.0020  249.2990  261.3290 C.3     0  LIG0       -0.0808
17  C5       245.5400  249.7280  261.1810 C.3     0  LIG0       -0.0187
18  C6       244.9040  248.9760  260.0100 C.3     0  LIG0        0.0242
19  C7       245.7580  247.7860  259.6540 C.ar    0  LIG0       -0.0223
20  C8       247.0650  247.7170  260.0990 C.ar    0  LIG0       -0.0043
21  C9       247.8470  246.6230  259.7760 C.ar    0  LIG0       -0.0004
22  C10      247.3250  245.6050  259.0010 C.ar    0  LIG0        0.0038
23  C11      246.0190  245.6780  258.5530 C.ar    0  LIG0        0.0711
24  C16      245.2360  246.7680  258.8790 C.ar    0  LIG0       -0.0004
25  C12      245.4510  244.5660  257.7070 C.3     0  LIG0        0.4186
26  F13      244.3340  245.0370  257.0070 F       0  LIG0       -0.1659
27  F14      245.0670  243.5030  258.5330 F       0  LIG0       -0.1659
28  F15      246.4190  244.1270  256.8000 F       0  LIG0       -0.1659
@<TRIPOS>BOND
1    28    25    1
2    26    25    1
3    25    27    1
4    25    23    1
5    23    24   ar
6    23    22   ar
7    24    19   ar
8    22    21   ar
9    19    18    1
10    19    20   ar
11    21    20   ar
12    18    17    1
13    17    16    1
14    16     1    1
15     3     1    1
16     2     1    1
17     1     4    1
18     4     5    1
19     4     6    1
20    15    14   ar
21    15    12   ar
22    14    13   ar
23     6    12   ar
24     6     7   ar
25    12    10   ar
26    13    11   ar
27     7     8   ar
28    10    11   ar
29    10     9   ar
30     8     9   ar

@<TRIPOS>MOLECULE
LEDOCK_3556
22 22 0 0 0
SMALL
GASTEIGER

@<TRIPOS>ATOM
1  S7       247.7990  249.4070  262.4810 S.3     0  LIG0       -0.1375
2  C6       247.0720  250.7480  263.4630 C.3     0  LIG0        0.0887
3  C5       248.0420  251.1500  264.5750 C.3     0  LIG0        0.1867
4  N4       249.3860  251.3140  264.0150 N.am    0  LIG0       -0.2960
5  C2       250.2940  252.0760  264.6570 C.2     0  LIG0        0.2233
6  C1       251.6770  252.2450  264.0810 C.3     0  LIG0        0.0946
7  O3       249.9990  252.6250  265.6970 O.2     0  LIG0       -0.2751
8  H25      249.6220  250.8750  263.1840 H       0  LIG0        0.1499
9  C19      248.0660  250.0780  265.6340 C.2     0  LIG0        0.3831
10  O20      248.9910  249.2840  265.6750 O.co2   0  LIG0       -0.2438
11  O21      247.1620  250.0040  266.4480 O.co2   0  LIG0       -0.2438
12  C8       246.8490  249.4710  260.9370 C.3     0  LIG0        0.0653
13  C9       247.2040  248.2610  260.0690 C.3     0  LIG0        0.0727
14  C10      247.5820  248.7360  258.6630 C.3     0  LIG0        0.0090
15  C11      246.0170  247.3370  259.9850 C.2     0  LIG0        0.1735
16  O12      244.9390  247.6950  260.4080 O.2     0  LIG0       -0.2913
17  C13      246.1680  246.0000  259.3890 C.ar    0  LIG0        0.0347
18  C14      246.6350  244.9330  260.1640 C.ar    0  LIG0        0.0028
19  C15      246.7710  243.6820  259.5990 C.ar    0  LIG0        0.0001
20  C16      246.4490  243.4820  258.2670 C.ar    0  LIG0        0.0000
21  C17      245.9870  244.5330  257.4930 C.ar    0  LIG0        0.0001
22  C18      245.8400  245.7880  258.0460 C.ar    0  LIG0        0.0028
@<TRIPOS>BOND
1    21    22   ar
2    21    20   ar
3    22    17   ar
4    20    19   ar
5    14    13    1
6    17    15    1
7    17    18   ar
8    19    18   ar
9    15    13    1
10    15    16    2
11    13    12    1
12    12     1    1
13     1     2    1
14     8     4    1
15     2     3    1
16     4     3    1
17     4     5   am
18     6     5    1
19     3     9    1
20     5     7    2
21     9    10   ar
22     9    11   ar

@<TRIPOS>MOLECULE
LEDOCK_3657
25 26 0 0 0
SMALL
GASTEIGER

@<TRIPOS>ATOM
1  N9       247.0570  248.9630  259.5520 N.pl3   0  LIG0       -0.1281
2  C8       246.6010  249.3060  260.7950 C.ar    0  LIG0        0.0892
3  C7       245.2590  249.6510  260.9810 C.ar    0  LIG0        0.0194
4  C6       244.8070  249.9960  262.2380 C.ar    0  LIG0        0.0213
5  C5       245.6790  250.0060  263.3110 C.ar    0  LIG0        0.1218
6  C22      247.0080  249.6620  263.1360 C.ar    0  LIG0        0.0213
7  C21      247.4750  249.3150  261.8850 C.ar    0  LIG0        0.0194
8  S2       245.0940  250.4550  264.9120 S.O2    0  LIG0        0.0572
9  O3       245.5880  249.4710  265.8100 O.2     0  LIG0       -0.1532
10  O4       245.3530  251.8440  265.0600 O.2     0  LIG0       -0.1532
11  N1       243.4460  250.2870  264.8960 N.3     0  LIG0       -0.2035
12  H23      242.9860  249.9440  265.6780 H       0  LIG0        0.1442
13  H24      242.9400  250.5330  264.1060 H       0  LIG0        0.1442
14  N10      247.7450  247.8840  259.3930 N.pl3   0  LIG0       -0.1281
15  C11      247.1100  246.6810  259.2820 C.ar    0  LIG0        0.0895
16  C12      247.1880  245.7470  260.3240 C.ar    0  LIG0        0.0212
17  C13      246.5480  244.5330  260.2170 C.ar    0  LIG0        0.0382
18  C14      245.8200  244.2220  259.0760 C.ar    0  LIG0        0.1401
19  C16      245.7330  245.1500  258.0240 C.ar    0  LIG0        0.1147
20  C20      246.3770  246.3830  258.1330 C.ar    0  LIG0        0.0277
21  O15      245.1940  243.0260  258.9770 O.3     0  LIG0       -0.5053
22  H29      244.2290  243.0850  258.9810 H       0  LIG0        0.2922
23  C17      244.9630  244.8240  256.8130 C.2     0  LIG0        0.3907
24  O18      243.7480  244.9770  256.8000 O.co2   0  LIG0       -0.2404
25  O19      245.5360  244.3990  255.8190 O.co2   0  LIG0       -0.2404
@<TRIPOS>BOND
1    25    23   ar
2    24    23   ar
3    23    19    1
4    19    20   ar
5    19    18   ar
6    20    15   ar
7    21    22    1
8    21    18    1
9    18    17   ar
10    15    14    1
11    15    16   ar
12    14     1    1
13     1     2    1
14    17    16   ar
15     2     3   ar
16     2     7   ar
17     3     4   ar
18     7     6   ar
19     4     5   ar
20     6     5   ar
21     5     8    1
22    13    11    1
23    11     8    1
24    11    12    1
25     8    10    2
26     8     9    2

@<TRIPOS>MOLECULE
LEDOCK_3825
19 20 0 0 0
SMALL
GASTEIGER

@<TRIPOS>ATOM
1  C8       247.2220  249.2280  261.1980 C.2     0  LIG0        0.2461
2  O9       247.4640  250.0280  260.3140 O.2     0  LIG0       -0.2701
3  N10      247.2040  247.9080  260.9240 N.am    0  LIG0       -0.2969
4  H27      247.0110  247.2700  261.6270 H       0  LIG0        0.1501
5  C7       246.9490  249.7020  262.5700 C.ar    0  LIG0        0.0527
6  C6       245.6340  249.8490  263.0140 C.ar    0  LIG0        0.0002
7  C4       245.3870  250.2910  264.2960 C.ar    0  LIG0       -0.0220
8  C3       246.4390  250.5930  265.1420 C.ar    0  LIG0       -0.0085
9  C5       243.9670  250.4500  264.7770 C.3     0  LIG0        0.0310
10  C2       247.7460  250.4500  264.7100 C.ar    0  LIG0       -0.0220
11  C1       248.8860  250.7810  265.6380 C.3     0  LIG0        0.0310
12  C18      248.0080  250.0030  263.4300 C.ar    0  LIG0        0.0002
13  C11      247.4790  247.4380  259.5630 C.3     0  LIG0        0.1167
14  C12      246.8820  246.0670  259.3760 C.ar    0  LIG0        0.0005
15  C13      246.9750  245.1090  260.3750 C.ar    0  LIG0        0.0181
16  C14      246.4160  243.8630  260.1670 C.ar    0  LIG0        0.0986
17  N15      245.7980  243.5810  259.0360 N.ar    0  LIG0       -0.2423
18  C16      245.6900  244.4660  258.0650 C.ar    0  LIG0        0.0986
19  C17      246.2220  245.7350  258.2030 C.ar    0  LIG0        0.0181
@<TRIPOS>BOND
1    18    19   ar
2    18    17   ar
3    19    14   ar
4    17    16   ar
5    14    13    1
6    14    15   ar
7    13     3    1
8    16    15   ar
9     2     1    2
10     3     1   am
11     3     4    1
12     1     5    1
13     5     6   ar
14     5    12   ar
15     6     7   ar
16    12    10   ar
17     7     9    1
18     7     8   ar
19    10     8   ar
20    10    11    1

@<TRIPOS>MOLECULE
LEDOCK_1364
22 23 0 0 0
SMALL
GASTEIGER

@<TRIPOS>ATOM
1  N10      248.0630  249.1310  261.7730 N.pl3   0  LIG0       -0.3270
2  H25      249.0000  249.2680  261.9780 H       0  LIG0        0.1474
3  C9       247.0900  249.6290  262.6210 C.3     0  LIG0        0.1237
4  C4       247.4200  250.0910  263.9130 C.2     0  LIG0        0.0939
5  C5       246.3990  250.5890  264.7270 C.2     0  LIG0        0.0661
6  N6       245.1550  250.6220  264.2990 N.pl3   0  LIG0       -0.3108
7  C7       244.8140  250.1920  263.0960 C.2     0  LIG0        0.0593
8  H22      244.4670  250.9740  264.8850 H       0  LIG0        0.1523
9  C8       245.7530  249.6840  262.2250 C.2     0  LIG0        0.0136
10  C2       248.8100  250.0550  264.3910 C.2     0  LIG0        0.3869
11  O1       249.3840  251.0940  264.6840 O.co2   0  LIG0       -0.2408
12  O3       249.3900  248.9820  264.5000 O.co2   0  LIG0       -0.2408
13  C11      247.6940  248.4300  260.6210 C.ar    0  LIG0        0.0450
14  C12      247.5760  249.0960  259.4090 C.ar    0  LIG0        0.0143
15  C13      247.2160  248.3980  258.2710 C.ar    0  LIG0        0.0012
16  C14      246.9620  247.0420  258.3420 C.ar    0  LIG0        0.0039
17  C15      247.0730  246.3760  259.5500 C.ar    0  LIG0        0.0726
18  C20      247.4380  247.0650  260.6880 C.ar    0  LIG0        0.0182
19  C16      246.7950  244.8960  259.6210 C.3     0  LIG0        0.4186
20  F17      247.7860  244.2010  258.9190 F       0  LIG0       -0.1659
21  F18      246.7980  244.4860  260.9580 F       0  LIG0       -0.1659
22  F19      245.5460  244.6280  259.0520 F       0  LIG0       -0.1659
@<TRIPOS>BOND
1    15    16   ar
2    15    14   ar
3    16    17   ar
4    20    19    1
5    22    19    1
6    14    13   ar
7    17    19    1
8    17    18   ar
9    19    21    1
10    13    18   ar
11    13     1    1
12     1     2    1
13     1     3    1
14     9     3    1
15     9     7    2
16     3     4    1
17     7     6    1
18     4    10    1
19     4     5    2
20     6     5    1
21     6     8    1
22    10    12   ar
23    10    11   ar

@<TRIPOS>MOLECULE
LEDOCK_1613
19 21 0 0 0
SMALL
GASTEIGER

@<TRIPOS>ATOM
1  C10      245.0500  249.3780  259.6650 C.ar    0  LIG0        0.1864
2  N11      244.3480  250.3390  260.1920 N.ar    0  LIG0       -0.2201
3  C12      243.1340  250.4010  259.5860 C.ar    0  LIG0        0.0990
4  C13      242.0160  251.2220  259.7490 C.ar    0  LIG0        0.0206
5  C14      240.9090  251.0290  258.9720 C.ar    0  LIG0        0.0016
6  C15      240.8810  250.0220  258.0190 C.ar    0  LIG0        0.0016
7  C16      241.9730  249.1980  257.8390 C.ar    0  LIG0        0.0186
8  C17      243.1060  249.3810  258.6200 C.ar    0  LIG0        0.0760
9  N18      244.3330  248.7520  258.6940 N.ar    0  LIG0       -0.3313
10  H29      244.6290  248.0020  258.1540 H       0  LIG0        0.1679
11  S2       246.6890  248.9470  260.1470 S.3     0  LIG0        0.0395
12  O1       247.3710  250.1940  260.1130 O.3     0  LIG0       -0.1532
13  C3       247.2590  247.9100  258.7730 C.3     0  LIG0        0.1310
14  C4       246.8790  246.4740  259.0350 C.ar    0  LIG0        0.0719
15  C5       246.3580  245.7080  258.0090 C.ar    0  LIG0        0.0157
16  C6       246.0170  244.3870  258.2600 C.ar    0  LIG0        0.0028
17  C7       246.2030  243.8890  259.5390 C.ar    0  LIG0        0.0207
18  C8       246.7300  244.7150  260.5150 C.ar    0  LIG0        0.0985
19  N9       247.0480  245.9640  260.2400 N.ar    0  LIG0       -0.2472
@<TRIPOS>BOND
1     7     6   ar
2     7     8   ar
3    15    16   ar
4    15    14   ar
5     6     5   ar
6    10     9    1
7    16    17   ar
8     8     9   ar
9     8     3   ar
10     9     1   ar
11    13    14    1
12    13    11    1
13     5     4   ar
14    14    19   ar
15    17    18   ar
16     3     4   ar
17     3     2   ar
18     1    11    1
19     1     2   ar
20    12    11    1
21    19    18   ar

@<TRIPOS>MOLECULE
LEDOCK_3721
19 20 0 0 0
SMALL
GASTEIGER

@<TRIPOS>ATOM
1  C5       246.2170  250.1590  263.8990 C.ar    0  LIG0        0.0237
2  C6       246.4820  250.1320  265.2540 C.ar    0  LIG0       -0.0007
3  C7       247.7840  250.0260  265.7050 C.ar    0  LIG0       -0.0001
4  C8       248.8250  249.9460  264.8000 C.ar    0  LIG0        0.0031
5  C9       248.5670  249.9720  263.4420 C.ar    0  LIG0        0.0372
6  C10      247.2600  250.0740  262.9890 C.ar    0  LIG0        0.1418
7  O11      247.0030  250.0950  261.6550 O.3     0  LIG0       -0.4529
8  C12      246.9420  248.9070  260.9980 C.ar    0  LIG0        0.1558
9  C13      247.9720  247.9890  261.1280 C.ar    0  LIG0        0.0392
10  C14      247.9060  246.7780  260.4640 C.ar    0  LIG0        0.0146
11  C15      246.8180  246.4870  259.6610 C.ar    0  LIG0        0.0587
12 Cl16      246.7410  244.9680  258.8220 Cl      0  LIG0       -0.0822
13  C17      245.7910  247.4040  259.5240 C.ar    0  LIG0        0.0259
14  C18      245.8510  248.6120  260.1910 C.ar    0  LIG0        0.0929
15 Cl19      244.5620  249.7650  260.0180 Cl      0  LIG0       -0.0790
16  C4       244.7960  250.2750  263.4100 C.3     0  LIG0        0.1434
17  C2       243.9210  250.7930  264.5220 C.2     0  LIG0        0.3693
18  O1       243.6810  251.9870  264.6030 O.co2   0  LIG0       -0.2453
19  O3       243.4530  250.0210  265.3410 O.co2   0  LIG0       -0.2453
@<TRIPOS>BOND
1    12    11    1
2    13    11   ar
3    13    14   ar
4    11    10   ar
5    15    14    1
6    14     8   ar
7    10     9   ar
8     8     9   ar
9     8     7    1
10     7     6    1
11     6     5   ar
12     6     1   ar
13    16     1    1
14    16    17    1
15     5     4   ar
16     1     2   ar
17    17    18   ar
18    17    19   ar
19     4     3   ar
20     2     3   ar

@<TRIPOS>MOLECULE
LEDOCK_3643
26 27 0 0 0
SMALL
GASTEIGER

@<TRIPOS>ATOM
1  N9       244.7880  249.7490  261.8270 N.2     0  LIG0       -0.0830
2  C10      244.7300  249.3400  260.5930 C.2     0  LIG0        0.1208
3  C11      243.6380  249.8120  259.7080 C.ar    0  LIG0        0.0400
4  C12      243.0660  251.0730  259.8950 C.ar    0  LIG0        0.0047
5  C13      242.0490  251.4670  259.0430 C.ar    0  LIG0        0.0207
6  C14      241.6360  250.6080  258.0410 C.ar    0  LIG0        0.0989
7  N15      242.1950  249.4220  257.8880 N.ar    0  LIG0       -0.2423
8  C16      243.1690  249.0060  258.6700 C.ar    0  LIG0        0.1004
9  C17      245.7540  248.4050  260.0730 C.ar    0  LIG0        0.0208
10  C18      247.0270  248.8730  259.7490 C.ar    0  LIG0        0.0016
11  C19      247.9780  247.9960  259.2640 C.ar    0  LIG0       -0.0000
12  C20      247.6680  246.6600  259.0970 C.ar    0  LIG0        0.0039
13  C21      246.4070  246.1900  259.4150 C.ar    0  LIG0        0.0715
14  C26      245.4470  247.0550  259.9030 C.ar    0  LIG0        0.0055
15  C22      246.0780  244.7310  259.2310 C.3     0  LIG0        0.4186
16  F23      245.1290  244.5930  258.2130 F       0  LIG0       -0.1659
17  F24      245.5620  244.2150  260.4240 F       0  LIG0       -0.1659
18  F25      247.2390  244.0310  258.8840 F       0  LIG0       -0.1659
19  O8       245.7530  249.2060  262.7090 O.2     0  LIG0       -0.3773
20  C7       247.0440  249.8090  262.6030 C.3     0  LIG0        0.2385
21  C6       247.3590  250.5680  263.8930 C.3     0  LIG0        0.0509
22  C5       248.8720  250.7550  264.0180 C.3     0  LIG0        0.0157
23  C4       249.4440  249.6800  264.9470 C.3     0  LIG0        0.1142
24  C2       250.6150  249.0090  264.2770 C.2     0  LIG0        0.3649
25  O1       250.4430  247.9990  263.6170 O.co2   0  LIG0       -0.2457
26  O3       251.7350  249.4770  264.3940 O.co2   0  LIG0       -0.2457
@<TRIPOS>BOND
1     7     6   ar
2     7     8   ar
3     6     5   ar
4    16    15    1
5     8     3   ar
6    18    15    1
7     5     4   ar
8    12    11   ar
9    12    13   ar
10    15    13    1
11    15    17    1
12    11    10   ar
13    13    14   ar
14     3     4   ar
15     3     2    1
16    10     9   ar
17    14     9   ar
18     9     2    1
19     2     1    2
20     1    19    1
21    20    19    1
22    20    21    1
23    25    24   ar
24    21    22    1
25    22    23    1
26    24    26   ar
27    24    23    1

@<TRIPOS>MOLECULE
LEDOCK_1111
22 23 0 0 0
SMALL
GASTEIGER

@<TRIPOS>ATOM
1  C9       247.0980  247.0930  259.3450 C.3     0  LIG0        0.1213
2  C10      247.9880  246.6010  260.4880 C.3     0  LIG0        0.0164
3  C8       246.5180  245.9100  258.6150 C.ar    0  LIG0       -0.0120
4  C7       245.9710  246.0740  257.3560 C.ar    0  LIG0       -0.0041
5  C6       245.4380  244.9890  256.6860 C.ar    0  LIG0       -0.0046
6  C5       245.4540  243.7390  257.2750 C.ar    0  LIG0       -0.0222
7  C22      246.0000  243.5730  258.5340 C.ar    0  LIG0       -0.0046
8  C21      246.5370  244.6580  259.2010 C.ar    0  LIG0       -0.0041
9  C4       244.8730  242.5540  256.5440 C.3     0  LIG0        0.0263
10  C2       243.7630  241.9270  257.3900 C.3     0  LIG0        0.0044
11  C1       242.4520  241.9410  256.6010 C.3     0  LIG0        0.0003
12  C3       244.1360  240.4850  257.7340 C.3     0  LIG0        0.0003
13  C11      245.9810  247.9350  259.9060 C.2     0  LIG0        0.3209
14  O12      244.8880  247.4510  260.0780 O.2     0  LIG0       -0.2497
15  O13      246.2000  249.2220  260.2150 O.3     0  LIG0       -0.4416
16  C14      247.2600  249.5000  261.1680 C.3     0  LIG0        0.2539
17  C15      246.6570  249.7950  262.5180 C.ar    0  LIG0        0.1028
18  C16      247.4610  250.2690  263.5360 C.ar    0  LIG0        0.0185
19  C17      246.8940  250.5430  264.7730 C.ar    0  LIG0        0.0029
20  C18      245.5390  250.3170  264.9410 C.ar    0  LIG0        0.0207
21  C19      244.7970  249.8410  263.8760 C.ar    0  LIG0        0.0986
22  N20      245.3670  249.5970  262.7130 N.ar    0  LIG0       -0.2445
@<TRIPOS>BOND
1     9     6    1
2     9    10    1
3    11    10    1
4     5     6   ar
5     5     4   ar
6     6     7   ar
7     4     3   ar
8    10    12    1
9     7     8   ar
10     3     8   ar
11     3     1    1
12     1    13    1
13     1     2    1
14    13    14    2
15    13    15    1
16    15    16    1
17    16    17    1
18    17    22   ar
19    17    18   ar
20    22    21   ar
21    18    19   ar
22    21    20   ar
23    19    20   ar

@<TRIPOS>MOLECULE
LEDOCK_2558
23 24 0 0 0
SMALL
GASTEIGER

@<TRIPOS>ATOM
1  N10      247.7680  249.3430  261.4770 N.4     0  LIG0        0.3876
2  H32      248.1060  248.4160  261.6880 H       0  LIG0       -0.0839
3  H33      248.5420  249.9290  261.2030 H       0  LIG0       -0.0839
4  C8       246.7960  249.2710  260.3770 C.3     0  LIG0       -0.0384
5  C9       245.4290  249.7490  260.8720 C.3     0  LIG0       -0.0189
6  C7       246.6870  247.8460  259.8960 C.ar    0  LIG0       -0.0390
7  C6       247.4780  246.8640  260.4640 C.ar    0  LIG0       -0.0061
8  C5       247.3770  245.5550  260.0300 C.ar    0  LIG0        0.0027
9  C4       246.4940  245.2280  259.0180 C.ar    0  LIG0        0.0369
10  C3       245.7030  246.2130  258.4440 C.ar    0  LIG0        0.1383
11  C21      245.8030  247.5250  258.8860 C.ar    0  LIG0        0.0306
12  O2       244.8340  245.8940  257.4500 O.3     0  LIG0       -0.4714
13  C1       245.3950  245.4490  256.2130 C.3     0  LIG0        0.2525
14  C11      247.1200  249.9120  262.6670 C.3     0  LIG0       -0.0808
15  C12      248.1170  250.7990  263.4140 C.3     0  LIG0       -0.0186
16  C13      248.7180  250.0170  264.5840 C.3     0  LIG0        0.0250
17  C14      250.2150  249.9450  264.4240 C.ar    0  LIG0       -0.0117
18  C15      250.8260  248.7320  264.1700 C.ar    0  LIG0       -0.0034
19  C16      252.1990  248.6660  264.0230 C.ar    0  LIG0       -0.0003
20  C17      252.9620  249.8130  264.1320 C.ar    0  LIG0        0.0008
21  C18      252.3510  251.0280  264.3880 C.ar    0  LIG0        0.0111
22  C19      250.9780  251.0950  264.5270 C.ar    0  LIG0        0.0537
23 Cl20      250.2110  252.6210  264.8390 Cl      0  LIG0       -0.0826
@<TRIPOS>BOND
1    13    12    1
2    12    10    1
3    10    11   ar
4    10     9   ar
5    11     6   ar
6     9     8   ar
7     6     4    1
8     6     7   ar
9     8     7   ar
10     4     5    1
11     4     1    1
12     3     1    1
13     1     2    1
14     1    14    1
15    14    15    1
16    15    16    1
17    19    20   ar
18    19    18   ar
19    20    21   ar
20    18    17   ar
21    21    22   ar
22    17    22   ar
23    17    16    1
24    22    23    1

@<TRIPOS>MOLECULE
LEDOCK_2692
18 20 0 0 0
SMALL
GASTEIGER

@<TRIPOS>ATOM
1  C1       247.9970  249.1480  262.0420 C.2     0  LIG0       -0.0105
2  C8       247.0960  249.9110  262.6420 C.2     0  LIG0       -0.0636
3  C9       245.6220  249.7670  262.3280 C.3     0  LIG0        0.0200
4  C10      244.8570  249.6090  263.6450 C.3     0  LIG0        0.0042
5  C11      245.1900  250.7810  264.5680 C.3     0  LIG0       -0.0014
6  C12      246.6760  250.7500  264.9290 C.3     0  LIG0       -0.0169
7  C13      247.5120  250.9490  263.6610 C.3     0  LIG0       -0.0387
8  C2       247.5960  248.2720  260.9200 C.ar    0  LIG0       -0.0007
9  C3       247.0090  248.8200  259.7790 C.ar    0  LIG0       -0.0000
10  C4       246.6360  247.9980  258.7350 C.ar    0  LIG0       -0.0000
11  C5       246.8430  246.6330  258.8200 C.ar    0  LIG0       -0.0000
12  C6       247.4250  246.0830  259.9470 C.ar    0  LIG0       -0.0000
13  C7       247.8070  246.8950  260.9950 C.ar    0  LIG0       -0.0000
14  N14      248.9370  250.7840  263.9770 N.4     0  LIG0        0.3904
15  C15      249.5320  251.9640  264.6340 C.3     0  LIG0       -0.0790
16  C16      250.3410  250.9990  265.5110 C.3     0  LIG0       -0.0456
17  C17      249.1790  250.0360  265.2250 C.3     0  LIG0       -0.0790
18  H33      249.4770  250.4460  263.1960 H       0  LIG0       -0.0792
@<TRIPOS>BOND
1    10    11   ar
2    10     9   ar
3    11    12   ar
4     9     8   ar
5    12    13   ar
6     8    13   ar
7     8     1    1
8     1     2    2
9     3     2    1
10     3     4    1
11     2     7    1
12    18    14    1
13     4     5    1
14     7    14    1
15     7     6    1
16    14    15    1
17    14    17    1
18     5     6    1
19    15    16    1
20    17    16    1

@<TRIPOS>MOLECULE
LEDOCK_774
22 23 0 0 0
SMALL
GASTEIGER

@<TRIPOS>ATOM
1  C8       246.9270  248.8890  260.6500 C.2     0  LIG0        0.3424
2  O9       247.2670  249.8470  259.9830 O.2     0  LIG0       -0.2448
3  C7       246.6250  247.6060  259.9960 C.ar    0  LIG0        0.0885
4  C2       245.4790  247.4730  259.1950 C.ar    0  LIG0        0.0478
5  C3       245.2090  246.2580  258.5790 C.ar    0  LIG0        0.0143
6  C4       246.0560  245.1850  258.7640 C.ar    0  LIG0        0.0013
7  C5       247.1840  245.3110  259.5570 C.ar    0  LIG0        0.0003
8  C6       247.4740  246.5100  260.1720 C.ar    0  LIG0        0.0077
9  N1       244.6250  248.5520  259.0150 N.pl3   0  LIG0       -0.3568
10  H19      243.7980  248.6050  259.5210 H       0  LIG0        0.1424
11  H20      244.8530  249.2520  258.3830 H       0  LIG0        0.1424
12  O10      246.8250  249.0050  261.9900 O.3     0  LIG0       -0.4455
13  C11      247.8390  249.7970  262.6630 C.3     0  LIG0        0.2066
14  C12      247.2320  250.4520  263.9040 C.3     0  LIG0        0.0262
15  C13      248.3430  251.1080  264.7290 C.3     0  LIG0       -0.0582
16  C14      248.9110  250.0910  265.7210 C.3     0  LIG0       -0.0213
17  C15      250.0210  250.7510  266.5420 C.3     0  LIG0       -0.0043
18  C16      251.0920  251.2930  265.5920 C.3     0  LIG0       -0.0234
19  C17      250.4440  252.2660  264.6040 C.3     0  LIG0       -0.0816
20  N18      249.4100  251.5680  263.8300 N.4     0  LIG0        0.3852
21  H38      249.8200  250.7730  263.3620 H       0  LIG0       -0.0844
22  H39      249.0230  252.1970  263.1440 H       0  LIG0       -0.0844
@<TRIPOS>BOND
1    11     9    1
2     5     6   ar
3     5     4   ar
4     6     7   ar
5     9     4    1
6     9    10    1
7     4     3   ar
8     7     8   ar
9     2     1    2
10     3     8   ar
11     3     1    1
12     1    12    1
13    12    13    1
14    13    14    1
15    22    20    1
16    21    20    1
17    20    19    1
18    20    15    1
19    14    15    1
20    19    18    1
21    15    16    1
22    18    17    1
23    16    17    1

@<TRIPOS>MOLECULE
LEDOCK_4092
23 25 0 0 0
SMALL
GASTEIGER

@<TRIPOS>ATOM
1  C3       246.8640  248.8750  260.9910 C.ar    0  LIG0        0.0983
2  N4       245.6980  249.1540  261.4950 N.ar    0  LIG0       -0.2332
3  C5       245.8570  249.8160  262.6690 C.ar    0  LIG0        0.0982
4  C6       244.9630  250.3410  263.6060 C.ar    0  LIG0        0.0206
5  C7       245.4390  250.9770  264.7330 C.ar    0  LIG0        0.0018
6  C8       246.7980  251.1060  264.9530 C.ar    0  LIG0        0.0060
7  C9       247.7100  250.5930  264.0320 C.ar    0  LIG0        0.0702
8  C13      247.2390  249.9440  262.8840 C.ar    0  LIG0        0.0796
9  N14      247.8490  249.3350  261.8100 N.ar    0  LIG0       -0.3423
10  H27      248.8050  249.2490  261.6640 H       0  LIG0        0.1670
11  C2       247.0920  248.1450  259.6930 C.3     0  LIG0        0.0063
12  C1       247.9820  248.9830  258.7740 C.3     0  LIG0       -0.0141
13  C15      247.7570  246.7780  259.9680 C.3     0  LIG0       -0.0147
14  C16      247.0660  245.8420  258.9410 C.3     0  LIG0       -0.0250
15  C17      245.6270  246.4140  258.9120 C.3     0  LIG0       -0.0810
16  N18      245.8010  247.8770  259.0330 N.4     0  LIG0        0.3906
17  H34      245.7940  248.2970  258.1160 H       0  LIG0       -0.0837
18  H35      245.0500  248.2630  259.5880 H       0  LIG0       -0.0837
19  C10      249.1600  250.7300  264.2670 C.2     0  LIG0        0.2442
20  N11      249.8130  251.8230  263.8260 N.am    0  LIG0       -0.3253
21  H25      249.3290  252.5200  263.3540 H       0  LIG0        0.1453
22  H26      250.7660  251.9140  263.9790 H       0  LIG0        0.1453
23  O12      249.7670  249.8570  264.8570 O.2     0  LIG0       -0.2703
@<TRIPOS>BOND
1    17    16    1
2    12    11    1
3    15    14    1
4    15    16    1
5    14    13    1
6    16    18    1
7    16    11    1
8    11    13    1
9    11     1    1
10     1     2   ar
11     1     9   ar
12     2     3   ar
13    10     9    1
14     9     8   ar
15     3     8   ar
16     3     4   ar
17     8     7   ar
18    21    20    1
19     4     5   ar
20    20    22    1
21    20    19   am
22     7    19    1
23     7     6   ar
24    19    23    2
25     5     6   ar

@<TRIPOS>MOLECULE
LEDOCK_701
22 23 0 0 0
SMALL
GASTEIGER

@<TRIPOS>ATOM
1  C9       247.0580  247.6040  259.7250 C.3     0  LIG0        0.1213
2  C10      247.5870  248.5140  258.6140 C.3     0  LIG0        0.0164
3  C8       246.7080  246.2580  259.1460 C.ar    0  LIG0       -0.0120
4  C7       246.1390  246.1730  257.8890 C.ar    0  LIG0       -0.0041
5  C6       245.8190  244.9390  257.3580 C.ar    0  LIG0       -0.0046
6  C5       246.0660  243.7880  258.0830 C.ar    0  LIG0       -0.0222
7  C22      246.6360  243.8720  259.3400 C.ar    0  LIG0       -0.0046
8  C21      246.9600  245.1070  259.8690 C.ar    0  LIG0       -0.0041
9  C4       245.7170  242.4420  257.5030 C.3     0  LIG0        0.0263
10  C2       244.2180  242.3890  257.2010 C.3     0  LIG0        0.0044
11  C1       244.0020  242.3910  255.6860 C.3     0  LIG0        0.0003
12  C3       243.6220  241.1130  257.8000 C.3     0  LIG0        0.0003
13  C11      245.8280  248.2220  260.3390 C.2     0  LIG0        0.3209
14  O12      244.7420  248.0170  259.8530 O.2     0  LIG0       -0.2497
15  O13      245.9410  249.0020  261.4260 O.3     0  LIG0       -0.4416
16  C14      247.0900  249.8870  261.4860 C.3     0  LIG0        0.2539
17  C15      247.5690  249.9920  262.9120 C.ar    0  LIG0        0.1028
18  C16      246.7260  250.5010  263.8800 C.ar    0  LIG0        0.0185
19  C17      247.1760  250.5860  265.1900 C.ar    0  LIG0        0.0029
20  C18      248.4650  250.1660  265.4730 C.ar    0  LIG0        0.0207
21  C19      249.2520  249.6690  264.4510 C.ar    0  LIG0        0.0986
22  N20      248.7900  249.5960  263.2190 N.ar    0  LIG0       -0.2445
@<TRIPOS>BOND
1    11    10    1
2    10     9    1
3    10    12    1
4     5     4   ar
5     5     6   ar
6     9     6    1
7     4     3   ar
8     6     7   ar
9     2     1    1
10     3     1    1
11     3     8   ar
12     7     8   ar
13     1    13    1
14    14    13    2
15    13    15    1
16    15    16    1
17    16    17    1
18    17    22   ar
19    17    18   ar
20    22    21   ar
21    18    19   ar
22    21    20   ar
23    19    20   ar

@<TRIPOS>MOLECULE
LEDOCK_1685
20 22 0 0 0
SMALL
GASTEIGER

@<TRIPOS>ATOM
1  C8       246.1390  249.6270  261.8310 C.ar    0  LIG0        0.0349
2  C9       244.9990  249.8920  262.6060 C.ar    0  LIG0        0.0060
3  C10      245.1160  250.1760  263.9340 C.ar    0  LIG0        0.0376
4  C11      246.3680  250.2100  264.5430 C.ar    0  LIG0        0.1453
5  O12      246.7520  250.4610  265.8130 O.2     0  LIG0       -0.4535
6  C13      248.0940  250.3830  265.9510 C.ar    0  LIG0        0.1453
7  C14      248.9330  250.5590  267.0470 C.ar    0  LIG0        0.0375
8  C15      250.2970  250.4160  266.9020 C.ar    0  LIG0        0.0031
9  C16      250.8470  250.0980  265.6710 C.ar    0  LIG0        0.0002
10  C17      250.0320  249.9200  264.5730 C.ar    0  LIG0        0.0031
11  C18      248.6540  250.0620  264.7070 C.ar    0  LIG0        0.0375
12  C19      247.5160  249.9470  263.7760 C.ar    0  LIG0        0.0376
13  C20      247.4030  249.6560  262.4250 C.ar    0  LIG0        0.0060
14  C6       246.0030  249.3200  260.4000 C.2     0  LIG0        0.1736
15  O7       244.9210  249.4160  259.8600 O.2     0  LIG0       -0.2913
16  C5       247.2060  248.8860  259.6030 C.3     0  LIG0        0.0809
17  C4       247.1300  247.3820  259.3420 C.3     0  LIG0        0.1222
18  C2       247.6500  246.6360  260.5440 C.2     0  LIG0        0.3653
19  O1       247.1580  245.5640  260.8560 O.co2   0  LIG0       -0.2456
20  O3       248.5630  247.1030  261.2030 O.co2   0  LIG0       -0.2456
@<TRIPOS>BOND
1    17    16    1
2    17    18    1
3    16    14    1
4    15    14    2
5    14     1    1
6    18    19   ar
7    18    20   ar
8     1    13   ar
9     1     2   ar
10    13    12   ar
11     2     3   ar
12    12     4   ar
13    12    11   ar
14     3     4   ar
15     4     5   ar
16    10    11   ar
17    10     9   ar
18    11     6   ar
19     9     8   ar
20     5     6   ar
21     6     7   ar
22     8     7   ar

@<TRIPOS>MOLECULE
LEDOCK_1227
26 27 0 0 0
SMALL
GASTEIGER

@<TRIPOS>ATOM
1  C9       246.0710  249.9230  262.9660 C.ar    0  LIG0        0.0890
2  C10      244.7250  249.6070  263.1640 C.ar    0  LIG0        0.0077
3  C11      244.0160  250.2210  264.1740 C.ar    0  LIG0        0.0003
4  C12      244.6320  251.1510  264.9970 C.ar    0  LIG0        0.0013
5  C13      245.9610  251.4740  264.8140 C.ar    0  LIG0        0.0148
6  C14      246.6920  250.8660  263.8010 C.ar    0  LIG0        0.0546
7  N15      248.0310  251.1900  263.6160 N.pl3   0  LIG0       -0.3124
8  H39      248.3080  251.6590  262.8130 H       0  LIG0        0.1522
9  C16      248.9750  250.8440  264.5850 C.ar    0  LIG0        0.0483
10  C17      248.8630  251.3490  265.8760 C.ar    0  LIG0        0.0146
11  C18      249.7950  250.9990  266.8340 C.ar    0  LIG0        0.0012
12  C19      250.8420  250.1580  266.5080 C.ar    0  LIG0        0.0039
13  C20      250.9580  249.6580  265.2240 C.ar    0  LIG0        0.0726
14  C25      250.0280  249.9990  264.2610 C.ar    0  LIG0        0.0185
15  C21      252.1020  248.7400  264.8730 C.3     0  LIG0        0.4186
16  F22      252.2910  248.7410  263.4870 F       0  LIG0       -0.1659
17  F23      253.2680  249.1880  265.5020 F       0  LIG0       -0.1659
18  F24      251.8080  247.4430  265.3040 F       0  LIG0       -0.1659
19  C7       246.8340  249.2700  261.8890 C.2     0  LIG0        0.3424
20  O8       247.7610  248.5320  262.1600 O.2     0  LIG0       -0.2448
21  O6       246.5070  249.4940  260.5990 O.3     0  LIG0       -0.4454
22  C5       247.5750  249.3920  259.6210 C.3     0  LIG0        0.2088
23  C4       247.3460  248.1800  258.7540 C.3     0  LIG0        0.0475
24  C2       246.7210  247.1370  259.2390 C.3     0  LIG0        0.0037
25  C1       245.2200  247.0410  259.1300 C.3     0  LIG0        0.0001
26  C3       247.5000  246.0330  259.9060 C.3     0  LIG0        0.0001
@<TRIPOS>BOND
1    23    24    1
2    23    22    1
3    25    24    1
4    24    26    1
5    22    21    1
6    21    19    1
7    19    20    2
8    19     1    1
9     8     7    1
10     1     2   ar
11     1     6   ar
12     2     3   ar
13    16    15    1
14     7     6    1
15     7     9    1
16     6     5   ar
17     3     4   ar
18    14     9   ar
19    14    13   ar
20     9    10   ar
21     5     4   ar
22    15    13    1
23    15    18    1
24    15    17    1
25    13    12   ar
26    10    11   ar
27    12    11   ar

@<TRIPOS>MOLECULE
LEDOCK_293
20 21 0 0 0
SMALL
GASTEIGER

@<TRIPOS>ATOM
1  C4       247.0390  249.5710  262.3420 C.ar    0  LIG0        0.1393
2  C5       245.7110  249.9720  262.4040 C.ar    0  LIG0        0.0369
3  C6       244.8640  249.7460  261.3330 C.ar    0  LIG0        0.0032
4  C7       245.3350  249.1220  260.1960 C.ar    0  LIG0        0.0034
5  C8       246.6700  248.7170  260.1250 C.ar    0  LIG0        0.0420
6  C17      247.5220  248.9450  261.2050 C.ar    0  LIG0        0.0401
7  C9       247.1780  248.0500  258.9080 C.2     0  LIG0        0.1956
8  O10      247.9300  248.6410  258.1580 O.2     0  LIG0       -0.2866
9  C11      246.7710  246.6630  258.6020 C.ar    0  LIG0        0.0390
10  C12      247.1760  245.6140  259.4300 C.ar    0  LIG0        0.0032
11  C13      246.7930  244.3210  259.1390 C.ar    0  LIG0        0.0001
12  C14      246.0090  244.0620  258.0280 C.ar    0  LIG0        0.0000
13  C15      245.6030  245.0970  257.2030 C.ar    0  LIG0        0.0001
14  C16      245.9740  246.3940  257.4860 C.ar    0  LIG0        0.0032
15  O3       247.8650  249.7950  263.3980 O.3     0  LIG0       -0.4677
16  C2       247.5360  250.8860  264.2590 C.3     0  LIG0        0.2677
17  C1       248.8200  251.4880  264.8340 C.3     0  LIG0        0.0598
18  C18      246.6660  250.3910  265.3870 C.2     0  LIG0        0.4040
19  O19      245.6340  250.9790  265.6660 O.co2   0  LIG0       -0.2416
20  O20      246.9930  249.4020  266.0200 O.co2   0  LIG0       -0.2416
@<TRIPOS>BOND
1    13    14   ar
2    13    12   ar
3    14     9   ar
4    12    11   ar
5     8     7    2
6     9     7    1
7     9    10   ar
8     7     5    1
9    11    10   ar
10     5     4   ar
11     5     6   ar
12     4     3   ar
13     6     1   ar
14     3     2   ar
15     1     2   ar
16     1    15    1
17    15    16    1
18    16    17    1
19    16    18    1
20    18    19   ar
21    18    20   ar

@<TRIPOS>MOLECULE
LEDOCK_4270
24 25 0 0 0
SMALL
GASTEIGER

@<TRIPOS>ATOM
1  O7       246.4600  247.5850  259.9370 O.3     0  LIG0       -0.4433
2  C5       247.4150  246.8480  259.3490 C.2     0  LIG0        0.3167
3  O6       248.5720  247.1900  259.4180 O.2     0  LIG0       -0.2501
4  C4       247.0430  245.5920  258.6020 C.3     0  LIG0        0.0991
5  C2       246.7530  244.3380  259.4310 C.3     0  LIG0        0.0106
6  C1       247.1690  242.9900  258.8400 C.3     0  LIG0        0.0006
7  C3       246.8630  244.4560  260.9520 C.3     0  LIG0        0.0006
8  C20      245.6060  245.0850  258.7450 C.3     0  LIG0        0.0136
9  C21      244.9730  244.4360  257.5400 C.3     0  LIG0        0.0334
10  C22      243.9450  245.0020  256.9540 C.3     0  LIG0        0.1587
11 Cl23      243.6960  246.7140  257.1010 Cl      0  LIG0       -0.0971
12 Cl24      242.8340  244.0390  256.0300 Cl      0  LIG0       -0.0971
13  C8       246.7370  248.9990  260.1170 C.3     0  LIG0        0.2396
14  C9       246.5220  249.3740  261.5610 C.ar    0  LIG0        0.0808
15  C10      247.5760  249.3150  262.4550 C.ar    0  LIG0        0.1714
16  F11      248.7980  248.9210  262.0340 F       0  LIG0       -0.2019
17  C12      247.3780  249.6590  263.7830 C.ar    0  LIG0        0.1968
18  F13      248.4080  249.6020  264.6560 F       0  LIG0       -0.1993
19  C14      246.1250  250.0620  264.2150 C.ar    0  LIG0        0.1991
20  F15      245.9320  250.3980  265.5090 F       0  LIG0       -0.1993
21  C16      245.0700  250.1200  263.3180 C.ar    0  LIG0        0.1968
22  F17      243.8480  250.5140  263.7390 F       0  LIG0       -0.1993
23  C18      245.2710  249.7810  261.9890 C.ar    0  LIG0        0.1714
24  F19      244.2440  249.8430  261.1150 F       0  LIG0       -0.2019
@<TRIPOS>BOND
1    12    10    1
2    10    11    1
3    10     9    1
4     9     8    1
5     4     8    1
6     4     2    1
7     4     5    1
8     8     5    1
9     6     5    1
10     2     3    2
11     2     1    1
12     5     7    1
13     1    13    1
14    13    14    1
15    24    23    1
16    14    23   ar
17    14    15   ar
18    23    21   ar
19    16    15    1
20    15    17   ar
21    21    22    1
22    21    19   ar
23    17    19   ar
24    17    18    1
25    19    20    1

@<TRIPOS>MOLECULE
LEDOCK_2158
19 21 0 0 0
SMALL
GASTEIGER

@<TRIPOS>ATOM
1  F1       244.1710  248.9330  259.0680 F       0  LIG0       -0.2045
2  C2       245.2410  248.1260  259.2370 C.ar    0  LIG0        0.1372
3  C3       245.3870  246.9970  258.4520 C.ar    0  LIG0        0.0293
4  C4       246.4830  246.1710  258.6260 C.ar    0  LIG0        0.0020
5  C5       247.4320  246.4740  259.5850 C.ar    0  LIG0       -0.0030
6  C6       247.2880  247.6020  260.3690 C.ar    0  LIG0       -0.0052
7  C7       246.1910  248.4300  260.1970 C.ar    0  LIG0        0.0201
8  C8       246.2980  249.5700  261.1830 C.3     0  LIG0        0.1171
9  N9       247.2730  249.1260  262.2050 N.3     0  LIG0       -0.2098
10  C16      248.1440  248.1760  261.4750 C.3     0  LIG0        0.1150
11  N10      247.9940  250.1810  262.6860 N.3     0  LIG0       -0.2092
12  H22      248.0280  251.0130  262.1880 H       0  LIG0        0.1449
13  C11      248.6680  250.0660  263.8710 C.3     0  LIG0        0.2210
14  N12      248.0510  250.0150  265.0410 N.pl3   0  LIG0       -0.3031
15  C13      249.0530  249.8920  266.1120 C.2     0  LIG0        0.0759
16  H23      247.0910  250.0540  265.1720 H       0  LIG0        0.1496
17  C14      250.3940  249.8770  265.3490 C.2     0  LIG0        0.0759
18  N15      249.9870  249.9960  263.9410 N.pl3   0  LIG0       -0.3031
19  H28      250.5910  250.0180  263.1800 H       0  LIG0        0.1496
@<TRIPOS>BOND
1     3     4   ar
2     3     2   ar
3     4     5   ar
4     1     2    1
5     2     7   ar
6     5     6   ar
7     7     6   ar
8     7     8    1
9     6    10    1
10     8     9    1
11    10     9    1
12    12    11    1
13     9    11    1
14    11    13    1
15    19    18    1
16    13    18    1
17    13    14    1
18    18    17    1
19    14    16    1
20    14    15    1
21    17    15    2

@<TRIPOS>MOLECULE
LEDOCK_3203
23 25 0 0 0
SMALL
GASTEIGER

@<TRIPOS>ATOM
1  C7       245.0460  248.8060  260.7630 C.3     0  LIG0        0.0469
2  C8       246.0920  247.8280  260.3100 C.ar    0  LIG0       -0.0050
3  C9       245.7310  246.8010  259.4550 C.ar    0  LIG0       -0.0027
4  C10      246.6780  245.8940  259.0150 C.ar    0  LIG0       -0.0002
5  C11      247.9910  246.0040  259.4330 C.ar    0  LIG0        0.0013
6  C12      248.3610  247.0270  260.2830 C.ar    0  LIG0        0.0143
7  C13      247.4100  247.9390  260.7270 C.ar    0  LIG0        0.0446
8  N14      247.7900  248.9600  261.5990 N.pl3   0  LIG0       -0.3130
9  C15      246.8200  249.6290  262.3490 C.ar    0  LIG0        0.0446
10  C16      247.2000  250.3560  263.4710 C.ar    0  LIG0        0.0152
11  C17      246.2490  251.0160  264.2220 C.ar    0  LIG0        0.0126
12  C18      244.9170  250.9550  263.8550 C.ar    0  LIG0        0.0575
13 Cl19      243.7190  251.7840  264.7990 Cl      0  LIG0       -0.0823
14  C20      244.5360  250.2360  262.7370 C.ar    0  LIG0        0.0087
15  C21      245.4840  249.5720  261.9780 C.ar    0  LIG0       -0.0041
16  H40      248.7250  249.2050  261.6850 H       0  LIG0        0.1522
17  C6       244.7630  249.7930  259.6270 C.3     0  LIG0        0.0067
18  C5       243.2730  249.7530  259.2760 C.3     0  LIG0       -0.0221
19  C4       242.6130  251.0660  259.7010 C.3     0  LIG0       -0.0775
20  N2       241.1560  250.8870  259.7490 N.4     0  LIG0        0.3841
21  C1       240.5200  252.1540  260.1330 C.3     0  LIG0       -0.1008
22  C3       240.6680  250.4740  258.4280 C.3     0  LIG0       -0.1008
23  H25      240.9270  250.1770  260.4290 H       0  LIG0       -0.0799
@<TRIPOS>BOND
1    22    20    1
2     4     5   ar
3     4     3   ar
4    18    17    1
5    18    19    1
6     5     6   ar
7     3     2   ar
8    17     1    1
9    19    20    1
10    20    21    1
11    20    23    1
12     6     7   ar
13     2     7   ar
14     2     1    1
15     7     8    1
16     1    15    1
17     8    16    1
18     8     9    1
19    15     9   ar
20    15    14   ar
21     9    10   ar
22    14    12   ar
23    10    11   ar
24    12    11   ar
25    12    13    1

@<TRIPOS>MOLECULE
LEDOCK_3647
26 29 0 0 0
SMALL
GASTEIGER

@<TRIPOS>ATOM
1  C2       243.8200  249.8290  259.9540 C.cat   0  LIG0        0.3712
2  N3       244.2250  250.1130  261.1810 N.2     0  LIG0       -0.0559
3  C4       245.4410  249.7660  261.5880 C.ar    0  LIG0        0.2416
4  C5       246.2950  249.0920  260.6990 C.ar    0  LIG0        0.1612
5  N6       247.4560  248.8590  261.3600 N.ar    0  LIG0       -0.2205
6  C7       247.3700  249.3310  262.5680 C.ar    0  LIG0        0.1805
7  N8       246.1460  249.9050  262.7570 N.ar    0  LIG0       -0.2829
8  C16      245.8220  248.8110  259.4060 C.3     0  LIG0        0.2354
9  N21      244.5920  249.1940  259.0810 N.pl3   0  LIG0       -0.2096
10  H40      244.2530  249.0070  258.1920 H       0  LIG0        0.2468
11  C9       245.6700  250.5480  263.9840 C.3     0  LIG0        0.0897
12  C10      245.7880  249.6000  265.1550 C.3     0  LIG0        0.0228
13  C11      246.8250  249.8910  265.8930 C.3     0  LIG0        0.0045
14  C12      247.5730  251.0810  265.3370 C.3     0  LIG0        0.0313
15  C15      246.5810  251.7430  264.3540 C.3     0  LIG0        0.0252
16  C13      248.8310  250.6220  264.5970 C.3     0  LIG0        0.1371
17  O14      249.6080  251.7630  264.2270 O.3     0  LIG0       -0.3820
18  H31      249.3960  252.1160  263.3520 H       0  LIG0        0.2104
19  N1       242.5450  250.2070  259.5660 N.pl3   0  LIG0       -0.2513
20  H22      241.8430  250.2990  260.2280 H       0  LIG0        0.2412
21  H23      242.3530  250.3780  258.6290 H       0  LIG0        0.2412
22  N17      246.6210  248.1490  258.4900 N.3     0  LIG0       -0.2657
23  H34      246.9950  248.6300  257.7370 H       0  LIG0        0.1264
24  C18      246.9010  246.7200  258.6600 C.3     0  LIG0        0.0569
25  C19      247.9900  246.3280  259.6600 C.3     0  LIG0        0.0172
26  C20      246.5180  246.0800  259.9950 C.3     0  LIG0        0.0172
@<TRIPOS>BOND
1    23    22    1
2    10     9    1
3    22    24    1
4    22     8    1
5    21    19    1
6    24    25    1
7    24    26    1
8     9     8    1
9     9     1    1
10     8     4    1
11    19     1    1
12    19    20    1
13    25    26    1
14     1     2    2
15     4     5   ar
16     4     3   ar
17     2     3    1
18     5     6   ar
19     3     7   ar
20     6     7   ar
21     7    11    1
22    18    17    1
23    11    15    1
24    11    12    1
25    17    16    1
26    15    14    1
27    16    14    1
28    12    13    1
29    14    13    1

@<TRIPOS>MOLECULE
LEDOCK_1488
22 24 0 0 0
SMALL
GASTEIGER

@<TRIPOS>ATOM
1  C6       247.4400  248.8370  261.2600 C.ar    0  LIG0        0.2063
2  N7       246.4150  249.5380  261.6510 N.ar    0  LIG0       -0.2121
3  C8       246.6730  250.0440  262.8750 C.ar    0  LIG0        0.1185
4  C15      247.9360  249.6180  263.2320 C.ar    0  LIG0        0.1643
5  O22      248.3890  248.8630  262.2080 O.2     0  LIG0       -0.4384
6  C9       245.7710  250.8980  263.6830 C.ar    0  LIG0        0.0208
7  C10      246.2430  252.0890  264.2340 C.ar    0  LIG0        0.0016
8  C11      245.3990  252.8810  264.9850 C.ar    0  LIG0        0.0000
9  C12      244.0850  252.4960  265.1920 C.ar    0  LIG0        0.0000
10  C13      243.6140  251.3120  264.6540 C.ar    0  LIG0        0.0000
11  C14      244.4470  250.5140  263.8970 C.ar    0  LIG0        0.0016
12  C16      248.6500  249.9250  264.4860 C.ar    0  LIG0        0.0361
13  C17      247.9410  250.0580  265.6820 C.ar    0  LIG0        0.0031
14  C18      248.6150  250.3450  266.8520 C.ar    0  LIG0        0.0001
15  C19      249.9890  250.5010  266.8410 C.ar    0  LIG0        0.0000
16  C20      250.6980  250.3710  265.6590 C.ar    0  LIG0        0.0001
17  C21      250.0380  250.0800  264.4840 C.ar    0  LIG0        0.0031
18  C5       247.5450  248.1090  259.9450 C.3     0  LIG0        0.0971
19  C4       248.1810  246.7360  260.1730 C.3     0  LIG0        0.1237
20  C2       247.0990  245.7090  260.3860 C.2     0  LIG0        0.3654
21  O1       247.3940  244.5330  260.5170 O.co2   0  LIG0       -0.2456
22  O3       245.9310  246.0550  260.4270 O.co2   0  LIG0       -0.2456
@<TRIPOS>BOND
1    18    19    1
2    18     1    1
3    19    20    1
4    20    22   ar
5    20    21   ar
6     1     2   ar
7     1     5   ar
8     2     3   ar
9     5     4   ar
10     3     4   ar
11     3     6    1
12     4    12    1
13     6    11   ar
14     6     7   ar
15    11    10   ar
16     7     8   ar
17    17    12   ar
18    17    16   ar
19    12    13   ar
20    10     9   ar
21     8     9   ar
22    16    15   ar
23    13    14   ar
24    15    14   ar
