# Supplementary material for: Identification of a druggable binding pocket in the spike protein reveals a key site for existing drugs potentially capable of combating Covid-19 infectivity
Source: BMC Mol Cell Biol. 2020 Jul 1;21:49. doi: 10.1186/s12860-020-00294-x (PMC7327214; doi:10.1186/s12860-020-00294-x)
Supplement: Supplementary file 4 — Additional file 4. SMINA_top100.mol2 - The top 100 Smina poses listed in Table 2. [file 12860_2020_294_MOESM4_ESM.mol2]

@<TRIPOS>MOLECULE
SMINA_2644
26 27 0 0 0
SMALL
GASTEIGER

@<TRIPOS>ATOM
1  C        246.8560  248.9330  260.8980 C.ar    1  LIG1        0.0350
2  C        247.5920  249.2470  262.0430 C.ar    1  LIG1        0.0100
3  C        247.0010  249.9920  263.0590 C.ar    1  LIG1        0.0870
4  C        245.6760  250.4310  262.9220 C.ar    1  LIG1        0.1430
5  C        244.9530  250.1180  261.7770 C.ar    1  LIG1        0.0370
6  C        245.5330  249.3780  260.7730 C.ar    1  LIG1        0.0060
7  C        247.7700  250.3250  264.2740 C.2     1  LIG1        0.2490
8  O        247.4600  249.8350  265.3440 O.2     1  LIG1       -0.2700
9  N        248.8160  251.1720  264.1990 N.am    1  LIG1       -0.3030
10  H        249.0630  251.5630  263.3460 H       1  LIG1        0.1500
11  C        249.5790  251.5020  265.4050 C.3     1  LIG1        0.0690
12  C        251.0570  251.6660  265.0450 C.3     1  LIG1       -0.0380
13  C        251.2840  252.9990  264.2990 C.3     1  LIG1       -0.0210
14  C        252.3530  252.6830  263.2330 C.3     1  LIG1       -0.0250
15  C        252.6830  251.1860  263.4250 C.3     1  LIG1       -0.0770
16  N        251.4740  250.6190  264.0780 N.4     1  LIG1        0.3890
17  H        250.7490  250.4580  263.3960 H       1  LIG1       -0.0800
18  C        251.8090  249.3730  264.7810 C.3     1  LIG1       -0.0770
19  C        251.1150  248.1970  264.0930 C.3     1  LIG1       -0.0250
20  O        245.0990  251.1620  263.9070 O.3     1  LIG1       -0.4710
21  C        244.0980  250.5130  264.6950 C.3     1  LIG1        0.2530
22  C        247.4720  248.1420  259.8230 C.2     1  LIG1        0.1730
23  O        247.7220  248.6600  258.7570 O.2     1  LIG1       -0.2910
24  C        247.7940  246.6880  260.0490 C.3     1  LIG1        0.0690
25  C        246.7740  245.8180  259.3130 C.3     1  LIG1        0.0080
26  C        246.2910  244.7000  260.2400 C.3     1  LIG1        0.0010
@<TRIPOS>BOND
1    23    22    2
2    25    24    1
3    25    26    1
4    22    24    1
5    22     1    1
6     6     1   ar
7     6     5   ar
8     1     2   ar
9     5     4   ar
10     2     3   ar
11     4     3   ar
12     4    20    1
13     3     7    1
14    14    15    1
15    14    13    1
16    10     9    1
17    17    16    1
18    15    16    1
19    20    21    1
20    16    18    1
21    16    12    1
22    19    18    1
23     9     7   am
24     9    11    1
25     7     8    2
26    13    12    1
27    12    11    1

@<TRIPOS>MOLECULE
SMINA_4001
24 25 0 0 0
SMALL
GASTEIGER

@<TRIPOS>ATOM
1  C        246.5530  249.2890  260.9220 C.2     1  LIG1        0.3540
2  O        245.4440  249.7520  260.8010 O.2     1  LIG1       -0.2460
3  C        246.9370  248.0470  260.1580 C.3     1  LIG1        0.2210
4  C        247.4710  248.4420  258.7800 C.3     1  LIG1        0.0550
5  C        248.0220  247.2910  260.9280 C.3     1  LIG1        0.0550
6  O        245.7910  247.2100  260.0030 O.3     1  LIG1       -0.4720
7  C        245.9150  246.1370  259.1800 C.ar    1  LIG1        0.1390
8  C        245.4850  246.2180  257.8630 C.ar    1  LIG1        0.0380
9  C        245.6160  245.1270  257.0250 C.ar    1  LIG1        0.0150
10  C        246.1650  243.9500  257.5010 C.ar    1  LIG1        0.0580
11 CL        246.3230  242.5800  256.4490 Cl      1  LIG1       -0.0820
12  C        246.5900  243.8650  258.8170 C.ar    1  LIG1        0.0150
13  C        246.4660  244.9550  259.6550 C.ar    1  LIG1        0.0380
14  O        247.4420  249.8800  261.7340 O.3     1  LIG1       -0.4400
15  C        247.0390  250.0870  263.1140 C.3     1  LIG1        0.2540
16  C        248.2600  250.1020  263.9980 C.ar    1  LIG1        0.1020
17  C        248.3330  250.9990  265.0450 C.ar    1  LIG1        0.0180
18  C        249.4600  251.0050  265.8530 C.ar    1  LIG1        0.0030
19  C        250.4750  250.1000  265.5770 C.ar    1  LIG1        0.0170
20  CA       250.3320  249.2360  264.5090 C.ar    1  LIG1        0.0880
21  N        249.2460  249.2580  263.7620 N.ar    1  LIG1       -0.2480
22  C        251.4290  248.2510  264.1960 C.3     1  LIG1        0.1830
23  O        252.1320  247.9250  265.3960 O.3     1  LIG1       -0.3760
24  H        251.5900  247.4780  266.0620 H       1  LIG1        0.2110
@<TRIPOS>BOND
1    11    10    1
2     9    10   ar
3     9     8   ar
4    10    12   ar
5     8     7   ar
6     4     3    1
7    12    13   ar
8     7    13   ar
9     7     6    1
10     6     3    1
11     3     1    1
12     3     5    1
13     2     1    2
14     1    14    1
15    14    15    1
16    15    16    1
17    21    16   ar
18    21    20   ar
19    16    17   ar
20    22    20    1
21    22    23    1
22    20    19   ar
23    17    18   ar
24    23    24    1
25    19    18   ar

@<TRIPOS>MOLECULE
SMINA_1178
22 23 0 0 0
SMALL
GASTEIGER

@<TRIPOS>ATOM
1  C        247.1440  250.0000  263.8550 C.ar    1  LIG1        0.1350
2  C        246.4950  250.0180  265.0810 C.ar    1  LIG1        0.0370
3  C        245.1140  250.0200  265.1300 C.ar    1  LIG1        0.0030
4  C        244.3790  250.0050  263.9580 C.ar    1  LIG1       -0.0000
5  C        245.0250  249.9860  262.7350 C.ar    1  LIG1       -0.0010
6  C        246.4040  249.9830  262.6810 C.ar    1  LIG1        0.0160
7  O        248.5020  249.9950  263.8050 O.3     1  LIG1       -0.4780
8  C        249.1880  250.8310  264.7400 C.3     1  LIG1        0.1830
9  C        250.5120  250.1740  265.1360 C.3     1  LIG1       -0.0290
10  N        251.5640  250.5860  264.1960 N.4     1  LIG1        0.3890
11  H        251.1480  250.8100  263.3030 H       1  LIG1       -0.0800
12  C        252.2570  251.7670  264.7240 C.3     1  LIG1       -0.0770
13  C        251.8600  253.0000  263.9090 C.3     1  LIG1       -0.0250
14  C        252.5250  249.4890  264.0260 C.3     1  LIG1       -0.0770
15  C        251.7820  248.1520  264.0470 C.3     1  LIG1       -0.0250
16  C        247.1070  249.9630  261.3490 C.3     1  LIG1        0.0560
17  C        246.9350  248.6090  260.7090 C.ar    1  LIG1       -0.0180
18  C        245.8000  248.3330  259.9720 C.ar    1  LIG1       -0.0040
19  C        245.6420  247.0920  259.3850 C.ar    1  LIG1       -0.0000
20  C        246.6180  246.1250  259.5370 C.ar    1  LIG1       -0.0000
21  C        247.7540  246.4020  260.2750 C.ar    1  LIG1       -0.0000
22  C        247.9150  247.6460  260.8570 C.ar    1  LIG1       -0.0040
@<TRIPOS>BOND
1    19    20   ar
2    19    18   ar
3    20    21   ar
4    18    17   ar
5    21    22   ar
6    17    22   ar
7    17    16    1
8    16     6    1
9     6     5   ar
10     6     1   ar
11     5     4   ar
12    11    10    1
13     7     1    1
14     7     8    1
15     1     2   ar
16    13    12    1
17     4     3   ar
18    14    15    1
19    14    10    1
20    10    12    1
21    10     9    1
22     8     9    1
23     2     3   ar

@<TRIPOS>MOLECULE
SMINA_1615
19 21 0 0 0
SMALL
GASTEIGER

@<TRIPOS>ATOM
1  C        246.7120  249.5610  261.5540 C.ar    1  LIG1        0.1990
2  N        245.9440  249.8880  262.5520 N.ar    1  LIG1       -0.2190
3  C        246.6810  249.9620  263.6910 C.ar    1  LIG1        0.0990
4  C        246.3740  250.2640  265.0200 C.ar    1  LIG1        0.0210
5  C        247.3600  250.2640  265.9630 C.ar    1  LIG1        0.0020
6  C        248.6700  249.9660  265.6180 C.ar    1  LIG1        0.0020
7  C        248.9980  249.6660  264.3120 C.ar    1  LIG1        0.0190
8  C        248.0080  249.6620  263.3400 C.ar    1  LIG1        0.0760
9  N        247.9950  249.4110  261.9820 N.ar    1  LIG1       -0.3310
10  H        248.7600  249.1740  261.4330 H       1  LIG1        0.1680
11  S        246.1720  249.3490  259.8920 S.3     1  LIG1        0.1050
12  O        244.9610  248.6180  260.0400 O.3     1  LIG1       -0.2480
13  C        247.4460  248.2700  259.1830 C.3     1  LIG1        0.1450
14  C        246.9270  246.8560  259.1140 C.ar    1  LIG1        0.0730
15  N        246.2590  246.4580  258.0500 N.ar    1  LIG1       -0.2470
16  C        245.7860  245.2320  257.9460 C.ar    1  LIG1        0.0990
17  C        245.9770  244.3120  258.9610 C.ar    1  LIG1        0.0210
18  C        246.6690  244.6960  260.0980 C.ar    1  LIG1        0.0030
19  C        247.1550  245.9940  260.1690 C.ar    1  LIG1        0.0160
@<TRIPOS>BOND
1    16    15   ar
2    16    17   ar
3    15    14   ar
4    17    18   ar
5    14    13    1
6    14    19   ar
7    13    11    1
8    11    12    1
9    11     1    1
10    18    19   ar
11    10     9    1
12     1     9   ar
13     1     2   ar
14     9     8   ar
15     2     3   ar
16     8     3   ar
17     8     7   ar
18     3     4   ar
19     7     6   ar
20     4     5   ar
21     6     5   ar

@<TRIPOS>MOLECULE
SMINA_1614
19 21 0 0 0
SMALL
GASTEIGER

@<TRIPOS>ATOM
1  C        246.7180  249.5500  261.6010 C.ar    1  LIG1        0.1990
2  N        245.9710  249.8660  262.6190 N.ar    1  LIG1       -0.2190
3  C        246.7340  249.9340  263.7410 C.ar    1  LIG1        0.0990
4  C        246.4560  250.2230  265.0790 C.ar    1  LIG1        0.0210
5  C        247.4650  250.2200  266.0000 C.ar    1  LIG1        0.0020
6  C        248.7680  249.9320  265.6210 C.ar    1  LIG1        0.0020
7  C        249.0660  249.6430  264.3050 C.ar    1  LIG1        0.0190
8  C        248.0540  249.6420  263.3570 C.ar    1  LIG1        0.0760
9  N        248.0110  249.4030  261.9980 N.ar    1  LIG1       -0.3310
10  H        248.7630  249.1730  261.4290 H       1  LIG1        0.1680
11  S        246.1390  249.3490  259.9490 S.3     1  LIG1        0.1050
12  O        244.9510  248.5890  260.1170 O.3     1  LIG1       -0.2480
13  C        247.4200  248.3100  259.1920 C.3     1  LIG1        0.1450
14  C        246.9290  246.8870  259.1120 C.ar    1  LIG1        0.0730
15  N        246.2690  246.4840  258.0430 N.ar    1  LIG1       -0.2470
16  C        245.8220  245.2500  257.9300 C.ar    1  LIG1        0.0990
17  C        246.0300  244.3260  258.9370 C.ar    1  LIG1        0.0210
18  C        246.7140  244.7130  260.0780 C.ar    1  LIG1        0.0030
19  C        247.1760  246.0200  260.1600 C.ar    1  LIG1        0.0160
@<TRIPOS>BOND
1    16    15   ar
2    16    17   ar
3    15    14   ar
4    17    18   ar
5    14    13    1
6    14    19   ar
7    13    11    1
8    11    12    1
9    11     1    1
10    18    19   ar
11    10     9    1
12     1     9   ar
13     1     2   ar
14     9     8   ar
15     2     3   ar
16     8     3   ar
17     8     7   ar
18     3     4   ar
19     7     6   ar
20     4     5   ar
21     6     5   ar

@<TRIPOS>MOLECULE
SMINA_3665
27 28 0 0 0
SMALL
GASTEIGER

@<TRIPOS>ATOM
1  N        247.8540  248.8920  261.9350 N.4     1  LIG1        0.3880
2  H        248.8250  249.1130  261.7670 H       1  LIG1       -0.0840
3  H        247.7930  248.1330  262.5980 H       1  LIG1       -0.0840
4  C        247.2160  248.4960  260.6730 C.3     1  LIG1       -0.0570
5  C        247.0940  249.7150  259.7580 C.3     1  LIG1       -0.0230
6  C        248.0670  247.4250  259.9860 C.3     1  LIG1        0.0050
7  C        247.1880  246.2710  259.5780 C.ar    1  LIG1       -0.0240
8  C        247.0130  245.2000  260.4350 C.ar    1  LIG1       -0.0040
9  C        246.2070  244.1410  260.0600 C.ar    1  LIG1       -0.0000
10  C        245.5770  244.1520  258.8300 C.ar    1  LIG1        0.0040
11  C        245.7540  245.2230  257.9730 C.ar    1  LIG1        0.0710
12  C        246.5540  246.2840  258.3500 C.ar    1  LIG1       -0.0010
13  C        245.0680  245.2360  256.6310 C.3     1  LIG1        0.4190
14  F        245.4100  246.4030  255.9420 F       1  LIG1       -0.1660
15  F        243.6830  245.1910  256.8160 F       1  LIG1       -0.1660
16  F        245.4750  244.1210  255.8900 F       1  LIG1       -0.1660
17  C        247.1700  250.0730  262.4790 C.3     1  LIG1       -0.0330
18  C        246.9770  249.9010  263.9880 C.3     1  LIG1        0.1860
19  O        247.9020  250.7680  264.6960 O.3     1  LIG1       -0.4480
20  C        248.8270  250.1710  265.4720 C.2     1  LIG1        0.3410
21  O        248.5130  249.7230  266.5570 O.2     1  LIG1       -0.2450
22  C        250.2240  250.0620  265.0040 C.ar    1  LIG1        0.0760
23  C        251.1320  251.0920  265.2580 C.ar    1  LIG1        0.0060
24  C        252.4350  250.9840  264.8170 C.ar    1  LIG1        0.0000
25  C        252.8420  249.8590  264.1220 C.ar    1  LIG1        0.0000
26  C        251.9470  248.8340  263.8660 C.ar    1  LIG1        0.0000
27  C        250.6410  248.9300  264.3020 C.ar    1  LIG1        0.0060
@<TRIPOS>BOND
1    16    13    1
2    14    13    1
3    13    15    1
4    13    11    1
5    11    12   ar
6    11    10   ar
7    12     7   ar
8    10     9   ar
9     7     6    1
10     7     8   ar
11     5     4    1
12     6     4    1
13     9     8   ar
14     4     1    1
15     2     1    1
16     1    17    1
17     1     3    1
18    17    18    1
19    26    25   ar
20    26    27   ar
21    18    19    1
22    25    24   ar
23    27    22   ar
24    19    20    1
25    24    23   ar
26    22    23   ar
27    22    20    1
28    20    21    2

@<TRIPOS>MOLECULE
SMINA_4282
23 26 0 0 0
SMALL
GASTEIGER

@<TRIPOS>ATOM
1  C        245.8450  249.5520  260.2140 C.3     1  LIG1        0.1420
2  C        245.8990  249.6970  261.7130 C.ar    1  LIG1        0.0030
3  C        244.7200  249.8200  262.4370 C.ar    1  LIG1       -0.0010
4  C        244.7450  249.9470  263.7950 C.ar    1  LIG1        0.0220
5  C        245.9720  249.9640  264.4730 C.ar    1  LIG1        0.1220
6  N        246.3020  250.0780  265.7740 N.ar    1  LIG1       -0.1290
7  N        247.5800  250.0410  265.9150 N.ar    1  LIG1       -0.0640
8  N        248.1850  249.8940  264.6590 N.ar    1  LIG1       -0.2300
9  C        249.6200  249.8100  264.3810 C.3     1  LIG1        0.1550
10  C        247.1640  249.8450  263.7400 C.ar    1  LIG1        0.0990
11  C        247.1180  249.7110  262.3550 C.ar    1  LIG1        0.0180
12  C        246.1520  248.1250  259.8350 C.ar    1  LIG1        0.0020
13  C        247.4380  247.7690  259.4740 C.ar    1  LIG1       -0.0010
14  C        247.7190  246.4600  259.1270 C.ar    1  LIG1        0.0110
15  C        246.7140  245.5090  259.1380 C.ar    1  LIG1        0.0580
16  C        245.4280  245.8680  259.5000 C.ar    1  LIG1        0.0110
17 CL        247.0680  243.8660  258.7030 Cl      1  LIG1       -0.0820
18  C        245.1480  247.1760  259.8480 C.ar    1  LIG1       -0.0010
19  N        244.5060  249.9060  259.7370 N.ar    1  LIG1       -0.1840
20  N        243.5900  249.0570  259.0960 N.ar    1  LIG1       -0.1530
21  C        242.5250  249.7740  258.8440 C.ar    1  LIG1        0.2180
22  N        242.7230  251.0140  259.2870 N.ar    1  LIG1       -0.2030
23  C        243.9100  251.1070  259.8310 C.ar    1  LIG1        0.1860
@<TRIPOS>BOND
1    17    15    1
2    21    20   ar
3    21    22   ar
4    20    19   ar
5    14    15   ar
6    14    13   ar
7    15    16   ar
8    22    23   ar
9    13    12   ar
10    16    18   ar
11    19    23   ar
12    19     1    1
13    12    18   ar
14    12     1    1
15     1     2    1
16     2    11   ar
17     2     3   ar
18    11    10   ar
19     3     4   ar
20    10     5   ar
21    10     8   ar
22     4     5   ar
23     9     8    1
24     5     6   ar
25     8     7   ar
26     6     7   ar

@<TRIPOS>MOLECULE
SMINA_1168
22 24 0 0 0
SMALL
GASTEIGER

@<TRIPOS>ATOM
1  C        247.0350  249.6090  262.5860 C.3     1  LIG1        0.0940
2  N        248.3950  249.2790  263.0190 N.am    1  LIG1       -0.3000
3  C        248.9060  249.8470  264.1290 C.2     1  LIG1        0.2470
4  O        248.2380  250.6350  264.7700 O.2     1  LIG1       -0.2700
5  H        248.9270  248.6500  262.5070 H       1  LIG1        0.1500
6  C        250.2780  249.5150  264.5660 C.ar    1  LIG1        0.0720
7  C        250.9050  250.2610  265.5650 C.ar    1  LIG1        0.1030
8  N        252.1270  249.9660  265.9540 N.ar    1  LIG1       -0.2420
9  C        252.8050  248.9660  265.4230 C.ar    1  LIG1        0.0990
10  C        252.2550  248.1810  264.4260 C.ar    1  LIG1        0.0210
11  C        250.9700  248.4440  263.9870 C.ar    1  LIG1        0.0080
12  C        247.0540  250.0210  261.1130 C.3     1  LIG1        0.0490
13  C        246.1180  249.1380  260.3310 C.ar    1  LIG1       -0.0050
14  C        244.8720  249.4440  259.9400 C.ar    1  LIG1        0.0580
15  N        244.3290  248.3960  259.2460 N.ar    1  LIG1       -0.3120
16  H        243.4390  248.3830  258.8620 H       1  LIG1        0.1520
17  C        245.2340  247.3600  259.1800 C.ar    1  LIG1        0.0480
18  C        245.1980  246.0910  258.6120 C.ar    1  LIG1        0.0150
19  C        246.2930  245.2620  258.7190 C.ar    1  LIG1        0.0010
20  C        247.4350  245.6810  259.3870 C.ar    1  LIG1        0.0000
21  C        247.4930  246.9230  259.9510 C.ar    1  LIG1        0.0010
22  C        246.3940  247.7790  259.8560 C.ar    1  LIG1        0.0110
@<TRIPOS>BOND
1    18    19   ar
2    18    17   ar
3    19    20   ar
4    16    15    1
5    17    15   ar
6    17    22   ar
7    15    14   ar
8    20    21   ar
9    22    21   ar
10    22    13   ar
11    14    13   ar
12    13    12    1
13    12     1    1
14     5     2    1
15     1     2    1
16     2     3   am
17    11    10   ar
18    11     6   ar
19     3     6    1
20     3     4    2
21    10     9   ar
22     6     7   ar
23     9     8   ar
24     7     8   ar

@<TRIPOS>MOLECULE
SMINA_3229
20 22 0 0 0
SMALL
GASTEIGER

@<TRIPOS>ATOM
1  C        246.5280  248.7050  259.9940 C.3     1  LIG1        0.0470
2  C        247.3550  249.0230  261.0540 C.2     1  LIG1        0.0290
3  C        246.8100  249.6790  262.1720 C.ar    1  LIG1        0.0530
4  C        247.6470  250.0130  263.2540 C.ar    1  LIG1        0.0150
5  C        247.1130  250.6430  264.3390 C.ar    1  LIG1        0.0030
6  C        245.7460  250.9400  264.3420 C.ar    1  LIG1        0.0160
7  C        244.9760  250.5990  263.2760 C.ar    1  LIG1        0.0660
8  N        245.5000  249.9800  262.2090 N.ar    1  LIG1       -0.2810
9  C        244.6950  249.6670  261.1860 C.2     1  LIG1        0.1230
10  C        245.1670  249.0400  260.0790 C.2     1  LIG1        0.0100
11  N        247.0340  248.0600  258.8660 N.pl3   1  LIG1       -0.3130
12  H        247.6480  248.5250  258.2760 H       1  LIG1        0.1520
13  C        246.6590  246.7420  258.5860 C.ar    1  LIG1        0.0490
14  C        247.1010  245.7060  259.3980 C.ar    1  LIG1        0.0150
15  C        246.7280  244.4040  259.1190 C.ar    1  LIG1        0.0130
16  C        245.9140  244.1340  258.0350 C.ar    1  LIG1        0.0680
17 CL        245.4480  242.4980  257.6890 Cl      1  LIG1       -0.0810
18  C        245.4700  245.1650  257.2240 C.ar    1  LIG1        0.0690
19 CL        244.4470  244.8210  255.8640 Cl      1  LIG1       -0.0810
20  C        245.8350  246.4690  257.5010 C.ar    1  LIG1        0.0270
@<TRIPOS>BOND
1    19    18    1
2    18    20   ar
3    18    16   ar
4    20    13   ar
5    17    16    1
6    16    15   ar
7    12    11    1
8    13    11    1
9    13    14   ar
10    11     1    1
11    15    14   ar
12     1    10    1
13     1     2    1
14    10     9    2
15     2     3    2
16     9     8    1
17     3     8   ar
18     3     4   ar
19     8     7   ar
20     4     5   ar
21     7     6   ar
22     5     6   ar

@<TRIPOS>MOLECULE
SMINA_3715
31 34 0 0 0
SMALL
GASTEIGER

@<TRIPOS>ATOM
1  C        246.2800  248.9690  260.4750 C.ar    1  LIG1        0.1580
2  C        245.0070  249.4730  260.1840 C.ar    1  LIG1        0.0180
3  C        244.3530  250.2110  261.1540 C.ar    1  LIG1        0.0510
4  C        244.9740  250.4400  262.3690 C.ar    1  LIG1        0.2360
5  N        246.1760  249.9620  262.6240 N.ar    1  LIG1       -0.0360
6  C        246.8450  249.2450  261.7340 C.ar    1  LIG1        0.3320
7  C        247.0170  248.1720  259.4820 C.2     1  LIG1        0.3510
8  O        247.5290  248.7170  258.5220 O.2     1  LIG1       -0.2440
9  O        247.1250  246.8370  259.6330 O.3     1  LIG1       -0.4070
10  C        245.9190  246.0530  259.4420 C.3     1  LIG1        0.3710
11  O        245.0060  246.7500  258.5500 O.3     1  LIG1       -0.4070
12  C        244.7900  245.9900  257.4630 C.2     1  LIG1        0.3440
13  O        244.0720  246.2970  256.5330 O.2     1  LIG1       -0.2450
14  C        245.5500  244.7300  257.5630 C.ar    1  LIG1        0.0790
15  C        245.6650  243.6270  256.7160 C.ar    1  LIG1        0.0060
16  C        246.4680  242.5660  257.0780 C.ar    1  LIG1        0.0000
17  C        247.1600  242.5880  258.2750 C.ar    1  LIG1       -0.0000
18  C        247.0490  243.6800  259.1230 C.ar    1  LIG1        0.0030
19  C        246.2520  244.7450  258.7720 C.ar    1  LIG1        0.0680
20  N        248.1030  248.7620  262.0450 N.pl3   1  LIG1       -0.1990
21  H        248.5350  248.1200  261.4600 H       1  LIG1        0.2980
22  C        248.7550  249.2030  263.2000 C.ar    1  LIG1        0.1360
23  C        248.1030  250.0510  264.0860 C.ar    1  LIG1        0.0400
24  C        248.7490  250.4810  265.2300 C.ar    1  LIG1        0.0030
25  C        250.0460  250.0760  265.4870 C.ar    1  LIG1        0.0040
26  C        250.6990  249.2360  264.6040 C.ar    1  LIG1        0.0750
27  C        250.0570  248.7990  263.4610 C.ar    1  LIG1        0.0440
28  C        252.1130  248.7970  264.8880 C.3     1  LIG1        0.4190
29  F        252.1610  247.4030  264.9790 F       1  LIG1       -0.1660
30  F        252.5410  249.3580  266.0960 F       1  LIG1       -0.1660
31  F        252.9510  249.2270  263.8520 F       1  LIG1       -0.1660
@<TRIPOS>BOND
1    13    12    2
2    15    16   ar
3    15    14   ar
4    16    17   ar
5    12    14    1
6    12    11    1
7    14    19   ar
8    17    18   ar
9     8     7    2
10    11    10    1
11    19    18   ar
12    19    10    1
13    10     9    1
14     7     9    1
15     7     1    1
16     2     1   ar
17     2     3   ar
18     1     6   ar
19     3     4   ar
20    21    20    1
21     6    20    1
22     6     5   ar
23    20    22    1
24     4     5   ar
25    22    27   ar
26    22    23   ar
27    27    26   ar
28    31    28    1
29    23    24   ar
30    26    28    1
31    26    25   ar
32    28    29    1
33    28    30    1
34    24    25   ar

@<TRIPOS>MOLECULE
SMINA_4093
23 25 0 0 0
SMALL
GASTEIGER

@<TRIPOS>ATOM
1  C        246.7280  248.8480  260.9850 C.ar    1  LIG1        0.0980
2  N        245.5770  249.3370  261.3400 N.ar    1  LIG1       -0.2330
3  C        245.7190  250.0520  262.4850 C.ar    1  LIG1        0.0980
4  C        244.8310  250.7750  263.2850 C.ar    1  LIG1        0.0210
5  C        245.2850  251.4120  264.4210 C.ar    1  LIG1        0.0020
6  C        246.6170  251.3470  264.7820 C.ar    1  LIG1        0.0060
7  C        247.5250  250.6340  264.0010 C.ar    1  LIG1        0.0700
8  C        247.0760  249.9820  262.8440 C.ar    1  LIG1        0.0800
9  N        247.6850  249.2100  261.8830 N.ar    1  LIG1       -0.3420
10  H        248.6250  248.9700  261.8500 H       1  LIG1        0.1670
11  C        246.9670  247.9980  259.7640 C.3     1  LIG1        0.0060
12  C        247.7620  246.7320  260.1520 C.3     1  LIG1       -0.0150
13  C        247.1180  245.6320  259.2690 C.3     1  LIG1       -0.0250
14  C        245.6340  246.0730  259.2500 C.3     1  LIG1       -0.0810
15  C        247.7420  248.8000  258.7150 C.3     1  LIG1       -0.0140
16  N        245.6800  247.5500  259.2020 N.4     1  LIG1        0.3910
17  H        245.5990  247.8620  258.2470 H       1  LIG1       -0.0840
18  H        244.9210  247.9310  259.7480 H       1  LIG1       -0.0840
19  C        248.9470  250.5650  264.3870 C.2     1  LIG1        0.2440
20  O        249.4430  249.4980  264.6910 O.2     1  LIG1       -0.2700
21  N        249.6960  251.6850  264.4040 N.am    1  LIG1       -0.3250
22  H        249.2990  252.5370  264.1600 H       1  LIG1        0.1450
23  H        250.6300  251.6410  264.6560 H       1  LIG1        0.1450
@<TRIPOS>BOND
1    17    16    1
2    15    11    1
3    16    14    1
4    16    18    1
5    16    11    1
6    14    13    1
7    13    12    1
8    11    12    1
9    11     1    1
10     1     2   ar
11     1     9   ar
12     2     3   ar
13    10     9    1
14     9     8   ar
15     3     8   ar
16     3     4   ar
17     8     7   ar
18     4     5   ar
19     7    19    1
20     7     6   ar
21    22    21    1
22    19    21   am
23    19    20    2
24    21    23    1
25     5     6   ar

@<TRIPOS>MOLECULE
SMINA_2468
19 21 0 0 0
SMALL
GASTEIGER

@<TRIPOS>ATOM
1  C        247.7080  249.8690  263.0340 C.ar    1  LIG1        0.1990
2  N        247.2480  250.3840  261.8620 N.ar    1  LIG1       -0.3310
3  C        247.3700  249.3980  260.9050 C.ar    1  LIG1        0.0760
4  C        247.0840  249.3260  259.5480 C.ar    1  LIG1        0.0190
5  C        247.3380  248.1600  258.8580 C.ar    1  LIG1        0.0020
6  C        247.8840  247.0630  259.5070 C.ar    1  LIG1        0.0020
7  C        248.1770  247.1170  260.8400 C.ar    1  LIG1        0.0210
8  C        247.9280  248.2880  261.5610 C.ar    1  LIG1        0.0990
9  H        246.8960  251.2780  261.7260 H       1  LIG1        0.1680
10  N        248.1050  248.6430  262.8590 N.ar    1  LIG1       -0.2190
11  S        247.7570  250.7360  264.5680 S.3     1  LIG1        0.1050
12  O        246.4750  250.4760  265.1250 O.3     1  LIG1       -0.2480
13  C        249.0190  249.8330  265.5060 C.3     1  LIG1        0.1450
14  C        250.3820  250.1490  264.9480 C.ar    1  LIG1        0.0730
15  N        250.8020  251.4000  264.9230 N.ar    1  LIG1       -0.2470
16  C        251.9890  251.7240  264.4480 C.ar    1  LIG1        0.0990
17  C        252.8370  250.7560  263.9440 C.ar    1  LIG1        0.0210
18  C        252.4280  249.4320  263.9480 C.ar    1  LIG1        0.0030
19  C        251.1750  249.1280  264.4590 C.ar    1  LIG1        0.0160
@<TRIPOS>BOND
1     5     6   ar
2     5     4   ar
3     6     7   ar
4     4     3   ar
5     7     8   ar
6     3     8   ar
7     3     2   ar
8     8    10   ar
9     9     2    1
10     2     1   ar
11    10     1   ar
12     1    11    1
13    17    18   ar
14    17    16   ar
15    18    19   ar
16    16    15   ar
17    19    14   ar
18    11    12    1
19    11    13    1
20    15    14   ar
21    14    13    1

@<TRIPOS>MOLECULE
SMINA_2364
20 22 0 0 0
SMALL
GASTEIGER

@<TRIPOS>ATOM
1  C        247.2030  249.1200  260.7770 C.ar    1  LIG1        0.3620
2  N        246.1100  249.6890  261.1980 N.ar    1  LIG1       -0.0360
3  C        245.9290  249.9690  262.5250 C.ar    1  LIG1        0.2280
4  C        244.6950  250.3460  263.0370 C.ar    1  LIG1        0.1470
5  N        244.5610  250.6120  264.3230 N.ar    1  LIG1       -0.2380
6  C        245.5690  250.5300  265.1720 C.ar    1  LIG1        0.1010
7  C        246.8340  250.1650  264.7470 C.ar    1  LIG1        0.0420
8  C        247.0240  249.8770  263.4080 C.ar    1  LIG1        0.1270
9  N        248.2570  249.4920  262.8830 N.ar    1  LIG1       -0.1910
10  H        249.0960  249.6980  263.3250 H       1  LIG1        0.1950
11  N        248.2010  248.7810  261.6590 N.ar    1  LIG1       -0.1390
12  H        248.8390  248.0810  261.4530 H       1  LIG1        0.3230
13  C        247.3760  248.8320  259.3070 C.3     1  LIG1        0.3240
14  O        247.9850  247.5490  259.1430 O.3     1  LIG1       -0.4630
15  C        247.1570  246.4730  259.1140 C.ar    1  LIG1        0.1390
16  C        246.2840  246.2950  258.0500 C.ar    1  LIG1        0.0370
17  C        245.4470  245.1970  258.0210 C.ar    1  LIG1        0.0030
18  C        245.4710  244.2800  259.0550 C.ar    1  LIG1        0.0000
19  C        246.3330  244.4590  260.1200 C.ar    1  LIG1        0.0030
20  C        247.1760  245.5520  260.1530 C.ar    1  LIG1        0.0370
@<TRIPOS>BOND
1    17    16   ar
2    17    18   ar
3    16    15   ar
4    18    19   ar
5    15    14    1
6    15    20   ar
7    14    13    1
8    13     1    1
9    19    20   ar
10     1     2   ar
11     1    11   ar
12     2     3   ar
13    12    11    1
14    11     9   ar
15     3     4   ar
16     3     8   ar
17     9    10    1
18     9     8   ar
19     4     5   ar
20     8     7   ar
21     5     6   ar
22     7     6   ar

@<TRIPOS>MOLECULE
SMINA_4268
24 25 0 0 0
SMALL
GASTEIGER

@<TRIPOS>ATOM
1  O        246.2250  247.8850  259.9110 O.3     1  LIG1       -0.4430
2  C        247.0690  246.9970  259.3630 C.2     1  LIG1        0.3170
3  O        248.2180  246.9460  259.7340 O.2     1  LIG1       -0.2500
4  C        246.5830  246.0630  258.2840 C.3     1  LIG1        0.0990
5  C        245.0770  245.8020  258.2020 C.3     1  LIG1        0.0140
6  C        246.0150  244.7110  258.7240 C.3     1  LIG1        0.0110
7  C        245.9850  244.4120  260.2250 C.3     1  LIG1        0.0010
8  C        246.2730  243.5090  257.8160 C.3     1  LIG1        0.0010
9  C        244.4770  245.6080  256.8330 C.3     1  LIG1        0.0330
10  C        243.2020  245.3230  256.7090 C.3     1  LIG1        0.1590
11 CL        242.0250  246.6000  256.6910 Cl      1  LIG1       -0.0970
12 CL        242.6920  243.6700  256.5660 Cl      1  LIG1       -0.0970
13  C        246.7340  249.2270  260.1360 C.3     1  LIG1        0.2400
14  C        246.5450  249.5990  261.5840 C.ar    1  LIG1        0.0810
15  C        245.3420  250.1310  262.0100 C.ar    1  LIG1        0.1710
16  F        244.3360  250.3160  261.1290 F       1  LIG1       -0.2020
17  C        245.1660  250.4690  263.3430 C.ar    1  LIG1        0.1970
18  F        243.9890  250.9850  263.7600 F       1  LIG1       -0.1990
19  C        246.2010  250.2840  264.2470 C.ar    1  LIG1        0.1990
20  F        246.0320  250.6190  265.5450 F       1  LIG1       -0.1990
21  C        247.4080  249.7560  263.8170 C.ar    1  LIG1        0.1970
22  F        248.4170  249.5760  264.6970 F       1  LIG1       -0.1990
23  C        247.5800  249.4140  262.4860 C.ar    1  LIG1        0.1710
24  F        248.7580  248.8990  262.0680 F       1  LIG1       -0.2020
@<TRIPOS>BOND
1    12    10    1
2    11    10    1
3    10     9    1
4     9     5    1
5     8     6    1
6     5     4    1
7     5     6    1
8     4     6    1
9     4     2    1
10     6     7    1
11     2     3    2
12     2     1    1
13     1    13    1
14    13    14    1
15    16    15    1
16    14    15   ar
17    14    23   ar
18    15    17   ar
19    24    23    1
20    23    21   ar
21    17    18    1
22    17    19   ar
23    21    19   ar
24    21    22    1
25    19    20    1

@<TRIPOS>MOLECULE
SMINA_3632
27 29 0 0 0
SMALL
GASTEIGER

@<TRIPOS>ATOM
1  C        245.9090  249.9190  262.5500 C.ar    1  LIG1       -0.0110
2  C        246.6700  249.1860  261.6630 C.ar    1  LIG1       -0.0010
3  C        246.2190  248.9890  260.3560 C.ar    1  LIG1        0.0390
4  C        244.9980  249.5390  259.9550 C.ar    1  LIG1        0.0030
5  C        244.2470  250.2700  260.8520 C.ar    1  LIG1       -0.0000
6  C        244.6980  250.4560  262.1470 C.ar    1  LIG1       -0.0040
7  C        246.3920  250.1310  263.9610 C.3     1  LIG1        0.1240
8  C        245.8400  251.4530  264.4970 C.3     1  LIG1        0.0170
9  C        247.8980  250.1730  263.9750 C.2     1  LIG1        0.3140
10  N        248.5410  251.0360  264.7860 N.am    1  LIG1       -0.1690
11  H        248.0370  251.5780  265.4140 H       1  LIG1        0.3010
12  O        248.5340  249.4300  263.2560 O.2     1  LIG1       -0.2470
13  C        249.9290  251.1510  264.7230 C.ar    1  LIG1        0.3270
14  N        250.4770  252.3070  264.3830 N.ar    1  LIG1       -0.0360
15  C        251.7850  252.4580  264.3110 C.ar    1  LIG1        0.2350
16  C        252.6360  251.4060  264.5910 C.ar    1  LIG1        0.0460
17  C        252.1020  250.1770  264.9520 C.ar    1  LIG1       -0.0110
18  C        253.0000  249.0080  265.2650 C.3     1  LIG1        0.0310
19  C        250.7250  250.0520  265.0240 C.ar    1  LIG1        0.0860
20  C        247.0280  248.2060  259.4010 C.2     1  LIG1        0.1960
21  O        247.9320  248.7410  258.7880 O.2     1  LIG1       -0.2870
22  C        246.7390  246.7720  259.1890 C.ar    1  LIG1        0.0390
23  C        246.1450  246.3450  257.9970 C.ar    1  LIG1        0.0030
24  C        245.8800  245.0060  257.8060 C.ar    1  LIG1        0.0000
25  C        246.1980  244.0860  258.7890 C.ar    1  LIG1        0.0000
26  C        246.7870  244.5020  259.9700 C.ar    1  LIG1        0.0000
27  C        247.0640  245.8380  260.1740 C.ar    1  LIG1        0.0030
@<TRIPOS>BOND
1    24    23   ar
2    24    25   ar
3    23    22   ar
4    21    20    2
5    25    26   ar
6    22    20    1
7    22    27   ar
8    20     3    1
9     4     3   ar
10     4     5   ar
11    26    27   ar
12     3     2   ar
13     5     6   ar
14     2     1   ar
15     6     1   ar
16     1     7    1
17    12     9    2
18     7     9    1
19     7     8    1
20     9    10   am
21    15    14   ar
22    15    16   ar
23    14    13   ar
24    16    17   ar
25    13    10    1
26    13    19   ar
27    10    11    1
28    17    19   ar
29    17    18    1

@<TRIPOS>MOLECULE
SMINA_502
20 22 0 0 0
SMALL
GASTEIGER

@<TRIPOS>ATOM
1  C        247.1980  247.1050  259.4730 C.ar    1  LIG1        0.1390
2  C        247.2960  245.9570  260.2650 C.ar    1  LIG1        0.0370
3  C        246.7190  244.7880  259.8740 C.ar    1  LIG1        0.0030
4  C        246.0150  244.7290  258.6600 C.ar    1  LIG1        0.0000
5  C        245.4070  243.5390  258.2270 C.ar    1  LIG1        0.0000
6  C        244.7310  243.5180  257.0470 C.ar    1  LIG1        0.0000
7  C        244.6320  244.6620  256.2560 C.ar    1  LIG1        0.0000
8  C        245.2070  245.8320  256.6420 C.ar    1  LIG1        0.0000
9  C        245.9140  245.8930  257.8560 C.ar    1  LIG1        0.0030
10  C        246.5160  247.0850  258.2900 C.ar    1  LIG1        0.0370
11  O        247.7850  248.2580  259.8890 O.3     1  LIG1       -0.4730
12  C        247.8530  248.4780  261.3000 C.3     1  LIG1        0.2290
13  C        247.0710  249.7440  261.6560 C.3     1  LIG1        0.1660
14  N        247.0140  249.8890  263.1130 N.am    1  LIG1       -0.1770
15  C        245.8710  249.9650  263.8290 C.2     1  LIG1        0.2500
16  O        244.7340  249.9280  263.4090 O.2     1  LIG1       -0.2730
17  C        246.3210  250.1070  265.2710 C.3     1  LIG1        0.1300
18  C        247.8320  250.0890  265.1790 C.2     1  LIG1        0.0640
19  C        248.7980  250.1990  266.3290 C.3     1  LIG1        0.0490
20  N        248.1300  249.9670  263.9400 N.2     1  LIG1       -0.1840
@<TRIPOS>BOND
1     7     8   ar
2     7     6   ar
3     8     9   ar
4     6     5   ar
5     9    10   ar
6     9     4   ar
7     5     4   ar
8    10     1   ar
9     4     3   ar
10     1    11    1
11     1     2   ar
12     3     2   ar
13    11    12    1
14    12    13    1
15    13    14    1
16    14    15   am
17    14    20    1
18    16    15    2
19    15    17    1
20    20    18    2
21    18    17    1
22    18    19    1

@<TRIPOS>MOLECULE
SMINA_4206
26 27 0 0 0
SMALL
GASTEIGER

@<TRIPOS>ATOM
1  C        246.9650  248.9370  261.1410 C.ar    1  LIG1        0.0350
2  C        247.7490  249.2340  262.2560 C.ar    1  LIG1        0.0100
3  C        247.2210  250.0070  263.2860 C.ar    1  LIG1        0.0870
4  C        245.9000  250.4780  263.1970 C.ar    1  LIG1        0.1430
5  C        245.1290  250.1820  262.0790 C.ar    1  LIG1        0.0370
6  C        245.6500  249.4190  261.0600 C.ar    1  LIG1        0.0060
7  C        248.0430  250.3250  264.4700 C.2     1  LIG1        0.2490
8  N        249.1650  251.0580  264.3330 N.am    1  LIG1       -0.3030
9  H        249.4340  251.3770  263.4570 H       1  LIG1        0.1500
10  O        247.7080  249.9250  265.5680 O.2     1  LIG1       -0.2700
11  C        249.9810  251.3750  265.5070 C.3     1  LIG1        0.0690
12  C        251.4210  250.9150  265.2680 C.3     1  LIG1       -0.0380
13  C        251.6770  249.5850  266.0070 C.3     1  LIG1       -0.0210
14  C        251.4660  248.5220  264.8960 C.3     1  LIG1       -0.0250
15  C        252.0330  249.2530  263.6530 C.3     1  LIG1       -0.0770
16  N        251.6340  250.6650  263.8310 N.4     1  LIG1        0.3890
17  H        250.7800  250.8430  263.3240 H       1  LIG1       -0.0800
18  C        252.7000  251.5430  263.3290 C.3     1  LIG1       -0.0770
19  C        252.2400  253.0000  263.4070 C.3     1  LIG1       -0.0250
20  O        245.3810  251.2270  264.2000 O.3     1  LIG1       -0.4710
21  C        244.1180  250.8170  264.7260 C.3     1  LIG1        0.2530
22  C        247.5170  248.1220  260.0500 C.2     1  LIG1        0.1730
23  O        247.8050  248.6400  258.9920 O.2     1  LIG1       -0.2910
24  C        247.7280  246.6430  260.2470 C.3     1  LIG1        0.0690
25  C        246.5140  245.8800  259.7130 C.3     1  LIG1        0.0080
26  C        246.5630  244.4330  260.2100 C.3     1  LIG1        0.0010
@<TRIPOS>BOND
1    23    22    2
2    25    26    1
3    25    24    1
4    22    24    1
5    22     1    1
6     6     1   ar
7     6     5   ar
8     1     2   ar
9     5     4   ar
10     2     3   ar
11     4     3   ar
12     4    20    1
13     3     7    1
14    17    16    1
15    18    19    1
16    18    16    1
17     9     8    1
18    15    16    1
19    15    14    1
20    16    12    1
21    20    21    1
22     8     7   am
23     8    11    1
24     7    10    2
25    14    13    1
26    12    11    1
27    12    13    1

@<TRIPOS>MOLECULE
SMINA_3668
24 25 0 0 0
SMALL
GASTEIGER

@<TRIPOS>ATOM
1  N        247.9080  247.4160  261.0890 N.am    1  LIG1       -0.3030
2  C        247.6650  248.7380  261.1860 C.2     1  LIG1        0.2490
3  O        247.4440  249.3910  260.1830 O.2     1  LIG1       -0.2700
4  H        248.0830  246.8950  261.8890 H       1  LIG1        0.1500
5  C        247.6660  249.3950  262.5080 C.ar    1  LIG1        0.0870
6  C        246.5840  250.1790  262.8990 C.ar    1  LIG1        0.0100
7  C        246.5930  250.7990  264.1490 C.ar    1  LIG1        0.0350
8  C        247.6910  250.6290  265.0060 C.ar    1  LIG1        0.0060
9  C        248.7620  249.8590  264.6150 C.ar    1  LIG1        0.0370
10  C        248.7590  249.2340  263.3740 C.ar    1  LIG1        0.1430
11  C        245.4560  251.6270  264.5680 C.2     1  LIG1        0.1730
12  O        245.6200  252.8040  264.8110 O.2     1  LIG1       -0.2910
13  C        244.0840  251.0160  264.6970 C.3     1  LIG1        0.0770
14  O        249.8140  248.4710  262.9980 O.3     1  LIG1       -0.4710
15  C        250.9350  248.4310  263.8820 C.3     1  LIG1        0.2530
16  C        247.9070  246.7660  259.7770 C.3     1  LIG1        0.0690
17  C        246.7430  245.7740  259.6980 C.3     1  LIG1       -0.0380
18  C        245.4090  246.5390  259.5890 C.3     1  LIG1       -0.0210
19  C        245.1270  246.5330  258.0630 C.3     1  LIG1       -0.0250
20  C        245.6710  245.1430  257.6500 C.3     1  LIG1       -0.0770
21  N        246.8750  244.9440  258.4870 N.4     1  LIG1        0.3890
22  H        247.6950  245.2220  257.9720 H       1  LIG1       -0.0800
23  C        246.9800  243.5290  258.8660 C.3     1  LIG1       -0.0770
24  C        246.7770  242.6530  257.6270 C.3     1  LIG1       -0.0250
@<TRIPOS>BOND
1    24    23    1
2    20    19    1
3    20    21    1
4    22    21    1
5    19    18    1
6    21    23    1
7    21    17    1
8    18    17    1
9    17    16    1
10    16     1    1
11     3     2    2
12     1     2   am
13     1     4    1
14     2     5    1
15     5     6   ar
16     5    10   ar
17     6     7   ar
18    14    10    1
19    14    15    1
20    10     9   ar
21     7    11    1
22     7     8   ar
23    11    13    1
24    11    12    2
25     9     8   ar

@<TRIPOS>MOLECULE
SMINA_2469
19 21 0 0 0
SMALL
GASTEIGER

@<TRIPOS>ATOM
1  C        247.7080  249.8690  263.0390 C.ar    1  LIG1        0.1990
2  N        247.2490  250.3850  261.8680 N.ar    1  LIG1       -0.3310
3  H        246.8980  251.2800  261.7320 H       1  LIG1        0.1680
4  C        247.3720  249.4010  260.9080 C.ar    1  LIG1        0.0760
5  C        247.0870  249.3320  259.5510 C.ar    1  LIG1        0.0190
6  C        247.3430  248.1670  258.8590 C.ar    1  LIG1        0.0020
7  C        247.8880  247.0680  259.5070 C.ar    1  LIG1        0.0020
8  C        248.1800  247.1200  260.8400 C.ar    1  LIG1        0.0210
9  C        247.9290  248.2900  261.5630 C.ar    1  LIG1        0.0990
10  N        248.1060  248.6430  262.8620 N.ar    1  LIG1       -0.2190
11  S        247.7560  250.7330  264.5740 S.3     1  LIG1        0.1050
12  O        246.4760  250.4660  265.1320 O.3     1  LIG1       -0.2480
13  C        249.0230  249.8350  265.5080 C.3     1  LIG1        0.1450
14  C        250.3840  250.1610  264.9500 C.ar    1  LIG1        0.0730
15  C        251.1860  249.1450  264.4630 C.ar    1  LIG1        0.0160
16  C        252.4360  249.4580  263.9530 C.ar    1  LIG1        0.0030
17  C        252.8350  250.7850  263.9480 C.ar    1  LIG1        0.0210
18  C        251.9800  251.7470  264.4500 C.ar    1  LIG1        0.0990
19  N        250.7950  251.4150  264.9240 N.ar    1  LIG1       -0.2470
@<TRIPOS>BOND
1     6     7   ar
2     6     5   ar
3     7     8   ar
4     5     4   ar
5     8     9   ar
6     4     9   ar
7     4     2   ar
8     9    10   ar
9     3     2    1
10     2     1   ar
11    10     1   ar
12     1    11    1
13    17    16   ar
14    17    18   ar
15    16    15   ar
16    18    19   ar
17    15    14   ar
18    11    12    1
19    11    13    1
20    19    14   ar
21    14    13    1

@<TRIPOS>MOLECULE
SMINA_4208
26 27 0 0 0
SMALL
GASTEIGER

@<TRIPOS>ATOM
1  C        246.9860  249.1320  261.1770 C.ar    1  LIG1        0.0350
2  C        247.7430  249.3890  262.3200 C.ar    1  LIG1        0.0100
3  C        247.1790  250.1000  263.3760 C.ar    1  LIG1        0.0870
4  C        245.8500  250.5460  263.2860 C.ar    1  LIG1        0.1430
5  C        245.1070  250.2900  262.1390 C.ar    1  LIG1        0.0370
6  C        245.6620  249.5890  261.0950 C.ar    1  LIG1        0.0060
7  C        247.9720  250.3760  264.5900 C.2     1  LIG1        0.2490
8  O        247.7290  249.7840  265.6230 O.2     1  LIG1       -0.2700
9  N        248.9660  251.2850  264.5530 N.am    1  LIG1       -0.3030
10  H        249.1620  251.7570  263.7270 H       1  LIG1        0.1500
11  C        249.7540  251.5590  265.7560 C.3     1  LIG1        0.0690
12  C        251.2450  251.4650  265.4240 C.3     1  LIG1       -0.0380
13  C        251.8260  250.1500  265.9880 C.3     1  LIG1       -0.0210
14  C        251.7950  249.2020  264.7600 C.3     1  LIG1       -0.0250
15  C        252.1200  250.1780  263.6030 C.3     1  LIG1       -0.0770
16  N        251.4320  251.4350  263.9620 N.4     1  LIG1        0.3890
17  H        250.5330  251.4720  263.5030 H       1  LIG1       -0.0800
18  C        252.2500  252.5810  263.5440 C.3     1  LIG1       -0.0770
19  C        252.9890  252.2350  262.2510 C.3     1  LIG1       -0.0250
20  O        245.2960  251.2330  264.3130 O.3     1  LIG1       -0.4710
21  C        244.0360  250.7670  264.7990 C.3     1  LIG1        0.2530
22  C        247.5760  248.3840  260.0570 C.2     1  LIG1        0.1730
23  O        247.6720  248.9020  258.9660 O.2     1  LIG1       -0.2910
24  C        248.0610  246.9720  260.2680 C.3     1  LIG1        0.0690
25  C        247.2950  246.0270  259.3400 C.3     1  LIG1        0.0080
26  C        246.5240  245.0050  260.1770 C.3     1  LIG1        0.0010
@<TRIPOS>BOND
1    23    22    2
2    25    26    1
3    25    24    1
4    22    24    1
5    22     1    1
6     6     1   ar
7     6     5   ar
8     1     2   ar
9     5     4   ar
10    19    18    1
11     2     3   ar
12     4     3   ar
13     4    20    1
14     3     7    1
15    17    16    1
16    18    16    1
17    15    16    1
18    15    14    1
19    10     9    1
20    16    12    1
21    20    21    1
22     9     7   am
23     9    11    1
24     7     8    2
25    14    13    1
26    12    11    1
27    12    13    1

@<TRIPOS>MOLECULE
SMINA_3070
28 30 0 0 0
SMALL
GASTEIGER

@<TRIPOS>ATOM
1  N        247.5230  250.4220  262.3420 N.4     1  LIG1        0.3880
2  H        246.9530  251.2470  262.4570 H       1  LIG1       -0.0840
3  H        248.4500  250.6910  262.0510 H       1  LIG1       -0.0840
4  C        247.6010  249.6990  263.6190 C.3     1  LIG1       -0.0380
5  C        246.2520  249.7830  264.3350 C.3     1  LIG1       -0.0190
6  C        248.6690  250.3200  264.4820 C.ar    1  LIG1       -0.0420
7  C        248.4020  251.4490  265.1940 C.ar    1  LIG1       -0.0060
8  C        249.3770  252.0380  265.9980 C.ar    1  LIG1       -0.0000
9  C        250.6240  251.5000  266.0940 C.ar    1  LIG1       -0.0000
10  C        250.9360  250.3330  265.3750 C.ar    1  LIG1       -0.0000
11  C        252.2110  249.7490  265.4510 C.ar    1  LIG1       -0.0000
12  C        252.4770  248.6180  264.7410 C.ar    1  LIG1       -0.0000
13  C        251.5020  248.0310  263.9360 C.ar    1  LIG1       -0.0000
14  C        250.2550  248.5690  263.8390 C.ar    1  LIG1       -0.0000
15  C        249.9440  249.7350  264.5580 C.ar    1  LIG1       -0.0060
16  C        246.9220  249.5520  261.3230 C.3     1  LIG1       -0.0810
17  C        247.8640  248.3820  261.0320 C.3     1  LIG1       -0.0190
18  C        247.8130  248.0430  259.5420 C.3     1  LIG1        0.0240
19  C        247.1150  246.7230  259.3500 C.ar    1  LIG1       -0.0220
20  C        247.1710  245.7600  260.3420 C.ar    1  LIG1       -0.0040
21  C        246.5260  244.5500  260.1680 C.ar    1  LIG1       -0.0000
22  C        245.8320  244.2980  259.0000 C.ar    1  LIG1        0.0040
23  C        245.7800  245.2580  258.0060 C.ar    1  LIG1        0.0710
24  C        246.4210  246.4700  258.1810 C.ar    1  LIG1       -0.0000
25  C        245.0230  244.9830  256.7320 C.3     1  LIG1        0.4190
26  F        245.0730  246.1100  255.9050 F       1  LIG1       -0.1660
27  F        243.6890  244.6880  257.0370 F       1  LIG1       -0.1660
28  F        245.6010  243.8940  256.0710 F       1  LIG1       -0.1660
@<TRIPOS>BOND
1    26    25    1
2    28    25    1
3    25    27    1
4    25    23    1
5    23    24   ar
6    23    22   ar
7    24    19   ar
8    22    21   ar
9    19    18    1
10    19    20   ar
11    18    17    1
12    21    20   ar
13    17    16    1
14    16     1    1
15     3     1    1
16     1     2    1
17     1     4    1
18     4     5    1
19     4     6    1
20    14    13   ar
21    14    15   ar
22    13    12   ar
23     6    15   ar
24     6     7   ar
25    15    10   ar
26    12    11   ar
27     7     8   ar
28    10    11   ar
29    10     9   ar
30     8     9   ar

@<TRIPOS>MOLECULE
SMINA_3806
21 23 0 0 0
SMALL
GASTEIGER

@<TRIPOS>ATOM
1  C        246.7990  249.0860  260.8300 C.ar    1  LIG1        0.0240
2  C        245.5300  249.2850  260.3310 C.ar    1  LIG1       -0.0010
3  C        244.5420  249.8640  261.1150 C.ar    1  LIG1       -0.0000
4  C        244.8230  250.2620  262.4050 C.ar    1  LIG1        0.0060
5  C        246.1060  250.0710  262.9190 C.ar    1  LIG1        0.0730
6  C        246.4490  250.4820  264.2940 C.ar    1  LIG1        0.2020
7  O        245.6240  251.0010  265.0260 O.2     1  LIG1       -0.2860
8  C        247.7750  250.2500  264.7290 C.ar    1  LIG1        0.0800
9  C        248.6660  249.6680  263.8830 C.ar    1  LIG1        0.1480
10  O        248.3410  249.2990  262.6340 O.2     1  LIG1       -0.4540
11  C        247.1040  249.4800  262.1280 C.ar    1  LIG1        0.1450
12  C        250.0450  249.4330  264.3540 C.ar    1  LIG1        0.0350
13  C        250.8080  248.3970  263.8110 C.ar    1  LIG1        0.0030
14  C        252.0950  248.1850  264.2570 C.ar    1  LIG1        0.0000
15  C        252.6330  248.9960  265.2390 C.ar    1  LIG1        0.0000
16  C        251.8850  250.0260  265.7830 C.ar    1  LIG1        0.0000
17  C        250.5970  250.2520  265.3430 C.ar    1  LIG1        0.0030
18  C        247.8580  248.4490  259.9680 C.3     1  LIG1        0.1430
19  C        247.5370  246.9900  259.7730 C.2     1  LIG1        0.3690
20  O        247.7280  246.1970  260.6800 O.co2   1  LIG1       -0.2450
21  O        247.0850  246.6020  258.7080 O.co2   1  LIG1       -0.2450
@<TRIPOS>BOND
1    21    19   ar
2    19    18    1
3    19    20   ar
4    18     1    1
5     2     1   ar
6     2     3   ar
7     1    11   ar
8     3     4   ar
9    11    10   ar
10    11     5   ar
11     4     5   ar
12    10     9   ar
13     5     6   ar
14    13    14   ar
15    13    12   ar
16     9    12    1
17     9     8   ar
18    14    15   ar
19     6     8   ar
20     6     7    2
21    12    17   ar
22    15    16   ar
23    17    16   ar

@<TRIPOS>MOLECULE
SMINA_328
17 19 0 0 0
SMALL
GASTEIGER

@<TRIPOS>ATOM
1  C        247.2040  248.8250  260.6330 C.ar    1  LIG1        0.1210
2  N        246.0000  249.2500  260.8830 N.ar    1  LIG1       -0.2310
3  C        245.9550  249.7860  262.1300 C.ar    1  LIG1        0.0980
4  C        244.9410  250.3750  262.8900 C.ar    1  LIG1        0.0210
5  C        245.2100  250.8280  264.1510 C.ar    1  LIG1        0.0020
6  C        246.4840  250.7140  264.6860 C.ar    1  LIG1        0.0020
7  C        247.5020  250.1410  263.9520 C.ar    1  LIG1        0.0180
8  C        247.2480  249.6760  262.6700 C.ar    1  LIG1        0.0750
9  N        248.0170  249.0690  261.6970 N.ar    1  LIG1       -0.3410
10  H        248.9580  248.8470  261.7630 H       1  LIG1        0.1670
11  C        247.6390  248.1700  259.3470 C.3     1  LIG1        0.0900
12  C        247.0170  246.8020  259.2450 C.ar    1  LIG1       -0.0150
13  C        246.2630  246.4650  258.1380 C.ar    1  LIG1       -0.0040
14  C        245.6950  245.2080  258.0430 C.ar    1  LIG1       -0.0000
15  C        245.8760  244.2900  259.0620 C.ar    1  LIG1       -0.0000
16  C        246.6260  244.6280  260.1720 C.ar    1  LIG1       -0.0000
17  C        247.1970  245.8840  260.2640 C.ar    1  LIG1       -0.0040
@<TRIPOS>BOND
1    14    13   ar
2    14    15   ar
3    13    12   ar
4    15    16   ar
5    12    11    1
6    12    17   ar
7    11     1    1
8    16    17   ar
9     1     2   ar
10     1     9   ar
11     2     3   ar
12     9    10    1
13     9     8   ar
14     3     8   ar
15     3     4   ar
16     8     7   ar
17     4     5   ar
18     7     6   ar
19     5     6   ar

@<TRIPOS>MOLECULE
SMINA_1320
20 21 0 0 0
SMALL
GASTEIGER

@<TRIPOS>ATOM
1  C        247.2510  249.9580  263.6990 C.ar    1  LIG1        0.1350
2  C        246.6320  250.0200  264.9380 C.ar    1  LIG1        0.0370
3  C        245.2530  250.0670  265.0190 C.ar    1  LIG1        0.0030
4  C        244.4910  250.0520  263.8650 C.ar    1  LIG1       -0.0000
5  C        245.1060  249.9910  262.6280 C.ar    1  LIG1       -0.0010
6  C        246.4830  249.9430  262.5430 C.ar    1  LIG1        0.0160
7  O        248.6060  249.9100  263.6160 O.3     1  LIG1       -0.4780
8  C        249.3430  250.5440  264.6640 C.3     1  LIG1        0.1830
9  C        250.5350  249.6660  265.0510 C.3     1  LIG1       -0.0290
10  N        251.4550  249.5580  263.9110 N.4     1  LIG1        0.3870
11  C        252.5260  250.5550  264.0510 C.3     1  LIG1       -0.1010
12  C        252.0420  248.2120  263.8800 C.3     1  LIG1       -0.1010
13  H        250.9500  249.7260  263.0540 H       1  LIG1       -0.0800
14  C        247.1520  249.8750  261.1930 C.3     1  LIG1        0.0560
15  C        246.9150  248.5180  260.5820 C.ar    1  LIG1       -0.0180
16  C        245.7490  248.2680  259.8860 C.ar    1  LIG1       -0.0040
17  C        245.5310  247.0240  259.3240 C.ar    1  LIG1       -0.0000
18  C        246.4820  246.0290  259.4610 C.ar    1  LIG1       -0.0000
19  C        247.6500  246.2790  260.1570 C.ar    1  LIG1       -0.0000
20  C        247.8690  247.5250  260.7120 C.ar    1  LIG1       -0.0040
@<TRIPOS>BOND
1    17    18   ar
2    17    16   ar
3    18    19   ar
4    16    15   ar
5    19    20   ar
6    15    20   ar
7    15    14    1
8    14     6    1
9     6     5   ar
10     6     1   ar
11     5     4   ar
12    13    10    1
13     7     1    1
14     7     8    1
15     1     2   ar
16     4     3   ar
17    12    10    1
18    10    11    1
19    10     9    1
20     8     9    1
21     2     3   ar

@<TRIPOS>MOLECULE
SMINA_2186
21 22 0 0 0
SMALL
GASTEIGER

@<TRIPOS>ATOM
1  C        245.9070  249.5920  261.3730 C.ar    1  LIG1        0.0070
2  C        244.7960  249.8950  262.0470 C.ar    1  LIG1        0.0020
3  C        244.9800  250.1360  263.3980 C.ar    1  LIG1        0.0020
4  C        246.2410  250.0360  263.8200 C.ar    1  LIG1        0.0070
5  S        247.2820  249.6070  262.4700 S.2     1  LIG1       -0.0960
6  C        246.7010  250.2530  265.2380 C.3     1  LIG1        0.0330
7  C        248.0880  250.9020  265.2300 C.3     1  LIG1        0.0100
8  C        249.0960  249.9580  265.8880 C.3     1  LIG1        0.0270
9  C        250.4070  250.0280  265.1450 C.ar    1  LIG1       -0.0220
10  C        250.9090  248.9010  264.5220 C.ar    1  LIG1       -0.0040
11  C        252.1100  248.9660  263.8400 C.ar    1  LIG1       -0.0000
12  C        252.8090  250.1570  263.7840 C.ar    1  LIG1       -0.0000
13  C        252.3080  251.2840  264.4090 C.ar    1  LIG1       -0.0000
14  C        251.1060  251.2190  265.0900 C.ar    1  LIG1       -0.0040
15  C        245.9730  249.2850  259.9000 C.3     1  LIG1        0.0330
16  C        247.4200  248.9860  259.5050 C.3     1  LIG1        0.0060
17  C        247.5030  247.5910  258.8840 C.3     1  LIG1        0.0120
18  C        247.6750  246.5490  259.9900 C.3     1  LIG1        0.1140
19  C        246.5600  245.5390  259.9090 C.2     1  LIG1        0.3650
20  O        245.5820  245.7660  259.2160 O.co2   1  LIG1       -0.2460
21  O        246.6340  244.4970  260.5340 O.co2   1  LIG1       -0.2460
@<TRIPOS>BOND
1    17    16    1
2    17    18    1
3    20    19   ar
4    16    15    1
5    15     1    1
6    19    18    1
7    19    21   ar
8     1     2   ar
9     1     5   ar
10     2     3   ar
11     5     4   ar
12     3     4   ar
13    12    11   ar
14    12    13   ar
15     4     6    1
16    11    10   ar
17    13    14   ar
18    10     9   ar
19    14     9   ar
20     9     8    1
21     7     6    1
22     7     8    1

@<TRIPOS>MOLECULE
SMINA_4207
26 27 0 0 0
SMALL
GASTEIGER

@<TRIPOS>ATOM
1  C        249.8240  249.3060  264.3010 C.ar    1  LIG1        0.0350
2  C        249.4890  248.8670  263.0190 C.ar    1  LIG1        0.0100
3  C        248.2150  249.1110  262.5160 C.ar    1  LIG1        0.0870
4  C        247.2770  249.8040  263.3000 C.ar    1  LIG1        0.1430
5  C        247.6180  250.2320  264.5770 C.ar    1  LIG1        0.0370
6  C        248.8760  249.9910  265.0770 C.ar    1  LIG1        0.0060
7  C        247.8530  248.6490  261.1620 C.2     1  LIG1        0.2490
8  O        247.3130  249.4120  260.3850 O.2     1  LIG1       -0.2700
9  N        248.1200  247.3830  260.7870 N.am    1  LIG1       -0.3030
10  H        248.5520  246.7740  261.4070 H       1  LIG1        0.1500
11  C        247.7600  246.9240  259.4440 C.3     1  LIG1        0.0690
12  C        246.6070  245.9240  259.5370 C.3     1  LIG1       -0.0380
13  C        245.2600  246.6560  259.3520 C.3     1  LIG1       -0.0210
14  C        244.9430  246.4300  257.8500 C.3     1  LIG1       -0.0250
15  C        245.4920  244.9990  257.6260 C.3     1  LIG1       -0.0770
16  N        246.7160  244.9310  258.4530 N.4     1  LIG1        0.3890
17  H        247.5230  245.1370  257.8830 H       1  LIG1       -0.0800
18  C        246.8470  243.5850  259.0260 C.3     1  LIG1       -0.0770
19  C        246.9620  242.5580  257.8990 C.3     1  LIG1       -0.0250
20  O        246.0370  250.0470  262.8120 O.3     1  LIG1       -0.4710
21  C        244.9860  250.2110  263.7680 C.3     1  LIG1        0.2530
22  C        251.1670  249.0510  264.8390 C.2     1  LIG1        0.1730
23  O        251.6410  247.9370  264.7840 O.2     1  LIG1       -0.2910
24  C        251.9580  250.1760  265.4570 C.3     1  LIG1        0.0690
25  C        252.5720  251.0350  264.3500 C.3     1  LIG1        0.0080
26  C        251.9200  252.4190  264.3600 C.3     1  LIG1        0.0010
@<TRIPOS>BOND
1    15    14    1
2    15    16    1
3    14    13    1
4    17    16    1
5    19    18    1
6    16    18    1
7    16    12    1
8    13    12    1
9    11    12    1
10    11     9    1
11     8     7    2
12     9     7   am
13     9    10    1
14     7     3    1
15     3     2   ar
16     3     4   ar
17    20     4    1
18    20    21    1
19     2     1   ar
20     4     5   ar
21     1    22    1
22     1     6   ar
23    25    26    1
24    25    24    1
25     5     6   ar
26    23    22    2
27    22    24    1

@<TRIPOS>MOLECULE
SMINA_3176
22 23 0 0 0
SMALL
GASTEIGER

@<TRIPOS>ATOM
1  C        248.8040  248.1370  261.4990 C.3     1  LIG1        0.0340
2  C        247.4590  248.8120  261.5640 C.ar    1  LIG1        0.0150
3  C        247.0620  249.4600  262.7220 C.ar    1  LIG1        0.1350
4  C        245.8200  250.0770  262.7820 C.ar    1  LIG1        0.0370
5  C        244.9790  250.0600  261.6850 C.ar    1  LIG1        0.0030
6  C        245.3640  249.4170  260.5260 C.ar    1  LIG1        0.0030
7  C        246.6090  248.7880  260.4570 C.ar    1  LIG1        0.0380
8  C        247.0240  248.1010  259.2170 C.2     1  LIG1        0.1950
9  O        247.8080  248.6350  258.4580 O.2     1  LIG1       -0.2870
10  C        246.4860  246.7610  258.9010 C.ar    1  LIG1        0.0390
11  C        247.0230  245.6270  259.5150 C.ar    1  LIG1        0.0040
12  C        246.5120  244.3810  259.2190 C.ar    1  LIG1        0.0110
13  C        245.4770  244.2500  258.3080 C.ar    1  LIG1        0.0580
14 CL        244.8460  242.6770  257.9350 Cl      1  LIG1       -0.0820
15  C        244.9440  245.3720  257.6930 C.ar    1  LIG1        0.0110
16  C        245.4410  246.6240  257.9830 C.ar    1  LIG1        0.0040
17  O        247.8880  249.4850  263.8020 O.3     1  LIG1       -0.4680
18  C        247.6280  250.4830  264.7920 C.3     1  LIG1        0.2680
19  C        248.8420  251.4060  264.9160 C.3     1  LIG1        0.0600
20  C        247.3670  249.8170  266.1180 C.2     1  LIG1        0.4040
21  O        248.2170  249.8430  266.9920 O.co2   1  LIG1       -0.2420
22  O        246.3050  249.2520  266.3170 O.co2   1  LIG1       -0.2420
@<TRIPOS>BOND
1    15    16   ar
2    15    13   ar
3    14    13    1
4    16    10   ar
5    13    12   ar
6     9     8    2
7    10     8    1
8    10    11   ar
9     8     7    1
10    12    11   ar
11     7     6   ar
12     7     2   ar
13     6     5   ar
14     1     2    1
15     2     3   ar
16     5     4   ar
17     3     4   ar
18     3    17    1
19    17    18    1
20    18    19    1
21    18    20    1
22    20    22   ar
23    20    21   ar

@<TRIPOS>MOLECULE
SMINA_3664
27 28 0 0 0
SMALL
GASTEIGER

@<TRIPOS>ATOM
1  N        247.4930  250.4220  263.0330 N.4     1  LIG1        0.3880
2  H        247.9570  251.1870  262.5660 H       1  LIG1       -0.0840
3  H        248.1690  249.7090  263.2650 H       1  LIG1       -0.0840
4  C        246.8560  250.9120  264.2630 C.3     1  LIG1       -0.0570
5  C        245.4130  250.4120  264.3230 C.3     1  LIG1       -0.0230
6  C        247.6280  250.3910  265.4780 C.3     1  LIG1        0.0050
7  C        249.1070  250.5420  265.2360 C.ar    1  LIG1       -0.0240
8  C        249.6750  251.8020  265.1920 C.ar    1  LIG1       -0.0040
9  C        251.0320  251.9400  264.9690 C.ar    1  LIG1       -0.0000
10  C        251.8220  250.8200  264.7910 C.ar    1  LIG1        0.0040
11  C        251.2540  249.5600  264.8340 C.ar    1  LIG1        0.0710
12  C        249.8970  249.4210  265.0630 C.ar    1  LIG1       -0.0010
13  C        252.1140  248.3380  264.6390 C.3     1  LIG1        0.4190
14  F        252.8380  248.4640  263.4500 F       1  LIG1       -0.1660
15  F        251.3020  247.2010  264.5710 F       1  LIG1       -0.1660
16  F        252.9990  248.2150  265.7140 F       1  LIG1       -0.1660
17  C        246.4700  249.8550  262.1450 C.3     1  LIG1       -0.0330
18  C        247.0020  249.8200  260.7100 C.3     1  LIG1        0.1860
19  O        247.6670  248.5520  260.4700 O.3     1  LIG1       -0.4480
20  C        247.4820  247.9840  259.2630 C.2     1  LIG1        0.3410
21  O        247.7800  248.5910  258.2530 O.2     1  LIG1       -0.2450
22  C        246.9170  246.6230  259.1660 C.ar    1  LIG1        0.0760
23  C        247.0940  245.7140  260.2100 C.ar    1  LIG1        0.0060
24  C        246.5640  244.4430  260.1130 C.ar    1  LIG1        0.0000
25  C        245.8610  244.0680  258.9820 C.ar    1  LIG1        0.0000
26  C        245.6820  244.9640  257.9420 C.ar    1  LIG1        0.0000
27  C        246.2060  246.2380  258.0260 C.ar    1  LIG1        0.0060
@<TRIPOS>BOND
1    26    27   ar
2    26    25   ar
3    27    22   ar
4    21    20    2
5    25    24   ar
6    22    20    1
7    22    23   ar
8    20    19    1
9    24    23   ar
10    19    18    1
11    18    17    1
12    17     1    1
13     2     1    1
14     1     3    1
15     1     4    1
16    14    13    1
17     4     5    1
18     4     6    1
19    15    13    1
20    13    11    1
21    13    16    1
22    10    11   ar
23    10     9   ar
24    11    12   ar
25     9     8   ar
26    12     7   ar
27     8     7   ar
28     7     6    1

@<TRIPOS>MOLECULE
SMINA_138
21 23 0 0 0
SMALL
GASTEIGER

@<TRIPOS>ATOM
1  C        243.9530  250.7300  264.7120 C.3     1  LIG1        0.1130
2  C        245.4120  250.4410  264.4630 C.2     1  LIG1        0.3730
3  N        246.2250  250.3700  265.4940 N.2     1  LIG1       -0.0220
4  C        247.5210  250.1120  265.3200 C.3     1  LIG1        0.3310
5  N        248.5880  249.9740  266.1650 N.pl3   1  LIG1       -0.1960
6  C        249.7250  249.7110  265.4440 C.2     1  LIG1        0.1730
7  C        249.4350  249.6720  264.1340 C.2     1  LIG1        0.0580
8  H        248.5470  250.0520  267.1310 H       1  LIG1        0.2990
9  C        248.0010  249.9290  264.0100 C.2     1  LIG1        0.1610
10  C        247.0950  250.0200  262.9420 C.2     1  LIG1        0.2760
11  N        245.8190  250.2760  263.2170 N.pl3   1  LIG1       -0.1850
12  H        245.1800  250.3420  262.4930 H       1  LIG1        0.2960
13  N        247.5190  249.8460  261.6370 N.pl3   1  LIG1       -0.2200
14  H        248.4670  249.8320  261.4330 H       1  LIG1        0.2920
15  C        246.5350  249.6830  260.5640 C.3     1  LIG1        0.2260
16  C        246.5470  248.2550  260.0840 C.ar    1  LIG1        0.0240
17  C        247.7060  247.5060  260.1700 C.ar    1  LIG1       -0.0000
18  C        247.7160  246.1960  259.7300 C.ar    1  LIG1       -0.0000
19  C        246.5690  245.6330  259.2050 C.ar    1  LIG1       -0.0000
20  C        245.4080  246.3820  259.1190 C.ar    1  LIG1       -0.0000
21  C        245.3980  247.6910  259.5630 C.ar    1  LIG1       -0.0000
@<TRIPOS>BOND
1    20    19   ar
2    20    21   ar
3    19    18   ar
4    21    16   ar
5    18    17   ar
6    16    17   ar
7    16    15    1
8    15    13    1
9    14    13    1
10    13    10    1
11    12    11    1
12    10    11    1
13    10     9    2
14    11     2    1
15     9     7    1
16     9     4    1
17     7     6    2
18     2     1    1
19     2     3    2
20     4     3    1
21     4     5    1
22     6     5    1
23     5     8    1

@<TRIPOS>MOLECULE
SMINA_1698
22 23 0 0 0
SMALL
GASTEIGER

@<TRIPOS>ATOM
1  N        247.3740  249.9160  261.7510 N.4     1  LIG1        0.3890
2  H        248.3680  249.8450  261.6060 H       1  LIG1       -0.0840
3  H        247.0500  250.8180  261.4370 H       1  LIG1       -0.0840
4  C        247.0740  249.7580  263.1800 C.3     1  LIG1       -0.0170
5  C        245.6670  250.2870  263.4680 C.3     1  LIG1       -0.0200
6  C        248.0930  250.5450  264.0050 C.3     1  LIG1        0.1840
7  O        248.8270  249.6460  264.8390 O.3     1  LIG1       -0.4780
8  C        250.1790  249.6340  264.6960 C.ar    1  LIG1        0.1380
9  C        250.7990  248.5830  264.0380 C.ar    1  LIG1        0.0370
10  C        252.1720  248.5730  263.8940 C.ar    1  LIG1        0.0030
11  C        252.9300  249.6130  264.4040 C.ar    1  LIG1        0.0000
12  C        252.3140  250.6630  265.0590 C.ar    1  LIG1        0.0030
13  C        250.9400  250.6790  265.2020 C.ar    1  LIG1        0.0370
14  C        246.6920  248.8600  260.9890 C.3     1  LIG1       -0.0570
15  C        245.6040  249.4860  260.1130 C.3     1  LIG1       -0.0230
16  C        247.7060  248.1350  260.1020 C.3     1  LIG1        0.0050
17  C        247.1210  246.8270  259.6350 C.ar    1  LIG1       -0.0240
18  C        247.0930  245.7390  260.4840 C.ar    1  LIG1       -0.0040
19  C        246.5550  244.5400  260.0550 C.ar    1  LIG1       -0.0000
20  C        246.0460  244.4290  258.7740 C.ar    1  LIG1       -0.0000
21  C        246.0750  245.5170  257.9230 C.ar    1  LIG1       -0.0000
22  C        246.6080  246.7190  258.3540 C.ar    1  LIG1       -0.0040
@<TRIPOS>BOND
1    21    22   ar
2    21    20   ar
3    22    17   ar
4    20    19   ar
5    17    16    1
6    17    18   ar
7    19    18   ar
8    16    14    1
9    15    14    1
10    14     1    1
11     3     1    1
12     2     1    1
13     1     4    1
14     4     5    1
15     4     6    1
16    10     9   ar
17    10    11   ar
18     6     7    1
19     9     8   ar
20    11    12   ar
21     8     7    1
22     8    13   ar
23    12    13   ar

@<TRIPOS>MOLECULE
SMINA_4269
24 25 0 0 0
SMALL
GASTEIGER

@<TRIPOS>ATOM
1  O        246.2230  247.9030  259.8910 O.3     1  LIG1       -0.4430
2  C        247.0660  246.9840  259.3960 C.2     1  LIG1        0.3170
3  O        248.1940  246.9050  259.8220 O.2     1  LIG1       -0.2500
4  C        246.6040  246.0470  258.3090 C.3     1  LIG1        0.0990
5  C        246.0390  244.6910  258.7380 C.3     1  LIG1        0.0110
6  C        245.9890  244.3900  260.2370 C.3     1  LIG1        0.0010
7  C        246.3210  243.4920  257.8330 C.3     1  LIG1        0.0010
8  C        245.1020  245.7750  258.2030 C.3     1  LIG1        0.0140
9  C        244.5250  245.5790  256.8240 C.3     1  LIG1        0.0330
10  C        243.2650  245.2440  256.6800 C.3     1  LIG1        0.1590
11 CL        242.8180  243.5690  256.5750 Cl      1  LIG1       -0.0970
12 CL        242.0440  246.4750  256.5980 Cl      1  LIG1       -0.0970
13  C        246.7630  249.2290  260.1350 C.3     1  LIG1        0.2400
14  C        246.5710  249.5900  261.5860 C.ar    1  LIG1        0.0810
15  C        247.6030  249.4040  262.4870 C.ar    1  LIG1        0.1710
16  F        248.7830  248.8970  262.0670 F       1  LIG1       -0.2020
17  C        247.4300  249.7420  263.8200 C.ar    1  LIG1        0.1970
18  F        248.4400  249.5630  264.6990 F       1  LIG1       -0.1990
19  C        246.2180  250.2570  264.2520 C.ar    1  LIG1        0.1990
20  F        246.0460  250.5790  265.5520 F       1  LIG1       -0.1990
21  C        245.1830  250.4370  263.3490 C.ar    1  LIG1        0.1970
22  F        244.0000  250.9390  263.7690 F       1  LIG1       -0.1990
23  C        245.3590  250.1040  262.0150 C.ar    1  LIG1        0.1710
24  F        244.3500  250.2820  261.1350 F       1  LIG1       -0.2020
@<TRIPOS>BOND
1    11    10    1
2    12    10    1
3    10     9    1
4     9     8    1
5     7     5    1
6     8     4    1
7     8     5    1
8     4     5    1
9     4     2    1
10     5     6    1
11     2     3    2
12     2     1    1
13     1    13    1
14    13    14    1
15    24    23    1
16    14    23   ar
17    14    15   ar
18    23    21   ar
19    16    15    1
20    15    17   ar
21    21    22    1
22    21    19   ar
23    17    19   ar
24    17    18    1
25    19    20    1

@<TRIPOS>MOLECULE
SMINA_1382
22 24 0 0 0
SMALL
GASTEIGER

@<TRIPOS>ATOM
1  C        247.8260  249.5010  263.0800 C.2     1  LIG1        0.0110
2  C        248.9380  249.3360  263.8060 C.2     1  LIG1       -0.0480
3  C        246.6810  250.2620  263.6370 C.ar    1  LIG1        0.0010
4  C        246.8540  251.5820  264.0500 C.ar    1  LIG1       -0.0000
5  C        245.7850  252.2880  264.5610 C.ar    1  LIG1       -0.0040
6  C        244.5450  251.6840  264.6760 C.ar    1  LIG1       -0.0220
7  C        244.3690  250.3740  264.2720 C.ar    1  LIG1       -0.0040
8  C        243.3830  252.4590  265.2410 C.3     1  LIG1        0.0310
9  C        245.4300  249.6600  263.7530 C.ar    1  LIG1       -0.0000
10  C        247.7370  248.9240  261.7170 C.ar    1  LIG1        0.0810
11  N        247.2540  249.6560  260.7210 N.ar    1  LIG1       -0.2440
12  C        247.1640  249.1830  259.4960 C.ar    1  LIG1        0.0990
13  C        247.5620  247.8910  259.2020 C.ar    1  LIG1        0.0210
14  C        248.0740  247.0900  260.2140 C.ar    1  LIG1        0.0030
15  C        248.1640  247.6170  261.4910 C.ar    1  LIG1        0.0190
16  C        249.0270  249.9230  265.1910 C.3     1  LIG1       -0.0500
17  N        250.3690  250.4840  265.4000 N.4     1  LIG1        0.3900
18  C        251.3670  249.7390  264.5920 C.3     1  LIG1       -0.0770
19  C        252.5410  250.7420  264.4660 C.3     1  LIG1       -0.0250
20  C        251.8210  252.1020  264.3190 C.3     1  LIG1       -0.0250
21  C        250.4200  251.8800  264.9170 C.3     1  LIG1       -0.0770
22  H        250.6140  250.4440  266.3790 H       1  LIG1       -0.0790
@<TRIPOS>BOND
1    13    12   ar
2    13    14   ar
3    12    11   ar
4    14    15   ar
5    11    10   ar
6    15    10   ar
7    10     1    1
8     1     3    1
9     1     2    2
10     3     9   ar
11     3     4   ar
12     9     7   ar
13     2    16    1
14     4     5   ar
15     7     6   ar
16    20    19    1
17    20    21    1
18    19    18    1
19     5     6   ar
20    18    17    1
21     6     8    1
22    21    17    1
23    16    17    1
24    17    22    1

@<TRIPOS>MOLECULE
SMINA_1349
22 23 0 0 0
SMALL
GASTEIGER

@<TRIPOS>ATOM
1  C        248.1000  248.5180  261.5850 C.3     1  LIG1        0.0340
2  C        246.7230  249.0130  261.2280 C.ar    1  LIG1        0.0150
3  C        245.9810  249.7320  262.1500 C.ar    1  LIG1        0.1350
4  C        244.7140  250.1920  261.8160 C.ar    1  LIG1        0.0370
5  C        244.1830  249.9280  260.5680 C.ar    1  LIG1        0.0030
6  C        244.9110  249.2080  259.6410 C.ar    1  LIG1        0.0030
7  C        246.1870  248.7460  259.9660 C.ar    1  LIG1        0.0380
8  C        246.9700  247.9740  258.9770 C.2     1  LIG1        0.1950
9  O        247.9230  248.4880  258.4230 O.2     1  LIG1       -0.2870
10  C        246.5960  246.5800  258.6640 C.ar    1  LIG1        0.0390
11  C        245.8430  246.2950  257.5220 C.ar    1  LIG1        0.0040
12  C        245.5010  244.9910  257.2330 C.ar    1  LIG1        0.0110
13  C        245.8940  243.9660  258.0780 C.ar    1  LIG1        0.0580
14 CL        245.4540  242.3280  257.7110 Cl      1  LIG1       -0.0820
15  C        246.6360  244.2420  259.2150 C.ar    1  LIG1        0.0110
16  C        246.9890  245.5410  259.5120 C.ar    1  LIG1        0.0040
17  O        246.4950  249.9900  263.3810 O.3     1  LIG1       -0.4680
18  C        245.5730  250.0510  264.4700 C.3     1  LIG1        0.2680
19  C        246.2480  249.5250  265.7390 C.3     1  LIG1        0.0600
20  C        245.1420  251.4780  264.6860 C.2     1  LIG1        0.4040
21  O        245.9650  252.3760  264.6390 O.co2   1  LIG1       -0.2420
22  O        243.9700  251.7350  264.9070 O.co2   1  LIG1       -0.2420
@<TRIPOS>BOND
1    12    11   ar
2    12    13   ar
3    11    10   ar
4    14    13    1
5    13    15   ar
6     9     8    2
7    10     8    1
8    10    16   ar
9     8     7    1
10    15    16   ar
11     6     7   ar
12     6     5   ar
13     7     2   ar
14     5     4   ar
15     2     1    1
16     2     3   ar
17     4     3   ar
18     3    17    1
19    17    18    1
20    18    20    1
21    18    19    1
22    21    20   ar
23    20    22   ar

@<TRIPOS>MOLECULE
SMINA_137
21 23 0 0 0
SMALL
GASTEIGER

@<TRIPOS>ATOM
1  C        247.0320  248.6830  260.0610 C.3     1  LIG1        0.1130
2  C        246.7430  249.4250  261.3400 C.2     1  LIG1        0.3730
3  N        245.4900  249.6460  261.6710 N.2     1  LIG1       -0.0220
4  C        245.1870  250.2920  262.7970 C.3     1  LIG1        0.3310
5  N        244.0170  250.6630  263.4010 N.pl3   1  LIG1       -0.1960
6  C        244.2810  251.3290  264.5690 C.2     1  LIG1        0.1730
7  C        245.6080  251.4100  264.7560 C.2     1  LIG1        0.0580
8  H        243.1290  250.4810  263.0520 H       1  LIG1        0.2990
9  C        246.2380  250.7430  263.6170 C.2     1  LIG1        0.1610
10  C        247.5590  250.4890  263.2200 C.2     1  LIG1        0.2760
11  N        247.7600  249.8290  262.0810 N.pl3   1  LIG1       -0.1850
12  H        248.6650  249.6450  261.7900 H       1  LIG1        0.2960
13  N        248.6250  250.9100  263.9920 N.pl3   1  LIG1       -0.2200
14  H        249.1260  251.7010  263.7370 H       1  LIG1        0.2920
15  C        248.9970  250.1640  265.1970 C.3     1  LIG1        0.2260
16  C        250.4090  249.6570  265.0570 C.ar    1  LIG1        0.0240
17  C        251.4150  250.1840  265.8450 C.ar    1  LIG1       -0.0000
18  C        252.7100  249.7180  265.7160 C.ar    1  LIG1       -0.0000
19  C        253.0000  248.7250  264.8000 C.ar    1  LIG1       -0.0000
20  C        251.9930  248.1970  264.0110 C.ar    1  LIG1       -0.0000
21  C        250.6980  248.6600  264.1440 C.ar    1  LIG1       -0.0000
@<TRIPOS>BOND
1     1     2    1
2     2     3    2
3     2    11    1
4     3     4    1
5    12    11    1
6    11    10    1
7     4     5    1
8     4     9    1
9     8     5    1
10    10     9    2
11    10    13    1
12     5     6    1
13     9     7    1
14    14    13    1
15    13    15    1
16    20    21   ar
17    20    19   ar
18    21    16   ar
19     6     7    2
20    19    18   ar
21    16    15    1
22    16    17   ar
23    18    17   ar

@<TRIPOS>MOLECULE
SMINA_751
17 19 0 0 0
SMALL
GASTEIGER

@<TRIPOS>ATOM
1  C        246.7540  248.8310  260.3350 C.ar    1  LIG1        0.3710
2  N        245.4500  249.0760  260.2800 N.ar    1  LIG1        0.0690
3  N        244.8210  249.6680  261.2390 N.ar    1  LIG1       -0.0000
4  C        245.4960  250.0680  262.3180 C.ar    1  LIG1        0.1600
5  C        244.8850  250.7350  263.3940 C.ar    1  LIG1        0.0450
6  C        245.6550  251.1050  264.4550 C.ar    1  LIG1        0.1010
7  N        246.9570  250.8550  264.4980 N.ar    1  LIG1       -0.2380
8  C        247.5940  250.2380  263.5300 C.ar    1  LIG1        0.1450
9  C        246.8930  249.8190  262.3890 C.ar    1  LIG1        0.2210
10  N        247.4830  249.1910  261.3680 N.ar    1  LIG1       -0.0050
11  C        247.4170  248.1230  259.1820 C.3     1  LIG1        0.1500
12  C        246.8850  246.7160  259.0850 C.ar    1  LIG1       -0.0100
13  C        247.1100  245.8190  260.1120 C.ar    1  LIG1       -0.0040
14  C        246.6180  244.5310  260.0240 C.ar    1  LIG1       -0.0000
15  C        245.9080  244.1360  258.9050 C.ar    1  LIG1       -0.0000
16  C        245.6870  245.0320  257.8760 C.ar    1  LIG1       -0.0000
17  C        246.1760  246.3210  257.9670 C.ar    1  LIG1       -0.0040
@<TRIPOS>BOND
1    16    17   ar
2    16    15   ar
3    17    12   ar
4    15    14   ar
5    12    11    1
6    12    13   ar
7    11     1    1
8    14    13   ar
9     2     1   ar
10     2     3   ar
11     1    10   ar
12     3     4   ar
13    10     9   ar
14     4     9   ar
15     4     5   ar
16     9     8   ar
17     5     6   ar
18     8     7   ar
19     6     7   ar

@<TRIPOS>MOLECULE
SMINA_3174
22 23 0 0 0
SMALL
GASTEIGER

@<TRIPOS>ATOM
1  C        248.8110  248.1440  261.5090 C.3     1  LIG1        0.0340
2  C        247.4650  248.8210  261.5630 C.ar    1  LIG1        0.0150
3  C        247.0580  249.4650  262.7190 C.ar    1  LIG1        0.1350
4  C        245.8140  250.0830  262.7680 C.ar    1  LIG1        0.0370
5  C        244.9840  250.0670  261.6620 C.ar    1  LIG1        0.0030
6  C        245.3790  249.4270  260.5060 C.ar    1  LIG1        0.0030
7  C        246.6260  248.7980  260.4480 C.ar    1  LIG1        0.0380
8  C        247.0530  248.1130  259.2100 C.2     1  LIG1        0.1950
9  O        247.8310  248.6560  258.4520 O.2     1  LIG1       -0.2870
10  C        246.5340  246.7650  258.8970 C.ar    1  LIG1        0.0390
11  C        247.0210  245.6490  259.5810 C.ar    1  LIG1        0.0040
12  C        246.5280  244.3960  259.2860 C.ar    1  LIG1        0.0110
13  C        245.5600  244.2400  258.3090 C.ar    1  LIG1        0.0580
14 CL        244.9510  242.6570  257.9390 Cl      1  LIG1       -0.0820
15  C        245.0770  245.3430  257.6230 C.ar    1  LIG1        0.0110
16  C        245.5570  246.6020  257.9100 C.ar    1  LIG1        0.0040
17  O        247.8720  249.4900  263.8060 O.3     1  LIG1       -0.4680
18  C        247.5960  250.4770  264.8000 C.3     1  LIG1        0.2680
19  C        248.8050  251.4020  264.9520 C.3     1  LIG1        0.0600
20  C        247.3150  249.8000  266.1170 C.2     1  LIG1        0.4040
21  O        246.2400  249.2580  266.3060 O.co2   1  LIG1       -0.2420
22  O        248.1620  249.7960  266.9930 O.co2   1  LIG1       -0.2420
@<TRIPOS>BOND
1    15    16   ar
2    15    13   ar
3    16    10   ar
4    14    13    1
5    13    12   ar
6     9     8    2
7    10     8    1
8    10    11   ar
9     8     7    1
10    12    11   ar
11     7     6   ar
12     7     2   ar
13     6     5   ar
14     1     2    1
15     2     3   ar
16     5     4   ar
17     3     4   ar
18     3    17    1
19    17    18    1
20    18    19    1
21    18    20    1
22    20    21   ar
23    20    22   ar

@<TRIPOS>MOLECULE
SMINA_3633
27 29 0 0 0
SMALL
GASTEIGER

@<TRIPOS>ATOM
1  C        246.3660  246.5400  259.0290 C.ar    1  LIG1       -0.0110
2  C        246.6080  245.9260  260.2460 C.ar    1  LIG1       -0.0040
3  C        246.6250  244.5460  260.3430 C.ar    1  LIG1       -0.0000
4  C        246.4100  243.7710  259.2230 C.ar    1  LIG1        0.0030
5  C        246.1700  244.3820  257.9890 C.ar    1  LIG1        0.0390
6  C        246.1500  245.7760  257.9000 C.ar    1  LIG1       -0.0010
7  C        246.3450  248.0430  258.9350 C.3     1  LIG1        0.1240
8  C        247.7500  248.5540  258.6120 C.3     1  LIG1        0.0170
9  C        245.8890  248.6220  260.2500 C.2     1  LIG1        0.3140
10  O        244.7490  248.4470  260.6270 O.2     1  LIG1       -0.2470
11  N        246.7460  249.3330  261.0070 N.am    1  LIG1       -0.1690
12  H        247.6350  249.5360  260.6730 H       1  LIG1        0.3010
13  C        246.3580  249.7780  262.2690 C.ar    1  LIG1        0.3270
14  N        245.1560  250.3090  262.4370 N.ar    1  LIG1       -0.0360
15  C        244.7500  250.7420  263.6140 C.ar    1  LIG1        0.2350
16  C        245.5700  250.6580  264.7230 C.ar    1  LIG1        0.0460
17  C        246.8380  250.1080  264.5900 C.ar    1  LIG1       -0.0110
18  C        247.7600  250.0000  265.7760 C.3     1  LIG1        0.0310
19  C        247.2340  249.6570  263.3420 C.ar    1  LIG1        0.0860
20  C        245.9390  243.5580  256.7850 C.2     1  LIG1        0.1960
21  O        246.8730  243.2500  256.0720 O.2     1  LIG1       -0.2870
22  C        244.5710  243.1100  256.4470 C.ar    1  LIG1        0.0390
23  C        244.3410  241.7870  256.0680 C.ar    1  LIG1        0.0030
24  C        243.0610  241.3750  255.7590 C.ar    1  LIG1        0.0000
25  C        242.0090  242.2730  255.8130 C.ar    1  LIG1        0.0000
26  C        242.2320  243.5880  256.1820 C.ar    1  LIG1        0.0000
27  C        243.5060  244.0130  256.4990 C.ar    1  LIG1        0.0030
@<TRIPOS>BOND
1    24    25   ar
2    24    23   ar
3    25    26   ar
4    23    22   ar
5    21    20    2
6    26    27   ar
7    22    27   ar
8    22    20    1
9    20     5    1
10     6     5   ar
11     6     1   ar
12     5     4   ar
13     8     7    1
14     7     1    1
15     7     9    1
16     1     2   ar
17     4     3   ar
18     2     3   ar
19     9    10    2
20     9    11   am
21    12    11    1
22    11    13    1
23    13    14   ar
24    13    19   ar
25    14    15   ar
26    19    17   ar
27    15    16   ar
28    17    16   ar
29    17    18    1

@<TRIPOS>MOLECULE
SMINA_1993
18 20 0 0 0
SMALL
GASTEIGER

@<TRIPOS>ATOM
1  C        244.3040  249.7290  259.9570 C.3     1  LIG1        0.0720
2  C        245.1540  249.8340  261.1970 C.ar    1  LIG1        0.1210
3  N        244.7090  250.1240  262.3840 N.ar    1  LIG1       -0.2310
4  C        245.7390  250.1300  263.2690 C.ar    1  LIG1        0.0980
5  C        245.8280  250.3680  264.6430 C.ar    1  LIG1        0.0210
6  C        247.0400  250.3000  265.2690 C.ar    1  LIG1        0.0020
7  C        248.1890  249.9940  264.5550 C.ar    1  LIG1        0.0020
8  C        248.1250  249.7540  263.1980 C.ar    1  LIG1        0.0190
9  C        246.9030  249.8200  262.5440 C.ar    1  LIG1        0.0790
10  N        246.5000  249.6410  261.2360 N.ar    1  LIG1       -0.3110
11  C        247.3630  249.3000  260.1020 C.3     1  LIG1        0.1340
12  C        247.1500  247.8580  259.7250 C.ar    1  LIG1        0.0010
13  C        246.5820  247.5400  258.5050 C.ar    1  LIG1       -0.0020
14  C        246.3820  246.2170  258.1600 C.ar    1  LIG1        0.0110
15  C        246.7470  245.2100  259.0350 C.ar    1  LIG1        0.0580
16  C        247.3150  245.5290  260.2560 C.ar    1  LIG1        0.0110
17 CL        246.4950  243.5480  258.6020 Cl      1  LIG1       -0.0820
18  C        247.5160  246.8520  260.6000 C.ar    1  LIG1       -0.0020
@<TRIPOS>BOND
1    14    13   ar
2    14    15   ar
3    13    12   ar
4    17    15    1
5    15    16   ar
6    12    11    1
7    12    18   ar
8     1     2    1
9    11    10    1
10    16    18   ar
11     2    10   ar
12     2     3   ar
13    10     9   ar
14     3     4   ar
15     9     8   ar
16     9     4   ar
17     8     7   ar
18     4     5   ar
19     7     6   ar
20     5     6   ar

@<TRIPOS>MOLECULE
SMINA_2335
22 24 0 0 0
SMALL
GASTEIGER

@<TRIPOS>ATOM
1  N        246.0190  248.7350  260.1560 N.3     1  LIG1       -0.2160
2  N        244.8330  249.1690  259.4370 N.3     1  LIG1       -0.2660
3  H        245.0380  249.3240  258.4610 H       1  LIG1        0.1370
4  H        244.4370  249.9970  259.8580 H       1  LIG1        0.1370
5  C        246.9870  248.1080  259.2460 C.3     1  LIG1        0.1150
6  C        246.6380  246.6540  259.0660 C.ar    1  LIG1       -0.0050
7  C        246.0970  246.2150  257.8730 C.ar    1  LIG1       -0.0030
8  C        245.7770  244.8790  257.7080 C.ar    1  LIG1       -0.0000
9  C        245.9990  243.9840  258.7360 C.ar    1  LIG1       -0.0000
10  C        246.5410  244.4230  259.9310 C.ar    1  LIG1       -0.0000
11  C        246.8650  245.7570  260.0940 C.ar    1  LIG1       -0.0030
12  C        246.6310  249.8540  260.8850 C.3     1  LIG1        0.1360
13  C        246.8070  249.4690  262.3560 C.3     1  LIG1        0.2270
14  C        245.6610  250.0630  263.1870 C.3     1  LIG1        0.2500
15  O        245.8640  249.6950  264.5570 O.3     1  LIG1       -0.4690
16  C        247.1210  249.8540  265.0530 C.ar    1  LIG1        0.1720
17  C        247.3160  249.8660  266.4260 C.ar    1  LIG1        0.0400
18  C        248.5880  250.0210  266.9440 C.ar    1  LIG1        0.0030
19  C        249.6690  250.1650  266.0970 C.ar    1  LIG1        0.0030
20  C        249.4840  250.1530  264.7270 C.ar    1  LIG1        0.0400
21  C        248.2100  250.0000  264.2000 C.ar    1  LIG1        0.1720
22  O        248.0410  249.9990  262.8490 O.3     1  LIG1       -0.4710
@<TRIPOS>BOND
1     8     7   ar
2     8     9   ar
3     7     6   ar
4     3     2    1
5     9    10   ar
6     6     5    1
7     6    11   ar
8     5     1    1
9     2     4    1
10     2     1    1
11    10    11   ar
12     1    12    1
13    12    13    1
14    13    22    1
15    13    14    1
16    22    21    1
17    14    15    1
18    21    20   ar
19    21    16   ar
20    15    16    1
21    20    19   ar
22    16    17   ar
23    19    18   ar
24    17    18   ar

@<TRIPOS>MOLECULE
SMINA_3230
20 22 0 0 0
SMALL
GASTEIGER

@<TRIPOS>ATOM
1  C        246.5130  248.7010  259.9610 C.3     1  LIG1        0.0470
2  C        245.1540  249.0420  260.0550 C.2     1  LIG1        0.0100
3  C        244.6900  249.6670  261.1670 C.2     1  LIG1        0.1230
4  N        245.5020  249.9720  262.1880 N.ar    1  LIG1       -0.2810
5  C        244.9870  250.5900  263.2600 C.ar    1  LIG1        0.0660
6  C        245.7630  250.9210  264.3230 C.ar    1  LIG1        0.0160
7  C        247.1300  250.6170  264.3120 C.ar    1  LIG1        0.0030
8  C        247.6550  249.9890  263.2220 C.ar    1  LIG1        0.0150
9  C        246.8110  249.6640  262.1420 C.ar    1  LIG1        0.0530
10  C        247.3470  249.0100  261.0190 C.2     1  LIG1        0.0290
11  N        247.0100  248.0590  258.8280 N.pl3   1  LIG1       -0.3130
12  H        247.6040  248.5310  258.2240 H       1  LIG1        0.1520
13  C        246.6520  246.7340  258.5600 C.ar    1  LIG1        0.0490
14  C        247.0830  245.7140  259.3990 C.ar    1  LIG1        0.0150
15  C        246.7270  244.4060  259.1330 C.ar    1  LIG1        0.0130
16  C        245.9420  244.1110  258.0330 C.ar    1  LIG1        0.0680
17  C        245.5100  245.1260  257.1940 C.ar    1  LIG1        0.0690
18 CL        244.5250  244.7520  255.8150 Cl      1  LIG1       -0.0810
19 CL        245.4980  242.4670  257.7010 Cl      1  LIG1       -0.0810
20  C        245.8590  246.4370  257.4590 C.ar    1  LIG1        0.0270
@<TRIPOS>BOND
1    18    17    1
2    17    20   ar
3    17    16   ar
4    20    13   ar
5    19    16    1
6    16    15   ar
7    12    11    1
8    13    11    1
9    13    14   ar
10    11     1    1
11    15    14   ar
12     1     2    1
13     1    10    1
14     2     3    2
15    10     9    2
16     3     4    1
17     9     4   ar
18     9     8   ar
19     4     5   ar
20     8     7   ar
21     5     6   ar
22     7     6   ar

@<TRIPOS>MOLECULE
SMINA_2467
19 21 0 0 0
SMALL
GASTEIGER

@<TRIPOS>ATOM
1  C        246.6100  247.1900  259.4820 C.ar    1  LIG1        0.1990
2  N        247.1100  245.9980  259.6260 N.ar    1  LIG1       -0.2190
3  C        246.4270  245.1190  258.8490 C.ar    1  LIG1        0.0990
4  C        246.5370  243.7440  258.6230 C.ar    1  LIG1        0.0210
5  C        245.6800  243.1260  257.7580 C.ar    1  LIG1        0.0020
6  C        244.6960  243.8490  257.0990 C.ar    1  LIG1        0.0020
7  C        244.5680  245.2050  257.3060 C.ar    1  LIG1        0.0190
8  C        245.4260  245.8500  258.1860 C.ar    1  LIG1        0.0760
9  N        245.5730  247.1580  258.6030 N.ar    1  LIG1       -0.3310
10  H        245.0320  247.9140  258.3230 H       1  LIG1        0.1680
11  S        247.1910  248.6360  260.3060 S.3     1  LIG1        0.1050
12  O        247.6840  249.4360  259.2380 O.3     1  LIG1       -0.2480
13  C        245.6690  249.3720  260.9600 C.3     1  LIG1        0.1450
14  C        245.8960  249.8120  262.3830 C.ar    1  LIG1        0.0730
15  N        247.1270  249.9560  262.8330 N.ar    1  LIG1       -0.2470
16  C        247.3730  250.3450  264.0700 C.ar    1  LIG1        0.0990
17  C        246.3380  250.6060  264.9480 C.ar    1  LIG1        0.0210
18  C        245.0310  250.4590  264.5120 C.ar    1  LIG1        0.0030
19  C        244.8100  250.0550  263.2050 C.ar    1  LIG1        0.0160
@<TRIPOS>BOND
1     6     7   ar
2     6     5   ar
3     7     8   ar
4     5     4   ar
5     8     9   ar
6     8     3   ar
7    10     9    1
8     9     1   ar
9     4     3   ar
10     3     2   ar
11    12    11    1
12     1     2   ar
13     1    11    1
14    11    13    1
15    13    14    1
16    14    15   ar
17    14    19   ar
18    15    16   ar
19    19    18   ar
20    16    17   ar
21    18    17   ar

@<TRIPOS>MOLECULE
SMINA_150
21 22 0 0 0
SMALL
GASTEIGER

@<TRIPOS>ATOM
1  C        247.5240  249.9710  264.5040 C.ar    1  LIG1        0.0400
2  C        247.7750  249.9610  263.1310 C.ar    1  LIG1        0.0210
3  C        246.7170  249.9550  262.2360 C.ar    1  LIG1        0.0910
4  C        245.4080  249.9600  262.7080 C.ar    1  LIG1        0.0180
5  C        245.1580  249.9700  264.0690 C.ar    1  LIG1        0.0020
6  C        246.2060  249.9760  264.9660 C.ar    1  LIG1        0.0030
7  C        248.6470  249.9770  265.4640 C.2     1  LIG1        0.1960
8  O        248.4260  249.9450  266.6580 O.2     1  LIG1       -0.2870
9  C        250.0390  250.0220  264.9710 C.ar    1  LIG1        0.0390
10  C        250.7600  251.2170  265.0140 C.ar    1  LIG1        0.0030
11  C        252.0600  251.2510  264.5530 C.ar    1  LIG1        0.0000
12  C        252.6490  250.1050  264.0490 C.ar    1  LIG1        0.0000
13  C        251.9400  248.9170  264.0040 C.ar    1  LIG1        0.0000
14  C        250.6420  248.8670  264.4660 C.ar    1  LIG1        0.0030
15  N        246.9630  249.9450  260.8620 N.pl3   1  LIG1       -0.0960
16  S        246.8820  248.5220  260.0160 S.O2    1  LIG1        0.1360
17  O        247.6180  248.7780  258.8290 O.2     1  LIG1       -0.1470
18  O        245.4950  248.2220  259.9690 O.2     1  LIG1       -0.1470
19  C        247.7580  247.3250  261.0610 C.3     1  LIG1        0.4670
20  F        247.9480  246.1350  260.3490 F       1  LIG1       -0.1710
21  F        249.0000  247.8500  261.4310 F       1  LIG1       -0.1710
@<TRIPOS>BOND
1    17    16    2
2    18    16    2
3    16    15    1
4    16    19    1
5    20    19    1
6    15     3    1
7    19    21    1
8     3     4   ar
9     3     2   ar
10     4     5   ar
11     2     1   ar
12    13    12   ar
13    13    14   ar
14    12    11   ar
15     5     6   ar
16    14     9   ar
17     1     6   ar
18     1     7    1
19    11    10   ar
20     9    10   ar
21     9     7    1
22     7     8    2

@<TRIPOS>MOLECULE
SMINA_2684
22 23 0 0 0
SMALL
GASTEIGER

@<TRIPOS>ATOM
1  C        247.4530  250.1620  262.9780 C.3     1  LIG1        0.2070
2  C        247.3710  249.7110  264.4370 C.3     1  LIG1        0.0250
3  C        248.4830  250.3880  265.2420 C.3     1  LIG1       -0.0730
4  N        249.6530  250.5970  264.3790 N.4     1  LIG1        0.3900
5  C        250.7110  249.6270  264.7330 C.3     1  LIG1       -0.0580
6  C        252.0370  250.4010  264.5530 C.3     1  LIG1       -0.0230
7  C        251.6440  251.8140  265.0560 C.3     1  LIG1       -0.0230
8  C        250.6680  248.4250  263.7880 C.3     1  LIG1       -0.0230
9  C        250.1830  251.9580  264.5810 C.3     1  LIG1       -0.0580
10  C        249.3570  252.6840  265.6450 C.3     1  LIG1       -0.0230
11  H        249.3890  250.4750  263.4130 H       1  LIG1       -0.0800
12  O        247.7680  249.0190  262.1370 O.3     1  LIG1       -0.4450
13  C        247.3300  249.0580  260.8640 C.2     1  LIG1        0.3440
14  O        247.2860  250.1150  260.2670 O.2     1  LIG1       -0.2450
15  C        246.8980  247.8150  260.1960 C.ar    1  LIG1        0.1090
16  C        247.6880  246.6660  260.2680 C.ar    1  LIG1        0.0090
17  C        247.2760  245.5090  259.6460 C.ar    1  LIG1        0.0000
18  C        246.0860  245.4820  258.9390 C.ar    1  LIG1        0.0030
19  C        245.2970  246.6110  258.8540 C.ar    1  LIG1        0.0370
20  C        245.6930  247.7850  259.4780 C.ar    1  LIG1        0.1400
21  O        244.9190  248.8940  259.3970 O.3     1  LIG1       -0.5050
22  H        244.3490  249.0340  260.1660 H       1  LIG1        0.2920
@<TRIPOS>BOND
1    19    18   ar
2    19    20   ar
3    18    17   ar
4    21    20    1
5    21    22    1
6    20    15   ar
7    17    16   ar
8    15    16   ar
9    15    13    1
10    14    13    2
11    13    12    1
12    12     1    1
13     1     2    1
14    11     4    1
15     8     5    1
16     4     9    1
17     4     5    1
18     4     3    1
19     2     3    1
20     6     5    1
21     6     7    1
22     9     7    1
23     9    10    1

@<TRIPOS>MOLECULE
SMINA_2826
20 21 0 0 0
SMALL
GASTEIGER

@<TRIPOS>ATOM
1  S        246.7970  248.4110  260.0670 S.O2    1  LIG1        0.0970
2  O        245.5150  248.8130  260.5330 O.2     1  LIG1       -0.1480
3  O        247.5360  249.1430  259.0990 O.2     1  LIG1       -0.1480
4  C        246.6020  246.7840  259.4180 C.ar    1  LIG1        0.1270
5  C        246.9210  245.6870  260.1960 C.ar    1  LIG1        0.0200
6  C        246.7680  244.4110  259.6860 C.ar    1  LIG1       -0.0030
7  C        246.3040  244.2320  258.3960 C.ar    1  LIG1       -0.0220
8  C        246.1440  242.8410  257.8380 C.3     1  LIG1        0.0310
9  C        245.9800  245.3300  257.6200 C.ar    1  LIG1       -0.0030
10  C        246.1320  246.6060  258.1300 C.ar    1  LIG1        0.0200
11  N        247.7660  248.2930  261.4030 N.am    1  LIG1       -0.0420
12  C        247.7950  249.2600  262.2740 C.2     1  LIG1        0.3410
13  O        247.0330  250.3600  262.0860 O.2     1  LIG1       -0.2490
14  N        248.5980  249.1630  263.3820 N.am    1  LIG1       -0.2880
15  H        249.1460  248.3730  263.5170 H       1  LIG1        0.1510
16  C        248.6300  250.2520  264.3620 C.3     1  LIG1        0.0730
17  C        247.5820  250.0050  265.4610 C.3     1  LIG1        0.0200
18  C        248.3540  249.9000  266.7920 C.3     1  LIG1        0.0020
19  C        249.6720  250.6720  266.5280 C.3     1  LIG1        0.0020
20  C        250.0040  250.2910  265.0620 C.3     1  LIG1        0.0200
@<TRIPOS>BOND
1     9    10   ar
2     9     7   ar
3     8     7    1
4    10     4   ar
5     7     6   ar
6     3     1    2
7     4     1    1
8     4     5   ar
9     6     5   ar
10     1     2    2
11     1    11    1
12    11    12   am
13    13    12    2
14    12    14   am
15    14    15    1
16    14    16    1
17    16    20    1
18    16    17    1
19    20    19    1
20    17    18    1
21    19    18    1

@<TRIPOS>MOLECULE
SMINA_503
20 22 0 0 0
SMALL
GASTEIGER

@<TRIPOS>ATOM
1  C        247.1870  247.1150  259.4550 C.ar    1  LIG1        0.1390
2  C        246.4900  247.1010  258.2810 C.ar    1  LIG1        0.0370
3  C        245.8930  245.9080  257.8410 C.ar    1  LIG1        0.0030
4  C        245.1730  245.8530  256.6360 C.ar    1  LIG1        0.0000
5  C        244.6030  244.6810  256.2440 C.ar    1  LIG1        0.0000
6  C        244.7220  243.5300  257.0210 C.ar    1  LIG1        0.0000
7  C        245.4130  243.5440  258.1930 C.ar    1  LIG1        0.0000
8  C        246.0150  244.7370  258.6320 C.ar    1  LIG1        0.0000
9  C        246.7350  244.7900  259.8370 C.ar    1  LIG1        0.0030
10  C        247.3060  245.9590  260.2320 C.ar    1  LIG1        0.0370
11  O        247.7680  248.2690  259.8760 O.3     1  LIG1       -0.4730
12  C        247.8340  248.4850  261.2860 C.3     1  LIG1        0.2290
13  C        247.0760  249.7660  261.6420 C.3     1  LIG1        0.1660
14  N        247.0070  249.9040  263.0990 N.am    1  LIG1       -0.1770
15  N        248.1160  249.9740  263.9360 N.2     1  LIG1       -0.1840
16  C        247.8080  250.0910  265.1730 C.2     1  LIG1        0.0640
17  C        248.7650  250.1920  266.3320 C.3     1  LIG1        0.0490
18  C        246.2960  250.1130  265.2510 C.3     1  LIG1        0.1300
19  C        245.8590  249.9790  263.8050 C.2     1  LIG1        0.2500
20  O        244.7240  249.9470  263.3760 O.2     1  LIG1       -0.2730
@<TRIPOS>BOND
1     5     4   ar
2     5     6   ar
3     4     3   ar
4     6     7   ar
5     3     2   ar
6     3     8   ar
7     7     8   ar
8     2     1   ar
9     8     9   ar
10     1    11    1
11     1    10   ar
12     9    10   ar
13    11    12    1
14    12    13    1
15    13    14    1
16    14    19   am
17    14    15    1
18    20    19    2
19    19    18    1
20    15    16    2
21    16    18    1
22    16    17    1

@<TRIPOS>MOLECULE
SMINA_2212
27 28 0 0 0
SMALL
GASTEIGER

@<TRIPOS>ATOM
1  N        247.4010  249.5300  261.1510 N.4     1  LIG1        0.3880
2  H        247.7920  248.6500  261.4490 H       1  LIG1       -0.0840
3  H        248.1210  250.2370  261.1520 H       1  LIG1       -0.0840
4  C        246.8530  249.3880  259.7960 C.3     1  LIG1       -0.0570
5  C        245.4160  248.8690  259.8790 C.3     1  LIG1       -0.0230
6  C        247.7080  248.3980  259.0010 C.3     1  LIG1        0.0050
7  C        247.1230  247.0150  259.1270 C.ar    1  LIG1       -0.0240
8  C        247.4570  246.2200  260.2070 C.ar    1  LIG1       -0.0040
9  C        246.9210  244.9510  260.3230 C.ar    1  LIG1       -0.0000
10  C        246.0510  244.4770  259.3590 C.ar    1  LIG1        0.0040
11  C        245.7170  245.2730  258.2790 C.ar    1  LIG1        0.0710
12  C        246.2500  246.5440  258.1660 C.ar    1  LIG1       -0.0010
13  C        244.7690  244.7580  257.2270 C.3     1  LIG1        0.4190
14  F        243.6290  245.5660  257.1900 F       1  LIG1       -0.1660
15  F        244.3980  243.4440  257.5370 F       1  LIG1       -0.1660
16  F        245.3990  244.7810  255.9790 F       1  LIG1       -0.1660
17  C        246.3280  249.9270  262.0740 C.3     1  LIG1       -0.0330
18  C        246.9370  250.3590  263.4090 C.3     1  LIG1        0.1860
19  O        248.2310  249.7220  263.5800 O.3     1  LIG1       -0.4480
20  C        248.9880  250.1430  264.6110 C.2     1  LIG1        0.3410
21  O        248.5370  250.9360  265.4140 O.2     1  LIG1       -0.2450
22  C        250.3690  249.6390  264.7690 C.ar    1  LIG1        0.0760
23  C        251.2350  250.2380  265.6860 C.ar    1  LIG1        0.0060
24  C        252.5230  249.7660  265.8240 C.ar    1  LIG1        0.0000
25  C        252.9540  248.6920  265.0640 C.ar    1  LIG1        0.0000
26  C        252.1020  248.0930  264.1540 C.ar    1  LIG1        0.0000
27  C        250.8120  248.5590  264.0020 C.ar    1  LIG1        0.0060
@<TRIPOS>BOND
1    16    13    1
2    14    13    1
3    13    15    1
4    13    11    1
5    12    11   ar
6    12     7   ar
7    11    10   ar
8     6     7    1
9     6     4    1
10     7     8   ar
11    10     9   ar
12     4     5    1
13     4     1    1
14     8     9   ar
15     1     3    1
16     1     2    1
17     1    17    1
18    17    18    1
19    18    19    1
20    19    20    1
21    27    26   ar
22    27    22   ar
23    26    25   ar
24    20    22    1
25    20    21    2
26    22    23   ar
27    25    24   ar
28    23    24   ar

@<TRIPOS>MOLECULE
SMINA_3364
22 23 0 0 0
SMALL
GASTEIGER

@<TRIPOS>ATOM
1  C        246.7730  248.4420  260.1380 C.ar    1  LIG1        0.1720
2  C        245.6550  249.2200  260.4200 C.ar    1  LIG1        0.1720
3  C        245.6020  249.9490  261.5970 C.ar    1  LIG1        0.0370
4  C        246.6600  249.9020  262.4880 C.ar    1  LIG1       -0.0000
5  C        247.7680  249.1250  262.2080 C.ar    1  LIG1        0.0000
6  C        247.8300  248.4000  261.0330 C.ar    1  LIG1        0.0400
7  C        246.6010  250.6960  263.7680 C.3     1  LIG1        0.1570
8  S        248.2400  250.7590  264.5650 S.3     1  LIG1       -0.0420
9  C        247.7030  249.9290  266.0350 C.2     1  LIG1        0.2990
10  O        248.3930  249.6600  267.0000 O.2     1  LIG1       -0.2610
11  N        246.4060  249.6500  265.8930 N.am    1  LIG1       -0.1340
12  C        245.7490  249.9870  264.7970 C.2     1  LIG1        0.2630
13  O        244.5700  249.7500  264.6310 O.2     1  LIG1       -0.2720
14  O        244.6150  249.2650  259.5450 O.3     1  LIG1       -0.4720
15  C        243.7330  250.3850  259.6420 C.3     1  LIG1        0.2060
16  C        242.4620  250.1050  258.8380 C.3     1  LIG1        0.0510
17  O        246.8300  247.7250  258.9830 O.3     1  LIG1       -0.4720
18  C        247.0670  246.3210  259.1000 C.3     1  LIG1        0.2060
19  C        245.8640  245.6560  259.7730 C.3     1  LIG1        0.0470
20  C        246.0470  244.1370  259.7530 C.3     1  LIG1        0.0040
21  C        246.3240  243.6750  258.3200 C.3     1  LIG1        0.0000
22  C        247.3360  242.5280  258.3420 C.3     1  LIG1        0.0000
@<TRIPOS>BOND
1    21    22    1
2    21    20    1
3    16    15    1
4    17    18    1
5    17     1    1
6    18    19    1
7    14    15    1
8    14     2    1
9    20    19    1
10     1     2   ar
11     1     6   ar
12     2     3   ar
13     6     5   ar
14     3     4   ar
15     5     4   ar
16     4     7    1
17     7     8    1
18     7    12    1
19     8     9    1
20    13    12    2
21    12    11   am
22    11     9   am
23     9    10    2

@<TRIPOS>MOLECULE
SMINA_801
19 21 0 0 0
SMALL
GASTEIGER

@<TRIPOS>ATOM
1  C        246.9320  246.5090  259.7240 C.ar    1  LIG1        0.0360
2  C        246.3650  246.7320  258.4760 C.ar    1  LIG1        0.0030
3  C        245.7390  245.6730  257.8050 C.ar    1  LIG1        0.0000
4  C        245.1520  245.8610  256.5390 C.ar    1  LIG1        0.0000
5  C        244.5530  244.8120  255.9130 C.ar    1  LIG1        0.0000
6  C        244.5100  243.5520  256.5060 C.ar    1  LIG1        0.0000
7  C        245.0670  243.3330  257.7300 C.ar    1  LIG1        0.0000
8  C        245.6960  244.3900  258.4080 C.ar    1  LIG1        0.0000
9  C        246.2800  244.1950  259.6730 C.ar    1  LIG1        0.0000
10  C        246.8880  245.2280  260.3090 C.ar    1  LIG1        0.0030
11  C        247.5920  247.6130  260.4350 C.2     1  LIG1        0.1930
12  O        248.4530  247.3770  261.2570 O.2     1  LIG1       -0.2890
13  C        247.2020  249.0390  260.1400 C.3     1  LIG1        0.1620
14  N        246.2750  249.5140  261.1680 N.pl3   1  LIG1       -0.2820
15  C        244.9290  249.5550  261.0790 C.3     1  LIG1        0.1860
16  N        244.4480  250.0400  262.1910 N.pl3   1  LIG1       -0.3140
17  H        243.5070  250.1770  262.3840 H       1  LIG1        0.1480
18  C        245.4600  250.3170  263.0260 C.2     1  LIG1        0.0750
19  C        246.6120  249.9950  262.4070 C.2     1  LIG1        0.0790
@<TRIPOS>BOND
1     5     6   ar
2     5     4   ar
3     6     7   ar
4     4     3   ar
5     7     8   ar
6     3     8   ar
7     3     2   ar
8     8     9   ar
9     2     1   ar
10     9    10   ar
11     1    10   ar
12     1    11    1
13    13    11    1
14    13    14    1
15    11    12    2
16    15    14    1
17    15    16    1
18    14    19    1
19    16    17    1
20    16    18    1
21    19    18    2

@<TRIPOS>MOLECULE
SMINA_3011
21 22 0 0 0
SMALL
GASTEIGER

@<TRIPOS>ATOM
1  N        247.6380  249.7180  261.6890 N.pl3   1  LIG1       -0.1990
2  H        248.3850  250.3000  261.4780 H       1  LIG1        0.2980
3  C        247.3500  248.6250  260.8680 C.ar    1  LIG1        0.1360
4  C        248.0210  247.4210  261.0500 C.ar    1  LIG1        0.0400
5  C        247.7300  246.3400  260.2400 C.ar    1  LIG1       -0.0010
6  C        246.7800  246.4590  259.2410 C.ar    1  LIG1       -0.0220
7  C        246.1150  247.6560  259.0540 C.ar    1  LIG1       -0.0010
8  C        246.3970  248.7390  259.8640 C.ar    1  LIG1        0.0400
9  C        246.4690  245.2800  258.3570 C.3     1  LIG1        0.0260
10  C        246.5550  243.9910  259.1770 C.3     1  LIG1        0.0050
11  C        247.0640  242.8550  258.2860 C.3     1  LIG1        0.0000
12  C        246.5250  243.0420  256.8660 C.3     1  LIG1        0.0000
13  C        246.8600  249.9700  262.8040 C.ar    1  LIG1        0.3320
14  C        247.4680  250.1220  264.0630 C.ar    1  LIG1        0.1620
15  C        246.6580  250.3810  265.1770 C.ar    1  LIG1        0.0180
16  C        245.2910  250.4660  264.9870 C.ar    1  LIG1        0.0510
17  C        244.7660  250.3040  263.7180 C.ar    1  LIG1        0.2360
18  N        245.5450  250.0650  262.6800 N.ar    1  LIG1       -0.0360
19  C        248.9270  250.0160  264.2080 C.2     1  LIG1        0.3950
20  O        249.5100  249.0130  263.8200 O.co2   1  LIG1       -0.2400
21  O        249.5610  250.9320  264.7160 O.co2   1  LIG1       -0.2400
@<TRIPOS>BOND
1    12    11    1
2    11    10    1
3     9    10    1
4     9     6    1
5     7     6   ar
6     7     8   ar
7     6     5   ar
8     8     3   ar
9     5     4   ar
10     3     4   ar
11     3     1    1
12     2     1    1
13     1    13    1
14    18    13   ar
15    18    17   ar
16    13    14   ar
17    17    16   ar
18    20    19   ar
19    14    19    1
20    14    15   ar
21    19    21   ar
22    16    15   ar

@<TRIPOS>MOLECULE
SMINA_1992
18 20 0 0 0
SMALL
GASTEIGER

@<TRIPOS>ATOM
1  C        244.2940  249.7380  259.9750 C.3     1  LIG1        0.0720
2  C        245.1530  249.8380  261.2080 C.ar    1  LIG1        0.1210
3  N        244.7180  250.1260  262.3990 N.ar    1  LIG1       -0.2310
4  C        245.7540  250.1280  263.2780 C.ar    1  LIG1        0.0980
5  C        246.9120  249.8180  262.5440 C.ar    1  LIG1        0.0790
6  C        248.1390  249.7480  263.1880 C.ar    1  LIG1        0.0190
7  C        248.2130  249.9840  264.5450 C.ar    1  LIG1        0.0020
8  C        247.0700  250.2890  265.2680 C.ar    1  LIG1        0.0020
9  C        245.8540  250.3620  264.6510 C.ar    1  LIG1        0.0210
10  N        246.5000  249.6430  261.2370 N.ar    1  LIG1       -0.3110
11  C        247.3540  249.3050  260.0960 C.3     1  LIG1        0.1340
12  C        247.1540  247.8570  259.7320 C.ar    1  LIG1        0.0010
13  C        247.5190  246.8640  260.6220 C.ar    1  LIG1       -0.0020
14  C        247.3310  245.5350  260.2900 C.ar    1  LIG1        0.0110
15  C        246.7770  245.1990  259.0670 C.ar    1  LIG1        0.0580
16 CL        246.5410  243.5310  258.6500 Cl      1  LIG1       -0.0820
17  C        246.4130  246.1940  258.1780 C.ar    1  LIG1        0.0110
18  C        246.6010  247.5220  258.5100 C.ar    1  LIG1       -0.0020
@<TRIPOS>BOND
1    17    18   ar
2    17    15   ar
3    18    12   ar
4    16    15    1
5    15    14   ar
6    12    11    1
7    12    13   ar
8     1     2    1
9    11    10    1
10    14    13   ar
11     2    10   ar
12     2     3   ar
13    10     5   ar
14     3     4   ar
15     5     6   ar
16     5     4   ar
17     6     7   ar
18     4     9   ar
19     7     8   ar
20     9     8   ar

@<TRIPOS>MOLECULE
SMINA_4281
23 26 0 0 0
SMALL
GASTEIGER

@<TRIPOS>ATOM
1  C        245.8440  249.5520  260.2130 C.3     1  LIG1        0.1420
2  C        245.8970  249.6970  261.7120 C.ar    1  LIG1        0.0030
3  C        247.1150  249.7120  262.3550 C.ar    1  LIG1        0.0180
4  C        247.1610  249.8460  263.7380 C.ar    1  LIG1        0.0990
5  N        248.1810  249.8970  264.6590 N.ar    1  LIG1       -0.2300
6  N        247.5760  250.0430  265.9150 N.ar    1  LIG1       -0.0640
7  N        246.2970  250.0770  265.7740 N.ar    1  LIG1       -0.1290
8  C        249.6170  249.8150  264.3810 C.3     1  LIG1        0.1550
9  C        245.9690  249.9630  264.4720 C.ar    1  LIG1        0.1220
10  C        244.7430  249.9430  263.7940 C.ar    1  LIG1        0.0220
11  C        244.7180  249.8170  262.4360 C.ar    1  LIG1       -0.0010
12  C        246.1510  248.1250  259.8350 C.ar    1  LIG1        0.0020
13  C        247.4370  247.7680  259.4750 C.ar    1  LIG1       -0.0010
14  C        247.7180  246.4600  259.1270 C.ar    1  LIG1        0.0110
15  C        246.7140  245.5090  259.1390 C.ar    1  LIG1        0.0580
16  C        245.4280  245.8670  259.5000 C.ar    1  LIG1        0.0110
17 CL        247.0670  243.8660  258.7040 Cl      1  LIG1       -0.0820
18  C        245.1470  247.1760  259.8470 C.ar    1  LIG1       -0.0010
19  N        244.5040  249.9060  259.7350 N.ar    1  LIG1       -0.1840
20  N        243.5890  249.0560  259.0960 N.ar    1  LIG1       -0.1530
21  C        242.5230  249.7720  258.8430 C.ar    1  LIG1        0.2180
22  N        242.7210  251.0130  259.2840 N.ar    1  LIG1       -0.2030
23  C        243.9080  251.1060  259.8280 C.ar    1  LIG1        0.1860
@<TRIPOS>BOND
1    17    15    1
2    21    20   ar
3    21    22   ar
4    20    19   ar
5    14    15   ar
6    14    13   ar
7    15    16   ar
8    22    23   ar
9    13    12   ar
10    16    18   ar
11    19    23   ar
12    19     1    1
13    12    18   ar
14    12     1    1
15     1     2    1
16     2     3   ar
17     2    11   ar
18     3     4   ar
19    11    10   ar
20     4     9   ar
21     4     5   ar
22    10     9   ar
23     8     5    1
24     9     7   ar
25     5     6   ar
26     7     6   ar

@<TRIPOS>MOLECULE
SMINA_2643
26 27 0 0 0
SMALL
GASTEIGER

@<TRIPOS>ATOM
1  C        246.8820  248.9400  260.9040 C.ar    1  LIG1        0.0350
2  C        247.6200  249.2520  262.0490 C.ar    1  LIG1        0.0100
3  C        247.0280  249.9850  263.0720 C.ar    1  LIG1        0.0870
4  C        245.6980  250.4160  262.9440 C.ar    1  LIG1        0.1430
5  C        244.9740  250.1050  261.7980 C.ar    1  LIG1        0.0370
6  C        245.5550  249.3770  260.7860 C.ar    1  LIG1        0.0060
7  C        247.7990  250.3150  264.2860 C.2     1  LIG1        0.2490
8  N        248.7700  251.2500  264.2350 N.am    1  LIG1       -0.3030
9  H        248.9600  251.7050  263.4000 H       1  LIG1        0.1500
10  O        247.5590  249.7450  265.3330 O.2     1  LIG1       -0.2700
11  C        249.5350  251.5780  265.4400 C.3     1  LIG1        0.0690
12  C        251.0180  251.7000  265.0840 C.3     1  LIG1       -0.0380
13  N        251.4200  250.6110  264.1570 N.4     1  LIG1        0.3890
14  C        252.6450  251.1310  263.4930 C.3     1  LIG1       -0.0770
15  C        252.3460  252.6260  263.2470 C.3     1  LIG1       -0.0250
16  H        250.6960  250.4400  263.4770 H       1  LIG1       -0.0800
17  C        251.2770  253.0000  264.2930 C.3     1  LIG1       -0.0210
18  C        251.7260  249.3850  264.9060 C.3     1  LIG1       -0.0770
19  C        251.2250  248.1700  264.1240 C.3     1  LIG1       -0.0250
20  O        245.1200  251.1350  263.9360 O.3     1  LIG1       -0.4710
21  C        244.0970  250.4880  264.6940 C.3     1  LIG1        0.2530
22  C        247.4990  248.1630  259.8220 C.2     1  LIG1        0.1730
23  O        247.7600  248.6940  258.7640 O.2     1  LIG1       -0.2910
24  C        247.8100  246.7020  260.0270 C.3     1  LIG1        0.0690
25  C        246.7200  245.8520  259.3710 C.3     1  LIG1        0.0080
26  C        246.3340  244.7050  260.3080 C.3     1  LIG1        0.0010
@<TRIPOS>BOND
1    23    22    2
2    25    24    1
3    25    26    1
4    22    24    1
5    22     1    1
6     6     1   ar
7     6     5   ar
8     1     2   ar
9     5     4   ar
10     2     3   ar
11     4     3   ar
12     4    20    1
13     3     7    1
14    15    14    1
15    15    17    1
16     9     8    1
17    16    13    1
18    14    13    1
19    20    21    1
20    19    18    1
21    13    18    1
22    13    12    1
23     8     7   am
24     8    11    1
25     7    10    2
26    17    12    1
27    12    11    1

@<TRIPOS>MOLECULE
SMINA_766
27 28 0 0 0
SMALL
GASTEIGER

@<TRIPOS>ATOM
1  C        247.5240  250.4590  263.9470 C.ar    1  LIG1        0.0890
2  C        247.1480  249.7880  262.7710 C.ar    1  LIG1        0.0550
3  C        245.8210  249.8120  262.3620 C.ar    1  LIG1        0.0150
4  C        244.8780  250.4900  263.1090 C.ar    1  LIG1        0.0010
5  C        245.2470  251.1520  264.2700 C.ar    1  LIG1        0.0000
6  C        246.5590  251.1400  264.6920 C.ar    1  LIG1        0.0080
7  N        248.0970  249.1060  262.0210 N.pl3   1  LIG1       -0.3120
8  H        249.0240  249.0940  262.3060 H       1  LIG1        0.1520
9  C        247.7160  248.4330  260.8570 C.ar    1  LIG1        0.0480
10  C        247.6610  249.1150  259.6470 C.ar    1  LIG1        0.0150
11  C        247.2890  248.4450  258.4980 C.ar    1  LIG1        0.0010
12  C        246.9630  247.1020  258.5520 C.ar    1  LIG1        0.0040
13  C        247.0120  246.4230  259.7550 C.ar    1  LIG1        0.0730
14  C        247.3870  247.0850  260.9080 C.ar    1  LIG1        0.0180
15  C        246.6550  244.9600  259.8100 C.3     1  LIG1        0.4190
16  F        245.2910  244.8040  259.5430 F       1  LIG1       -0.1660
17  F        247.4020  244.2620  258.8540 F       1  LIG1       -0.1660
18  F        246.9420  244.4570  261.0830 F       1  LIG1       -0.1660
19  C        248.9280  250.4410  264.3930 C.2     1  LIG1        0.3430
20  O        249.4720  251.4750  264.7270 O.2     1  LIG1       -0.2450
21  O        249.6100  249.2780  264.4290 O.3     1  LIG1       -0.4350
22  C        250.9180  249.3000  265.0590 C.3     1  LIG1        0.2920
23  C        251.9850  249.3070  263.9960 C.2     1  LIG1        0.2640
24  O        252.4390  248.2590  263.5840 O.2     1  LIG1       -0.2710
25  N        252.4360  250.4760  263.5020 N.am    1  LIG1       -0.3260
26  H        253.1230  250.4810  262.8160 H       1  LIG1        0.1450
27  H        252.0730  251.3130  263.8300 H       1  LIG1        0.1450
@<TRIPOS>BOND
1    11    12   ar
2    11    10   ar
3    12    13   ar
4    17    15    1
5    16    15    1
6    10     9   ar
7    13    15    1
8    13    14   ar
9    15    18    1
10     9    14   ar
11     9     7    1
12     7     8    1
13     7     2    1
14     3     2   ar
15     3     4   ar
16     2     1   ar
17    26    25    1
18     4     5   ar
19    25    27    1
20    25    23   am
21    24    23    2
22     1    19    1
23     1     6   ar
24    23    22    1
25     5     6   ar
26    19    21    1
27    19    20    2
28    21    22    1

@<TRIPOS>MOLECULE
SMINA_3466
26 27 0 0 0
SMALL
GASTEIGER

@<TRIPOS>ATOM
1  C        246.9030  248.3400  259.9500 C.2     1  LIG1        0.2060
2  O        247.2300  248.8580  258.9030 O.2     1  LIG1       -0.2840
3  S        247.9000  248.5030  261.3330 S.3     1  LIG1       -0.0790
4  C        247.0770  249.8900  262.1530 C.3     1  LIG1        0.0420
5  C        247.6960  250.1070  263.5350 C.3     1  LIG1       -0.0650
6  N        246.6500  250.0080  264.5620 N.4     1  LIG1        0.3880
7  H        246.0860  249.1880  264.3890 H       1  LIG1       -0.0800
8  C        245.8000  251.2040  264.5120 C.3     1  LIG1       -0.0770
9  C        244.3390  250.8010  264.7250 C.3     1  LIG1       -0.0230
10  C        243.4760  252.0570  264.8560 C.3     1  LIG1       -0.0020
11  C        247.2730  249.9020  265.8870 C.3     1  LIG1       -0.0770
12  C        248.7950  249.9550  265.7400 C.3     1  LIG1       -0.0230
13  C        249.3950  250.7280  266.9180 C.3     1  LIG1       -0.0020
14  C        245.6210  247.5520  260.0350 C.3     1  LIG1        0.1130
15  C        245.7500  246.2950  259.2160 C.ar    1  LIG1       -0.0110
16  C        245.9710  245.0810  259.8390 C.ar    1  LIG1       -0.0040
17  C        246.0890  243.9270  259.0870 C.ar    1  LIG1       -0.0000
18  C        245.9880  243.9870  257.7100 C.ar    1  LIG1       -0.0000
19  C        245.7670  245.2010  257.0850 C.ar    1  LIG1       -0.0000
20  C        245.6450  246.3540  257.8380 C.ar    1  LIG1       -0.0040
21  C        244.4840  248.3850  259.5010 C.ar    1  LIG1       -0.0110
22  C        243.5620  247.8220  258.6390 C.ar    1  LIG1       -0.0040
23  C        242.5180  248.5860  258.1500 C.ar    1  LIG1       -0.0000
24  C        242.3980  249.9110  258.5210 C.ar    1  LIG1       -0.0000
25  C        243.3210  250.4750  259.3830 C.ar    1  LIG1       -0.0000
26  C        244.3610  249.7090  259.8770 C.ar    1  LIG1       -0.0040
@<TRIPOS>BOND
1    19    18   ar
2    19    20   ar
3    18    17   ar
4    20    15   ar
5    23    24   ar
6    23    22   ar
7    24    25   ar
8    22    21   ar
9     2     1    2
10    17    16   ar
11    15    16   ar
12    15    14    1
13    25    26   ar
14    21    26   ar
15    21    14    1
16     1    14    1
17     1     3    1
18     3     4    1
19     4     5    1
20     5     6    1
21     7     6    1
22     8     6    1
23     8     9    1
24     6    11    1
25     9    10    1
26    12    11    1
27    12    13    1

@<TRIPOS>MOLECULE
SMINA_1474
22 23 0 0 0
SMALL
GASTEIGER

@<TRIPOS>ATOM
1  N        247.5150  249.4800  261.1050 N.4     1  LIG1        0.3870
2  H        248.2040  250.0900  260.6870 H       1  LIG1       -0.0800
3  C        246.3130  249.4480  260.2620 C.3     1  LIG1       -0.0770
4  C        245.0680  249.5420  261.1460 C.3     1  LIG1       -0.0250
5  C        247.1640  249.9790  262.4400 C.3     1  LIG1       -0.0770
6  C        247.9590  249.2090  263.4980 C.3     1  LIG1       -0.0180
7  C        248.7190  250.1970  264.3830 C.3     1  LIG1        0.0240
8  C        250.1230  249.6940  264.6060 C.ar    1  LIG1       -0.0220
9  C        250.9570  250.3450  265.4940 C.ar    1  LIG1       -0.0040
10  C        252.2440  249.8850  265.6990 C.ar    1  LIG1       -0.0000
11  C        252.6960  248.7700  265.0170 C.ar    1  LIG1       -0.0000
12  C        251.8630  248.1210  264.1240 C.ar    1  LIG1       -0.0000
13  C        250.5750  248.5800  263.9220 C.ar    1  LIG1       -0.0040
14  C        248.0700  248.1250  261.2170 C.3     1  LIG1       -0.0770
15  C        247.8290  247.3640  259.9130 C.3     1  LIG1       -0.0180
16  C        247.3760  245.9370  260.2300 C.3     1  LIG1        0.0240
17  C        246.5890  245.3910  259.0670 C.ar    1  LIG1       -0.0220
18  C        246.0990  246.2480  258.1000 C.ar    1  LIG1       -0.0040
19  C        245.3790  245.7480  257.0310 C.ar    1  LIG1       -0.0000
20  C        245.1480  244.3870  256.9300 C.ar    1  LIG1       -0.0000
21  C        245.6390  243.5300  257.8970 C.ar    1  LIG1       -0.0000
22  C        246.3630  244.0320  258.9630 C.ar    1  LIG1       -0.0040
@<TRIPOS>BOND
1    20    19   ar
2    20    21   ar
3    19    18   ar
4    21    22   ar
5    18    17   ar
6    22    17   ar
7    17    16    1
8    15    16    1
9    15    14    1
10     3     1    1
11     3     4    1
12     2     1    1
13     1    14    1
14     1     5    1
15     5     6    1
16     6     7    1
17    13    12   ar
18    13     8   ar
19    12    11   ar
20     7     8    1
21     8     9   ar
22    11    10   ar
23     9    10   ar

@<TRIPOS>MOLECULE
SMINA_3701
26 28 0 0 0
SMALL
GASTEIGER

@<TRIPOS>ATOM
1  C        246.7610  249.4790  259.6430 C.3     1  LIG1       -0.0150
2  C        247.5140  248.2170  259.2160 C.3     1  LIG1       -0.0810
3  N        246.6300  247.3710  258.4010 N.4     1  LIG1        0.3880
4  H        245.7900  247.8830  258.1750 H       1  LIG1       -0.0840
5  H        247.1050  247.1100  257.5510 H       1  LIG1       -0.0840
6  C        246.2780  246.1620  259.1580 C.3     1  LIG1       -0.0380
7  C        247.3300  245.9140  260.2410 C.3     1  LIG1       -0.0190
8  C        246.2330  244.9810  258.2230 C.ar    1  LIG1       -0.0420
9  C        245.6600  245.1120  256.9720 C.ar    1  LIG1       -0.0060
10  C        245.6210  244.0290  256.1120 C.ar    1  LIG1       -0.0000
11  C        246.1490  242.8140  256.5080 C.ar    1  LIG1       -0.0000
12  C        246.7180  242.6830  257.7610 C.ar    1  LIG1       -0.0000
13  C        246.7590  243.7660  258.6190 C.ar    1  LIG1       -0.0060
14  C        245.5290  249.0840  260.4580 C.3     1  LIG1        0.0420
15  C        244.2970  249.6820  259.8310 C.ar    1  LIG1       -0.0180
16  C        243.4310  248.8830  259.1090 C.ar    1  LIG1       -0.0040
17  C        242.2960  249.4320  258.5390 C.ar    1  LIG1       -0.0000
18  C        242.0350  250.7810  258.6800 C.ar    1  LIG1       -0.0000
19  C        242.9060  251.5830  259.3970 C.ar    1  LIG1       -0.0000
20  C        244.0360  251.0330  259.9730 C.ar    1  LIG1       -0.0040
21  C        245.6730  249.5990  261.8680 C.ar    1  LIG1       -0.0180
22  C        246.9130  249.9930  262.3370 C.ar    1  LIG1       -0.0040
23  C        247.0440  250.4690  263.6270 C.ar    1  LIG1       -0.0000
24  C        245.9370  250.5440  264.4530 C.ar    1  LIG1       -0.0000
25  C        244.6990  250.1450  263.9860 C.ar    1  LIG1       -0.0000
26  C        244.5660  249.6740  262.6930 C.ar    1  LIG1       -0.0040
@<TRIPOS>BOND
1    10    11   ar
2    10     9   ar
3    11    12   ar
4     9     8   ar
5     5     3    1
6    12    13   ar
7     4     3    1
8     8    13   ar
9     8     6    1
10     3     6    1
11     3     2    1
12    17    18   ar
13    17    16   ar
14    18    19   ar
15    16    15   ar
16     6     7    1
17     2     1    1
18    19    20   ar
19     1    14    1
20    15    20   ar
21    15    14    1
22    14    21    1
23    21    22   ar
24    21    26   ar
25    22    23   ar
26    26    25   ar
27    23    24   ar
28    25    24   ar

@<TRIPOS>MOLECULE
SMINA_755
24 26 0 0 0
SMALL
GASTEIGER

@<TRIPOS>ATOM
1  C        246.6130  249.4720  261.8970 C.ar    1  LIG1        0.1350
2  C        246.5010  248.8870  260.6450 C.ar    1  LIG1        0.0160
3  C        245.3500  249.0680  259.9000 C.ar    1  LIG1       -0.0010
4  C        244.3080  249.8210  260.4090 C.ar    1  LIG1       -0.0000
5  C        244.4180  250.4040  261.6570 C.ar    1  LIG1        0.0030
6  C        245.5690  250.2320  262.4030 C.ar    1  LIG1        0.0370
7  O        247.7450  249.3000  262.6300 O.3     1  LIG1       -0.4780
8  C        247.9660  250.2150  263.7050 C.3     1  LIG1        0.1850
9  C        249.0720  249.6740  264.6150 C.3     1  LIG1       -0.0140
10  C        248.7050  249.9360  266.0770 C.3     1  LIG1       -0.0190
11  N        250.3380  250.3470  264.2990 N.4     1  LIG1        0.3910
12  C        250.4500  251.5750  265.0970 C.3     1  LIG1       -0.0770
13  C        251.7290  252.3210  264.7110 C.3     1  LIG1       -0.0230
14  C        252.9390  251.4230  264.9810 C.3     1  LIG1       -0.0040
15  C        252.7760  250.1140  264.2040 C.3     1  LIG1       -0.0230
16  C        251.4580  249.4500  264.6070 C.3     1  LIG1       -0.0770
17  H        250.3560  250.5830  263.3180 H       1  LIG1       -0.0800
18  C        247.6320  248.0600  260.0920 C.3     1  LIG1        0.0560
19  C        247.1010  246.7320  259.6180 C.ar    1  LIG1       -0.0180
20  C        247.0880  245.6470  260.4750 C.ar    1  LIG1       -0.0040
21  C        246.5970  244.4300  260.0400 C.ar    1  LIG1       -0.0000
22  C        246.1270  244.2960  258.7470 C.ar    1  LIG1       -0.0000
23  C        246.1370  245.3810  257.8910 C.ar    1  LIG1       -0.0000
24  C        246.6240  246.5990  258.3270 C.ar    1  LIG1       -0.0040
@<TRIPOS>BOND
1    23    24   ar
2    23    22   ar
3    24    19   ar
4    22    21   ar
5    19    18    1
6    19    20   ar
7     3     4   ar
8     3     2   ar
9    21    20   ar
10    18     2    1
11     4     5   ar
12     2     1   ar
13     5     6   ar
14     1     6   ar
15     1     7    1
16     7     8    1
17    17    11    1
18     8     9    1
19    15    16    1
20    15    14    1
21    11    16    1
22    11     9    1
23    11    12    1
24     9    10    1
25    13    14    1
26    13    12    1

@<TRIPOS>MOLECULE
SMINA_546
18 19 0 0 0
SMALL
GASTEIGER

@<TRIPOS>ATOM
1  C        246.1770  250.0770  262.5350 C.ar    1  LIG1        0.0180
2  C        245.0680  249.9040  261.8030 C.ar    1  LIG1        0.0030
3  C        245.2460  249.2060  260.6330 C.ar    1  LIG1        0.0100
4  C        246.5390  248.8050  260.4340 C.ar    1  LIG1        0.0680
5  S        247.5270  249.3560  261.7810 S.2     1  LIG1       -0.0870
6  C        247.0230  248.0440  259.2800 C.2     1  LIG1        0.2020
7  O        247.7630  248.5710  258.4710 O.2     1  LIG1       -0.2860
8  C        246.6120  246.6360  259.0980 C.ar    1  LIG1        0.0400
9  C        246.9120  245.6850  260.0740 C.ar    1  LIG1        0.0030
10  C        246.5260  244.3730  259.8980 C.ar    1  LIG1        0.0000
11  C        245.8400  243.9970  258.7560 C.ar    1  LIG1        0.0000
12  C        245.5420  244.9330  257.7820 C.ar    1  LIG1        0.0000
13  C        245.9180  246.2510  257.9480 C.ar    1  LIG1        0.0030
14  C        246.2260  250.8130  263.8500 C.3     1  LIG1        0.1320
15  C        247.6660  250.8420  264.3660 C.3     1  LIG1        0.0170
16  C        245.3480  250.1090  264.8520 C.2     1  LIG1        0.3690
17  O        244.1510  250.3380  264.8800 O.co2   1  LIG1       -0.2450
18  O        245.8360  249.3100  265.6340 O.co2   1  LIG1       -0.2450
@<TRIPOS>BOND
1    12    13   ar
2    12    11   ar
3    13     8   ar
4     7     6    2
5    11    10   ar
6     8     6    1
7     8     9   ar
8     6     4    1
9    10     9   ar
10     4     3   ar
11     4     5   ar
12     3     2   ar
13     5     1   ar
14     2     1   ar
15     1    14    1
16    14    15    1
17    14    16    1
18    16    17   ar
19    16    18   ar

@<TRIPOS>MOLECULE
SMINA_1166
22 24 0 0 0
SMALL
GASTEIGER

@<TRIPOS>ATOM
1  C        247.0700  249.6260  262.6180 C.3     1  LIG1        0.0940
2  N        248.4350  249.3170  263.0530 N.am    1  LIG1       -0.3000
3  H        248.9920  248.7280  262.5210 H       1  LIG1        0.1500
4  C        248.9150  249.8520  264.1930 C.2     1  LIG1        0.2470
5  O        248.2160  250.5910  264.8600 O.2     1  LIG1       -0.2700
6  C        250.2920  249.5430  264.6320 C.ar    1  LIG1        0.0720
7  C        250.9160  250.3140  265.6130 C.ar    1  LIG1        0.1030
8  N        252.1420  250.0390  266.0030 N.ar    1  LIG1       -0.2420
9  C        252.8270  249.0350  265.4910 C.ar    1  LIG1        0.0990
10  C        252.2810  248.2230  264.5140 C.ar    1  LIG1        0.0210
11  C        250.9920  248.4650  264.0730 C.ar    1  LIG1        0.0080
12  C        247.0870  250.0410  261.1450 C.3     1  LIG1        0.0490
13  C        246.1480  249.1590  260.3630 C.ar    1  LIG1       -0.0050
14  C        246.4150  247.7930  259.9030 C.ar    1  LIG1        0.0110
15  C        247.5050  246.9290  260.0140 C.ar    1  LIG1        0.0010
16  C        247.4410  245.6820  259.4600 C.ar    1  LIG1        0.0000
17  C        246.2990  245.2680  258.7870 C.ar    1  LIG1        0.0010
18  C        245.2120  246.1060  258.6650 C.ar    1  LIG1        0.0150
19  C        245.2560  247.3800  259.2230 C.ar    1  LIG1        0.0480
20  N        244.3610  248.4240  259.2730 N.ar    1  LIG1       -0.3120
21  H        243.4730  248.4160  258.8820 H       1  LIG1        0.1520
22  C        244.9080  249.4730  259.9610 C.ar    1  LIG1        0.0580
@<TRIPOS>BOND
1    18    17   ar
2    18    19   ar
3    17    16   ar
4    21    20    1
5    19    20   ar
6    19    14   ar
7    20    22   ar
8    16    15   ar
9    14    15   ar
10    14    13   ar
11    22    13   ar
12    13    12    1
13    12     1    1
14     3     2    1
15     1     2    1
16     2     4   am
17    11    10   ar
18    11     6   ar
19     4     6    1
20     4     5    2
21    10     9   ar
22     6     7   ar
23     9     8   ar
24     7     8   ar

@<TRIPOS>MOLECULE
SMINA_741
18 19 0 0 0
SMALL
GASTEIGER

@<TRIPOS>ATOM
1  C        245.8280  250.2020  262.6070 C.ar    1  LIG1        0.0180
2  C        244.7640  249.8650  261.8610 C.ar    1  LIG1        0.0030
3  C        245.0550  249.1580  260.7210 C.ar    1  LIG1        0.0100
4  C        246.3920  248.9170  260.5590 C.ar    1  LIG1        0.0680
5  S        247.2720  249.6320  261.9020 S.2     1  LIG1       -0.0870
6  C        246.9950  248.1870  259.4410 C.2     1  LIG1        0.2020
7  O        247.7460  248.7610  258.6750 O.2     1  LIG1       -0.2860
8  C        246.6900  246.7540  259.2430 C.ar    1  LIG1        0.0400
9  C        246.9450  245.8350  260.2640 C.ar    1  LIG1        0.0030
10  C        246.6540  244.5000  260.0740 C.ar    1  LIG1        0.0000
11  C        246.1200  244.0690  258.8720 C.ar    1  LIG1        0.0000
12  C        245.8660  244.9740  257.8560 C.ar    1  LIG1        0.0000
13  C        246.1480  246.3120  258.0340 C.ar    1  LIG1        0.0030
14  C        245.7530  250.9820  263.8940 C.3     1  LIG1        0.1320
15  C        244.2990  251.0440  264.3680 C.3     1  LIG1        0.0170
16  C        246.5940  250.3020  264.9430 C.2     1  LIG1        0.3690
17  O        247.7070  250.7270  265.2010 O.co2   1  LIG1       -0.2450
18  O        246.1630  249.3250  265.5320 O.co2   1  LIG1       -0.2450
@<TRIPOS>BOND
1    12    13   ar
2    12    11   ar
3    13     8   ar
4     7     6    2
5    11    10   ar
6     8     6    1
7     8     9   ar
8     6     4    1
9    10     9   ar
10     4     3   ar
11     4     5   ar
12     3     2   ar
13     2     1   ar
14     5     1   ar
15     1    14    1
16    14    15    1
17    14    16    1
18    16    17   ar
19    16    18   ar

@<TRIPOS>MOLECULE
SMINA_789
19 20 0 0 0
SMALL
GASTEIGER

@<TRIPOS>ATOM
1  C        246.2590  244.7640  258.7360 C.ar    1  LIG1        0.1500
2  C        245.9650  245.7890  257.8500 C.ar    1  LIG1        0.0370
3  C        246.3670  247.0810  258.1310 C.ar    1  LIG1       -0.0010
4  C        247.0730  247.3490  259.2910 C.ar    1  LIG1       -0.0180
5  C        247.3670  246.3280  260.1760 C.ar    1  LIG1       -0.0010
6  C        246.9610  245.0370  259.9020 C.ar    1  LIG1        0.0370
7  C        247.5160  248.7570  259.5930 C.3     1  LIG1        0.0530
8  C        246.7610  249.2760  260.7900 C.ar    1  LIG1       -0.0180
9  C        247.4400  249.5960  261.9500 C.ar    1  LIG1       -0.0040
10  C        246.7460  250.0730  263.0470 C.ar    1  LIG1       -0.0000
11  C        245.3750  250.2290  262.9830 C.ar    1  LIG1       -0.0000
12  C        244.6970  249.9090  261.8220 C.ar    1  LIG1       -0.0000
13  C        245.3900  249.4370  260.7240 C.ar    1  LIG1       -0.0040
14  O        245.8580  243.4940  258.4640 O.3     1  LIG1       -0.4100
15  C        246.7520  242.6870  257.8610 C.2     1  LIG1        0.4030
16  N        247.5050  241.8470  258.5980 N.am    1  LIG1       -0.2950
17  H        247.4050  241.8240  259.5640 H       1  LIG1        0.1480
18  H        248.1490  241.2640  258.1650 H       1  LIG1        0.1480
19  O        246.8770  242.7130  256.6530 O.2     1  LIG1       -0.2260
@<TRIPOS>BOND
1    19    15    2
2     2     3   ar
3     2     1   ar
4    15    14    1
5    15    16   am
6     3     4   ar
7    18    16    1
8    14     1    1
9    16    17    1
10     1     6   ar
11     4     7    1
12     4     5   ar
13     7     8    1
14     6     5   ar
15    13     8   ar
16    13    12   ar
17     8     9   ar
18    12    11   ar
19     9    10   ar
20    11    10   ar

@<TRIPOS>MOLECULE
SMINA_259
19 20 0 0 0
SMALL
GASTEIGER

@<TRIPOS>ATOM
1  N        247.6490  249.9650  261.7290 N.pl3   1  LIG1       -0.3320
2  H        248.4570  250.5010  261.7130 H       1  LIG1        0.1470
3  C        246.8090  250.0110  262.8320 C.ar    1  LIG1        0.0510
4  C        247.3470  250.0910  264.1290 C.ar    1  LIG1        0.0930
5  C        246.4870  250.1360  265.2310 C.ar    1  LIG1        0.0080
6  C        245.1240  250.0960  265.0410 C.ar    1  LIG1        0.0000
7  C        244.5970  250.0230  263.7590 C.ar    1  LIG1        0.0010
8  C        245.4300  249.9760  262.6620 C.ar    1  LIG1        0.0150
9  C        248.8040  250.1270  264.3240 C.2     1  LIG1        0.3890
10  O        249.3340  251.1230  264.7990 O.co2   1  LIG1       -0.2400
11  O        249.4880  249.1630  264.0090 O.co2   1  LIG1       -0.2400
12  C        247.3140  249.1100  260.5890 C.3     1  LIG1        0.0920
13  C        247.9590  247.7360  260.7760 C.3     1  LIG1        0.0480
14  C        247.2450  246.7230  259.9170 C.ar    1  LIG1       -0.0210
15  C        247.0820  245.4260  260.3680 C.ar    1  LIG1       -0.0040
16  C        246.4280  244.4980  259.5800 C.ar    1  LIG1       -0.0000
17  C        245.9350  244.8670  258.3420 C.ar    1  LIG1       -0.0000
18  C        246.0960  246.1630  257.8920 C.ar    1  LIG1       -0.0000
19  C        246.7470  247.0930  258.6820 C.ar    1  LIG1       -0.0040
@<TRIPOS>BOND
1    18    17   ar
2    18    19   ar
3    17    16   ar
4    19    14   ar
5    16    15   ar
6    14    15   ar
7    14    13    1
8    12    13    1
9    12     1    1
10     2     1    1
11     1     3    1
12     8     3   ar
13     8     7   ar
14     3     4   ar
15     7     6   ar
16    11     9   ar
17     4     9    1
18     4     5   ar
19     9    10   ar
20     6     5   ar

@<TRIPOS>MOLECULE
SMINA_900
19 20 0 0 0
SMALL
GASTEIGER

@<TRIPOS>ATOM
1  C        248.1870  249.3450  263.0090 C.ar    1  LIG1        0.3710
2  N        249.1200  249.3340  263.9450 N.ar    1  LIG1        0.0820
3  N        248.9170  249.7380  265.1440 N.ar    1  LIG1       -0.0330
4  C        247.7640  250.2050  265.5650 C.ar    1  LIG1        0.1490
5  C        246.6820  250.2710  264.6680 C.ar    1  LIG1        0.0300
6  C        245.4200  250.7560  265.0370 C.ar    1  LIG1        0.0020
7  C        244.4230  250.7960  264.1080 C.ar    1  LIG1        0.0000
8  C        244.6350  250.3510  262.8050 C.ar    1  LIG1        0.0000
9  C        245.8510  249.8740  262.4130 C.ar    1  LIG1        0.0080
10  C        246.8990  249.8250  263.3370 C.ar    1  LIG1        0.0880
11  N        248.4670  248.8930  261.7310 N.pl3   1  LIG1       -0.1050
12  H        248.8940  249.4840  261.0900 H       1  LIG1        0.3280
13  N        248.1340  247.5840  261.3610 N.2     1  LIG1       -0.0950
14  C        247.7840  247.3240  260.1350 C.2     1  LIG1        0.0990
15  C        247.7380  248.4300  259.1130 C.3     1  LIG1        0.0560
16  C        247.4360  245.9520  259.7490 C.2     1  LIG1        0.0100
17  C        246.1950  245.6650  259.3610 C.2     1  LIG1       -0.0420
18  C        245.1100  246.7030  259.4760 C.3     1  LIG1        0.0260
19  C        245.8760  244.2990  258.8090 C.3     1  LIG1        0.0260
@<TRIPOS>BOND
1    19    17    1
2    15    14    1
3    17    18    1
4    17    16    2
5    16    14    1
6    14    13    2
7    12    11    1
8    13    11    1
9    11     1    1
10     9     8   ar
11     9    10   ar
12     8     7   ar
13     1    10   ar
14     1     2   ar
15    10     5   ar
16     2     3   ar
17     7     6   ar
18     5     6   ar
19     5     4   ar
20     3     4   ar

@<TRIPOS>MOLECULE
SMINA_3824
19 20 0 0 0
SMALL
GASTEIGER

@<TRIPOS>ATOM
1  C        246.3480  249.3460  260.9070 C.2     1  LIG1        0.2460
2  O        245.4560  249.6380  260.1340 O.2     1  LIG1       -0.2700
3  N        247.3850  248.5960  260.4850 N.am    1  LIG1       -0.2970
4  H        248.0970  248.3630  261.1010 H       1  LIG1        0.1500
5  C        246.2950  249.8130  262.3080 C.ar    1  LIG1        0.0530
6  C        245.0910  250.2700  262.8500 C.ar    1  LIG1        0.0000
7  C        245.0480  250.7000  264.1600 C.ar    1  LIG1       -0.0220
8  C        243.7480  251.1860  264.7490 C.3     1  LIG1        0.0310
9  C        246.1950  250.6900  264.9340 C.ar    1  LIG1       -0.0090
10  C        247.3920  250.2450  264.4000 C.ar    1  LIG1       -0.0220
11  C        248.6370  250.2370  265.2510 C.3     1  LIG1        0.0310
12  C        247.4490  249.8060  263.0940 C.ar    1  LIG1        0.0000
13  C        247.4400  248.1380  259.0940 C.3     1  LIG1        0.1170
14  C        246.8760  246.7430  259.0030 C.ar    1  LIG1        0.0010
15  C        246.1040  246.3600  257.9170 C.ar    1  LIG1        0.0180
16  C        245.6050  245.0730  257.8670 C.ar    1  LIG1        0.0990
17  N        245.8560  244.2130  258.8350 N.ar    1  LIG1       -0.2420
18  C        246.5850  244.5430  259.8820 C.ar    1  LIG1        0.0990
19  C        247.1230  245.8110  259.9990 C.ar    1  LIG1        0.0180
@<TRIPOS>BOND
1    16    15   ar
2    16    17   ar
3    15    14   ar
4    17    18   ar
5    14    13    1
6    14    19   ar
7    13     3    1
8    18    19   ar
9     2     1    2
10     3     1   am
11     3     4    1
12     1     5    1
13     5     6   ar
14     5    12   ar
15     6     7   ar
16    12    10   ar
17     7     8    1
18     7     9   ar
19    10     9   ar
20    10    11    1

@<TRIPOS>MOLECULE
SMINA_3571
20 21 0 0 0
SMALL
GASTEIGER

@<TRIPOS>ATOM
1  C        244.1640  249.5330  259.5420 C.3     1  LIG1        0.0330
2  C        245.2110  249.4420  260.6220 C.ar    1  LIG1       -0.0040
3  C        245.1010  249.9210  261.9290 C.ar    1  LIG1        0.0080
4  C        246.2610  249.6450  262.5740 C.ar    1  LIG1        0.0400
5  N        247.0940  249.0010  261.7210 N.ar    1  LIG1       -0.2860
6  C        248.4450  248.5300  262.0380 C.3     1  LIG1        0.1170
7  C        246.4630  248.8690  260.5050 C.ar    1  LIG1        0.0870
8  C        247.0170  248.2380  259.3040 C.2     1  LIG1        0.2090
9  O        247.7880  248.8560  258.5940 O.2     1  LIG1       -0.2850
10  C        246.6420  246.8510  258.9580 C.ar    1  LIG1        0.0400
11  C        246.9800  245.7990  259.8110 C.ar    1  LIG1        0.0040
12  C        246.6230  244.5080  259.4850 C.ar    1  LIG1        0.0110
13  C        245.9380  244.2510  258.3080 C.ar    1  LIG1        0.0580
14  C        245.6040  245.2910  257.4550 C.ar    1  LIG1        0.0110
15 CL        245.4980  242.6230  257.9000 Cl      1  LIG1       -0.0820
16  C        245.9510  246.5870  257.7720 C.ar    1  LIG1        0.0040
17  C        246.5720  249.9930  264.0060 C.3     1  LIG1        0.1550
18  C        245.4960  250.8980  264.5490 C.2     1  LIG1        0.3700
19  O        244.4680  250.4220  264.9970 O.co2   1  LIG1       -0.2450
20  O        245.6550  252.1060  264.5400 O.co2   1  LIG1       -0.2450
@<TRIPOS>BOND
1    14    16   ar
2    14    13   ar
3    16    10   ar
4    15    13    1
5    13    12   ar
6     9     8    2
7    10     8    1
8    10    11   ar
9     8     7    1
10    12    11   ar
11     1     2    1
12     7     2   ar
13     7     5   ar
14     2     3   ar
15     5     6    1
16     5     4   ar
17     3     4   ar
18     4    17    1
19    17    18    1
20    20    18   ar
21    18    19   ar

@<TRIPOS>MOLECULE
SMINA_3205
19 21 0 0 0
SMALL
GASTEIGER

@<TRIPOS>ATOM
1  C        246.9500  250.5280  264.0340 C.ar    1  LIG1        0.0830
2  C        246.8000  249.8700  262.8190 C.ar    1  LIG1        0.0260
3  C        247.8680  249.1180  262.3070 C.ar    1  LIG1        0.0820
4  N        249.0180  249.0080  262.9390 N.ar    1  LIG1       -0.2450
5  C        249.2490  249.6050  264.1070 C.ar    1  LIG1        0.0820
6  C        250.4900  249.4700  264.7600 C.ar    1  LIG1        0.0190
7  C        250.6960  250.0900  265.9530 C.ar    1  LIG1        0.0020
8  C        249.6980  250.8610  266.5450 C.ar    1  LIG1        0.0000
9  C        248.4850  251.0150  265.9440 C.ar    1  LIG1        0.0020
10  C        248.2370  250.3910  264.7160 C.ar    1  LIG1        0.0240
11  C        247.6940  248.4160  261.0120 C.ar    1  LIG1        0.0180
12  C        247.3880  249.1390  259.8600 C.ar    1  LIG1        0.0020
13  C        247.2270  248.4800  258.6580 C.ar    1  LIG1        0.0000
14  C        247.3690  247.1060  258.5950 C.ar    1  LIG1        0.0000
15  C        247.6730  246.3830  259.7340 C.ar    1  LIG1        0.0000
16  C        247.8410  247.0320  260.9400 C.ar    1  LIG1        0.0020
17  C        245.8540  251.3310  264.6120 C.2     1  LIG1        0.3880
18  O        245.9380  252.5510  264.6380 O.co2   1  LIG1       -0.2410
19  O        244.8630  250.7760  265.0640 O.co2   1  LIG1       -0.2410
@<TRIPOS>BOND
1    14    13   ar
2    14    15   ar
3    13    12   ar
4    15    16   ar
5    12    11   ar
6    16    11   ar
7    11     3    1
8     3     2   ar
9     3     4   ar
10     2     1   ar
11     4     5   ar
12     1    17    1
13     1    10   ar
14     5    10   ar
15     5     6   ar
16    17    18   ar
17    17    19   ar
18    10     9   ar
19     6     7   ar
20     9     8   ar
21     7     8   ar

@<TRIPOS>MOLECULE
SMINA_2641
21 22 0 0 0
SMALL
GASTEIGER

@<TRIPOS>ATOM
1  O        247.5050  249.4220  260.0200 O.3     1  LIG1       -0.4460
2  C        246.3060  249.6090  260.6050 C.2     1  LIG1        0.3410
3  O        245.2950  249.6120  259.9320 O.2     1  LIG1       -0.2450
4  C        246.2210  249.8120  262.0660 C.ar    1  LIG1        0.0790
5  C        244.9800  250.0050  262.6770 C.ar    1  LIG1        0.0070
6  C        244.9040  250.1870  264.0420 C.ar    1  LIG1        0.0030
7  C        246.0550  250.1910  264.8090 C.ar    1  LIG1        0.0370
8  C        247.2930  250.0070  264.2100 C.ar    1  LIG1        0.1390
9  C        247.3810  249.8160  262.8420 C.ar    1  LIG1        0.0430
10  O        248.4210  250.0110  264.9690 O.3     1  LIG1       -0.4710
11  C        248.2520  249.9380  266.3850 C.3     1  LIG1        0.2530
12  C        247.5630  248.4680  258.9280 C.3     1  LIG1        0.2070
13  C        247.8230  247.0670  259.4870 C.3     1  LIG1        0.0250
14  C        246.5470  246.2290  259.3770 C.3     1  LIG1       -0.0730
15  N        246.7600  245.1380  258.4170 N.4     1  LIG1        0.3870
16  C        246.7640  243.8550  259.1290 C.3     1  LIG1       -0.0770
17  C        247.0650  242.7220  258.1460 C.3     1  LIG1       -0.0230
18  C        245.9880  242.6970  257.0570 C.3     1  LIG1       -0.0040
19  C        245.9400  244.0670  256.3700 C.3     1  LIG1       -0.0230
20  C        245.6810  245.1500  257.4210 C.3     1  LIG1       -0.0770
21  H        247.6460  245.2690  257.9530 H       1  LIG1       -0.0800
@<TRIPOS>BOND
1    19    18    1
2    19    20    1
3    18    17    1
4    20    15    1
5    21    15    1
6    17    16    1
7    15    16    1
8    15    14    1
9    12    13    1
10    12     1    1
11    14    13    1
12     3     2    2
13     1     2    1
14     2     4    1
15     4     5   ar
16     4     9   ar
17     5     6   ar
18     9     8   ar
19     6     7   ar
20     8     7   ar
21     8    10    1
22    10    11    1

@<TRIPOS>MOLECULE
SMINA_3231
20 22 0 0 0
SMALL
GASTEIGER

@<TRIPOS>ATOM
1  C        246.6350  246.6860  258.5600 C.3     1  LIG1        0.0470
2  C        247.0440  245.6590  259.4270 C.2     1  LIG1        0.0100
3  C        246.6910  244.3750  259.1670 C.2     1  LIG1        0.1230
4  N        245.9550  244.0560  258.0930 N.ar    1  LIG1       -0.2810
5  C        245.6360  242.7720  257.8870 C.ar    1  LIG1        0.0660
6  C        244.8930  242.3930  256.8160 C.ar    1  LIG1        0.0160
7  C        244.4450  243.3520  255.9030 C.ar    1  LIG1        0.0030
8  C        244.7670  244.6590  256.1100 C.ar    1  LIG1        0.0150
9  C        245.5410  245.0060  257.2360 C.ar    1  LIG1        0.0530
10  C        245.8720  246.3550  257.4570 C.2     1  LIG1        0.0290
11  N        246.9890  248.0110  258.8100 N.pl3   1  LIG1       -0.3130
12  H        247.5970  248.4720  258.2120 H       1  LIG1        0.1520
13  C        246.4660  248.6760  259.9230 C.ar    1  LIG1        0.0490
14  C        247.2960  249.0160  260.9830 C.ar    1  LIG1        0.0270
15  C        246.7780  249.6780  262.0810 C.ar    1  LIG1        0.0690
16 CL        247.8150  250.1120  263.4030 Cl      1  LIG1       -0.0810
17  C        245.4290  249.9900  262.1270 C.ar    1  LIG1        0.0680
18  C        244.5990  249.6460  261.0760 C.ar    1  LIG1        0.0130
19 CL        244.7780  250.8160  263.5090 Cl      1  LIG1       -0.0810
20  C        245.1130  248.9900  259.9730 C.ar    1  LIG1        0.0150
@<TRIPOS>BOND
1     7     8   ar
2     7     6   ar
3     8     9   ar
4     6     5   ar
5     9    10    2
6     9     4   ar
7    10     1    1
8     5     4   ar
9     4     3    1
10    12    11    1
11     1    11    1
12     1     2    1
13    11    13    1
14     3     2    2
15    13    20   ar
16    13    14   ar
17    20    18   ar
18    14    15   ar
19    18    17   ar
20    15    17   ar
21    15    16    1
22    17    19    1

@<TRIPOS>MOLECULE
SMINA_1179
22 23 0 0 0
SMALL
GASTEIGER

@<TRIPOS>ATOM
1  C        247.1750  249.9590  263.8330 C.ar    1  LIG1        0.1350
2  C        246.4730  249.9710  262.6370 C.ar    1  LIG1        0.0160
3  C        245.0940  250.0260  262.6470 C.ar    1  LIG1       -0.0010
4  C        244.4100  250.0660  263.8480 C.ar    1  LIG1       -0.0000
5  C        245.1080  250.0530  265.0430 C.ar    1  LIG1        0.0030
6  C        246.4870  249.9990  265.0380 C.ar    1  LIG1        0.0370
7  O        248.5320  249.9040  263.8270 O.3     1  LIG1       -0.4780
8  C        249.2200  250.7290  264.7710 C.3     1  LIG1        0.1830
9  C        250.5460  250.0700  265.1530 C.3     1  LIG1       -0.0290
10  N        251.5650  250.3990  264.1460 N.4     1  LIG1        0.3890
11  H        251.1120  250.6320  263.2740 H       1  LIG1       -0.0800
12  C        252.3580  251.5440  264.6090 C.3     1  LIG1       -0.0770
13  C        252.0520  252.7630  263.7380 C.3     1  LIG1       -0.0250
14  C        252.4460  249.2410  263.9460 C.3     1  LIG1       -0.0770
15  C        251.6950  247.9590  264.3120 C.3     1  LIG1       -0.0250
16  C        247.2160  249.9270  261.3270 C.3     1  LIG1        0.0560
17  C        246.9980  248.5880  260.6700 C.ar    1  LIG1       -0.0180
18  C        247.9160  247.5720  260.8500 C.ar    1  LIG1       -0.0040
19  C        247.7140  246.3430  260.2480 C.ar    1  LIG1       -0.0000
20  C        246.5950  246.1320  259.4650 C.ar    1  LIG1       -0.0000
21  C        245.6760  247.1500  259.2850 C.ar    1  LIG1       -0.0000
22  C        245.8750  248.3760  259.8920 C.ar    1  LIG1       -0.0040
@<TRIPOS>BOND
1    21    20   ar
2    21    22   ar
3    20    19   ar
4    22    17   ar
5    19    18   ar
6    17    18   ar
7    17    16    1
8    16     2    1
9     2     3   ar
10     2     1   ar
11     3     4   ar
12    11    10    1
13    13    12    1
14     7     1    1
15     7     8    1
16     1     6   ar
17     4     5   ar
18    14    10    1
19    14    15    1
20    10    12    1
21    10     9    1
22     8     9    1
23     6     5   ar

@<TRIPOS>MOLECULE
SMINA_1883
21 23 0 0 0
SMALL
GASTEIGER

@<TRIPOS>ATOM
1  C        246.1080  244.3840  258.4640 C.ar    1  LIG1        0.0110
2  C        246.8910  243.2990  258.6930 C.ar    1  LIG1        0.0620
3  N        246.4000  242.2230  258.0140 N.ar    1  LIG1       -0.3120
4  H        246.7910  241.3360  258.0240 H       1  LIG1        0.1520
5  C        245.2660  242.5790  257.3140 C.ar    1  LIG1        0.0480
6  C        244.4010  241.8750  256.4840 C.ar    1  LIG1        0.0150
7  C        243.3230  242.5170  255.9120 C.ar    1  LIG1        0.0130
8  C        243.0910  243.8630  256.1550 C.ar    1  LIG1        0.0580
9  C        243.9390  244.5780  256.9760 C.ar    1  LIG1        0.0130
10 CL        241.7280  244.6500  255.4240 Cl      1  LIG1       -0.0820
11  C        245.0270  243.9400  257.5670 C.ar    1  LIG1        0.0150
12  C        246.2980  245.7410  259.0110 C.2     1  LIG1       -0.0290
13  C        245.2480  246.5240  259.1460 C.2     1  LIG1       -0.0530
14  C        245.3350  247.9190  259.6960 C.3     1  LIG1       -0.0510
15  N        246.7170  248.4060  259.6390 N.4     1  LIG1        0.3900
16  H        246.9940  248.5270  258.6760 H       1  LIG1       -0.0790
17  C        247.5980  247.4220  260.2880 C.3     1  LIG1       -0.0720
18  C        247.6840  246.1800  259.3970 C.3     1  LIG1        0.0030
19  C        246.8140  249.6910  260.3430 C.3     1  LIG1       -0.0770
20  C        247.3270  249.4580  261.7650 C.3     1  LIG1       -0.0230
21  C        246.3570  250.0900  262.7660 C.3     1  LIG1       -0.0020
@<TRIPOS>BOND
1    10     8    1
2     7     8   ar
3     7     6   ar
4     8     9   ar
5     6     5   ar
6     9    11   ar
7     5    11   ar
8     5     3   ar
9    11     1   ar
10     3     4    1
11     3     2   ar
12     1     2   ar
13     1    12    1
14    16    15    1
15    12    13    2
16    12    18    1
17    13    14    1
18    18    17    1
19    15    14    1
20    15    17    1
21    15    19    1
22    19    20    1
23    20    21    1

@<TRIPOS>MOLECULE
SMINA_899
19 20 0 0 0
SMALL
GASTEIGER

@<TRIPOS>ATOM
1  C        248.1800  249.3470  262.9980 C.ar    1  LIG1        0.3710
2  N        249.1170  249.3370  263.9330 N.ar    1  LIG1        0.0820
3  N        248.9190  249.7490  265.1280 N.ar    1  LIG1       -0.0330
4  C        247.7690  250.2240  265.5500 C.ar    1  LIG1        0.1490
5  C        246.6860  250.2920  264.6550 C.ar    1  LIG1        0.0300
6  C        245.4270  250.7860  265.0240 C.ar    1  LIG1        0.0020
7  C        244.4270  250.8250  264.0990 C.ar    1  LIG1        0.0000
8  C        244.6330  250.3720  262.7980 C.ar    1  LIG1        0.0000
9  C        245.8450  249.8850  262.4060 C.ar    1  LIG1        0.0080
10  C        246.8960  249.8360  263.3280 C.ar    1  LIG1        0.0880
11  N        248.4540  248.8860  261.7220 N.pl3   1  LIG1       -0.1050
12  H        248.8780  249.4740  261.0750 H       1  LIG1        0.3280
13  N        248.1190  247.5740  261.3630 N.2     1  LIG1       -0.0950
14  C        247.7840  247.3010  260.1360 C.2     1  LIG1        0.0990
15  C        247.7540  248.3950  259.1000 C.3     1  LIG1        0.0560
16  C        247.4350  245.9260  259.7610 C.2     1  LIG1        0.0100
17  C        246.1990  245.6420  259.3520 C.2     1  LIG1       -0.0420
18  C        245.1190  246.6910  259.4300 C.3     1  LIG1        0.0260
19  C        245.8810  244.2710  258.8120 C.3     1  LIG1        0.0260
@<TRIPOS>BOND
1    19    17    1
2    15    14    1
3    17    18    1
4    17    16    2
5    16    14    1
6    14    13    2
7    12    11    1
8    13    11    1
9    11     1    1
10     9     8   ar
11     9    10   ar
12     8     7   ar
13     1    10   ar
14     1     2   ar
15    10     5   ar
16     2     3   ar
17     7     6   ar
18     5     6   ar
19     5     4   ar
20     3     4   ar

@<TRIPOS>MOLECULE
SMINA_752
17 19 0 0 0
SMALL
GASTEIGER

@<TRIPOS>ATOM
1  C        246.7490  248.8330  260.3320 C.ar    1  LIG1        0.3710
2  N        247.4780  249.1900  261.3660 N.ar    1  LIG1       -0.0050
3  C        246.8880  249.8160  262.3870 C.ar    1  LIG1        0.2210
4  C        247.5900  250.2330  263.5290 C.ar    1  LIG1        0.1450
5  N        246.9540  250.8510  264.4970 N.ar    1  LIG1       -0.2380
6  C        245.6520  251.1030  264.4550 C.ar    1  LIG1        0.1010
7  C        244.8820  250.7350  263.3930 C.ar    1  LIG1        0.0450
8  C        245.4920  250.0690  262.3160 C.ar    1  LIG1        0.1600
9  N        244.8170  249.6720  261.2360 N.ar    1  LIG1       -0.0000
10  N        245.4450  249.0800  260.2770 N.ar    1  LIG1        0.0690
11  C        247.4100  248.1250  259.1780 C.3     1  LIG1        0.1500
12  C        246.8810  246.7170  259.0810 C.ar    1  LIG1       -0.0100
13  C        246.1720  246.3200  257.9630 C.ar    1  LIG1       -0.0040
14  C        245.6860  245.0300  257.8740 C.ar    1  LIG1       -0.0000
15  C        245.9090  244.1350  258.9040 C.ar    1  LIG1       -0.0000
16  C        246.6190  244.5320  260.0220 C.ar    1  LIG1       -0.0000
17  C        247.1080  245.8210  260.1100 C.ar    1  LIG1       -0.0040
@<TRIPOS>BOND
1    14    13   ar
2    14    15   ar
3    13    12   ar
4    15    16   ar
5    12    11    1
6    12    17   ar
7    11     1    1
8    16    17   ar
9    10     1   ar
10    10     9   ar
11     1     2   ar
12     9     8   ar
13     2     3   ar
14     8     3   ar
15     8     7   ar
16     3     4   ar
17     7     6   ar
18     4     5   ar
19     6     5   ar

@<TRIPOS>MOLECULE
SMINA_501
20 22 0 0 0
SMALL
GASTEIGER

@<TRIPOS>ATOM
1  C        247.2090  247.0860  259.4790 C.ar    1  LIG1        0.1390
2  C        246.5280  247.0660  258.2940 C.ar    1  LIG1        0.0370
3  C        245.9180  245.8770  257.8640 C.ar    1  LIG1        0.0030
4  C        245.2140  245.8170  256.6490 C.ar    1  LIG1        0.0000
5  C        244.6280  244.6490  256.2660 C.ar    1  LIG1        0.0000
6  C        244.7180  243.5080  257.0620 C.ar    1  LIG1        0.0000
7  C        245.3900  243.5280  258.2430 C.ar    1  LIG1        0.0000
8  C        246.0070  244.7160  258.6730 C.ar    1  LIG1        0.0000
9  C        246.7100  244.7740  259.8880 C.ar    1  LIG1        0.0030
10  C        247.2950  245.9400  260.2750 C.ar    1  LIG1        0.0370
11  O        247.8030  248.2360  259.8910 O.3     1  LIG1       -0.4730
12  C        247.8620  248.4650  261.3000 C.3     1  LIG1        0.2290
13  C        247.0570  249.7190  261.6470 C.3     1  LIG1        0.1660
14  N        247.0090  249.8830  263.1020 N.am    1  LIG1       -0.1770
15  C        245.8720  249.9710  263.8230 C.2     1  LIG1        0.2500
16  O        244.7320  249.9310  263.4110 O.2     1  LIG1       -0.2730
17  C        246.3300  250.1310  265.2600 C.3     1  LIG1        0.1300
18  C        247.8410  250.1090  265.1600 C.2     1  LIG1        0.0640
19  C        248.8160  250.2310  266.3020 C.3     1  LIG1        0.0490
20  N        248.1310  249.9690  263.9210 N.2     1  LIG1       -0.1840
@<TRIPOS>BOND
1     5     4   ar
2     5     6   ar
3     4     3   ar
4     6     7   ar
5     3     2   ar
6     3     8   ar
7     7     8   ar
8     2     1   ar
9     8     9   ar
10     1    11    1
11     1    10   ar
12     9    10   ar
13    11    12    1
14    12    13    1
15    13    14    1
16    14    15   am
17    14    20    1
18    16    15    2
19    15    17    1
20    20    18    2
21    18    17    1
22    18    19    1

@<TRIPOS>MOLECULE
SMINA_1363
22 23 0 0 0
SMALL
GASTEIGER

@<TRIPOS>ATOM
1  N        246.8840  249.9840  261.2440 N.pl3   1  LIG1       -0.3120
2  H        247.6250  250.4570  260.8360 H       1  LIG1        0.1520
3  C        245.9940  249.2790  260.4540 C.3     1  LIG1        0.0540
4  C        246.3300  248.0110  259.9350 C.2     1  LIG1        0.0900
5  C        245.3930  247.3390  259.1460 C.2     1  LIG1        0.1220
6  N        244.2220  247.8800  258.8880 N.pl3   1  LIG1       -0.3280
7  C        243.8780  249.0690  259.3550 C.2     1  LIG1        0.0590
8  H        243.5900  247.3930  258.3380 H       1  LIG1        0.1470
9  C        244.7390  249.8040  260.1410 C.2     1  LIG1        0.0300
10  C        247.6390  247.4050  260.2230 C.2     1  LIG1        0.3870
11  O        248.0350  247.3220  261.3780 O.co2   1  LIG1       -0.2410
12  O        248.3310  246.9800  259.3070 O.co2   1  LIG1       -0.2410
13  C        246.7150  250.0140  262.6310 C.ar    1  LIG1        0.0480
14  C        245.4370  250.0320  263.1770 C.ar    1  LIG1        0.0150
15  C        245.2750  250.0550  264.5490 C.ar    1  LIG1        0.0010
16  C        246.3810  250.0720  265.3780 C.ar    1  LIG1        0.0040
17  C        247.6540  250.0600  264.8380 C.ar    1  LIG1        0.0730
18  C        247.8240  250.0320  263.4670 C.ar    1  LIG1        0.0180
19  C        248.8570  250.0800  265.7450 C.3     1  LIG1        0.4190
20  F        249.8720  249.2910  265.1900 F       1  LIG1       -0.1660
21  F        249.3140  251.3950  265.8850 F       1  LIG1       -0.1660
22  F        248.5050  249.5720  266.9990 F       1  LIG1       -0.1660
@<TRIPOS>BOND
1     8     6    1
2     6     5    1
3     6     7    1
4     5     4    2
5    12    10   ar
6     7     9    2
7     4    10    1
8     4     3    1
9     9     3    1
10    10    11   ar
11     3     1    1
12     2     1    1
13     1    13    1
14    13    14   ar
15    13    18   ar
16    14    15   ar
17    18    17   ar
18    15    16   ar
19    17    16   ar
20    17    19    1
21    20    19    1
22    19    21    1
23    19    22    1

@<TRIPOS>MOLECULE
SMINA_2428
17 18 0 0 0
SMALL
GASTEIGER

@<TRIPOS>ATOM
1  N        247.2450  250.0090  261.2790 N.pl3   1  LIG1       -0.3020
2  H        247.4910  250.7680  260.7250 H       1  LIG1        0.1500
3  C        247.0360  248.7550  260.6910 C.ar    1  LIG1        0.0580
4  C        248.0050  247.7670  260.7980 C.ar    1  LIG1        0.0150
5  C        247.7980  246.5330  260.2130 C.ar    1  LIG1       -0.0030
6  C        246.6230  246.2760  259.5320 C.ar    1  LIG1       -0.0210
7  C        246.3990  244.9270  258.9000 C.3     1  LIG1        0.0310
8  C        245.6540  247.2580  259.4230 C.ar    1  LIG1        0.0080
9  C        245.8560  248.4970  260.0020 C.ar    1  LIG1        0.0700
10 CL        244.6410  249.7290  259.8650 Cl      1  LIG1       -0.0810
11  C        247.1020  250.1640  262.6310 C.3     1  LIG1        0.2250
12  N        245.9470  249.9890  263.2520 N.pl3   1  LIG1       -0.3010
13  H        245.1130  249.7400  262.8260 H       1  LIG1        0.1500
14  C        246.1310  250.2260  264.6920 C.2     1  LIG1        0.0760
15  C        247.6250  250.5890  264.8090 C.2     1  LIG1        0.0760
16  N        248.1060  250.5080  263.4220 N.pl3   1  LIG1       -0.3010
17  H        249.0160  250.6790  263.1310 H       1  LIG1        0.1500
@<TRIPOS>BOND
1     7     6    1
2     8     6   ar
3     8     9   ar
4     6     5   ar
5    10     9    1
6     9     3   ar
7     5     4   ar
8     3     4   ar
9     3     1    1
10     2     1    1
11     1    11    1
12    11    12    1
13    11    16    1
14    13    12    1
15    17    16    1
16    12    14    1
17    16    15    1
18    14    15    2

@<TRIPOS>MOLECULE
SMINA_2159
19 21 0 0 0
SMALL
GASTEIGER

@<TRIPOS>ATOM
1  F        244.1830  248.4400  259.3350 F       1  LIG1       -0.2040
2  C        245.3830  247.8540  259.5380 C.ar    1  LIG1        0.1370
3  C        245.7440  246.7420  258.7980 C.ar    1  LIG1        0.0290
4  C        246.9730  246.1440  259.0070 C.ar    1  LIG1        0.0020
5  C        247.8390  246.6560  259.9540 C.ar    1  LIG1       -0.0030
6  C        247.4820  247.7670  260.6920 C.ar    1  LIG1       -0.0050
7  C        248.2070  248.5330  261.7740 C.3     1  LIG1        0.1150
8  N        247.1680  249.3310  262.4650 N.3     1  LIG1       -0.2100
9  C        246.1360  249.5460  261.4250 C.3     1  LIG1        0.1170
10  C        246.2510  248.3680  260.4860 C.ar    1  LIG1        0.0200
11  N        247.6760  250.5200  262.9030 N.3     1  LIG1       -0.2090
12  H        247.6110  251.3130  262.3460 H       1  LIG1        0.1450
13  C        248.2760  250.5970  264.1300 C.3     1  LIG1        0.2210
14  N        247.8170  249.9530  265.1920 N.pl3   1  LIG1       -0.3030
15  H        247.0360  249.3790  265.2060 H       1  LIG1        0.1500
16  C        248.6810  250.2440  266.3460 C.2     1  LIG1        0.0760
17  C        249.7510  251.1920  265.7650 C.2     1  LIG1        0.0760
18  N        249.3610  251.3230  264.3530 N.pl3   1  LIG1       -0.3030
19  H        249.8250  251.8540  263.6880 H       1  LIG1        0.1500
@<TRIPOS>BOND
1     3     4   ar
2     3     2   ar
3     4     5   ar
4     1     2    1
5     2    10   ar
6     5     6   ar
7    10     6   ar
8    10     9    1
9     6     7    1
10     9     8    1
11     7     8    1
12    12    11    1
13     8    11    1
14    11    13    1
15    19    18    1
16    13    18    1
17    13    14    1
18    18    17    1
19    14    15    1
20    14    16    1
21    17    16    2

@<TRIPOS>MOLECULE
SMINA_2107
21 22 0 0 0
SMALL
GASTEIGER

@<TRIPOS>ATOM
1  C        247.0210  249.9250  262.5040 C.3     1  LIG1        0.1350
2  N        245.8780  250.4470  262.8370 N.3     1  LIG1       -0.2820
3  C        244.6280  250.0460  262.2000 C.3     1  LIG1        0.0740
4  C        244.8330  249.7580  260.7140 C.3     1  LIG1        0.0430
5  C        246.0000  248.8210  260.5380 C.ar    1  LIG1       -0.0220
6  C        246.0220  247.8890  259.5250 C.ar    1  LIG1       -0.0040
7  C        247.1080  247.0420  259.3910 C.ar    1  LIG1       -0.0000
8  C        248.1740  247.1270  260.2670 C.ar    1  LIG1       -0.0000
9  C        248.1650  248.0590  261.2870 C.ar    1  LIG1       -0.0020
10  H        245.8560  251.1240  263.5310 H       1  LIG1        0.1250
11  C        247.0750  248.9150  261.4220 C.ar    1  LIG1        0.0030
12  N        248.1750  250.3120  263.1490 N.3     1  LIG1       -0.2840
13  H        248.9690  250.5270  262.6350 H       1  LIG1        0.1250
14  C        248.2050  250.3960  264.6110 C.3     1  LIG1        0.0470
15  C        249.5840  249.9740  265.1190 C.3     1  LIG1       -0.0600
16  N        250.6250  250.6680  264.3490 N.4     1  LIG1        0.3880
17  H        250.3160  250.7850  263.3970 H       1  LIG1       -0.0800
18  C        251.8600  249.8720  264.3690 C.3     1  LIG1       -0.0770
19  C        251.5760  248.4770  263.8120 C.3     1  LIG1       -0.0250
20  C        250.8800  251.9840  264.9480 C.3     1  LIG1       -0.0770
21  C        251.7880  252.7980  264.0240 C.3     1  LIG1       -0.0250
@<TRIPOS>BOND
1     7     6   ar
2     7     8   ar
3     6     5   ar
4     8     9   ar
5     5     4    1
6     5    11   ar
7     4     3    1
8     9    11   ar
9    11     1    1
10     3     2    1
11     1     2    1
12     1    12    1
13    13    12    1
14     2    10    1
15    12    14    1
16    17    16    1
17    19    18    1
18    21    20    1
19    16    18    1
20    16    20    1
21    16    15    1
22    14    15    1

@<TRIPOS>MOLECULE
SMINA_3147
18 20 0 0 0
SMALL
GASTEIGER

@<TRIPOS>ATOM
1  C        247.2850  250.4670  263.2150 C.ar    1  LIG1        0.3510
2  N        247.2270  249.6840  262.1440 N.ar    1  LIG1        0.0150
3  C        246.0760  249.4180  261.5520 C.ar    1  LIG1        0.4720
4  N        244.9320  249.9060  261.9810 N.ar    1  LIG1        0.0150
5  C        244.8910  250.7010  263.0460 C.ar    1  LIG1        0.3560
6  N        243.8980  251.3550  263.7280 N.ar    1  LIG1       -0.1780
7  H        242.9510  251.3410  263.5180 H       1  LIG1        0.3000
8  C        244.4840  252.0290  264.7580 C.ar    1  LIG1        0.2790
9  N        245.7710  251.8280  264.7460 N.ar    1  LIG1       -0.1900
10  C        246.0890  251.0090  263.7140 C.ar    1  LIG1        0.2490
11  N        248.4960  250.7400  263.8270 N.pl3   1  LIG1       -0.2110
12  H        249.0490  251.4700  263.5060 H       1  LIG1        0.2930
13  C        248.9430  249.9290  264.9620 C.3     1  LIG1        0.2640
14  C        250.3320  249.4110  264.6920 C.ar    1  LIG1        0.1700
15  O        251.4540  249.8140  265.3100 O.2     1  LIG1       -0.4510
16  C        252.5050  249.1380  264.8160 C.ar    1  LIG1        0.1790
17  C        252.0580  248.2910  263.8710 C.ar    1  LIG1        0.0440
18  C        250.6590  248.4670  263.7900 C.ar    1  LIG1        0.0400
@<TRIPOS>BOND
1     3     4   ar
2     3     2   ar
3     4     5   ar
4     2     1   ar
5     5    10   ar
6     5     6   ar
7     1    10   ar
8     1    11    1
9    12    11    1
10     7     6    1
11    10     9   ar
12     6     8   ar
13    18    17   ar
14    18    14   ar
15    11    13    1
16    17    16   ar
17    14    13    1
18    14    15   ar
19     9     8   ar
20    16    15   ar

@<TRIPOS>MOLECULE
SMINA_3069
28 30 0 0 0
SMALL
GASTEIGER

@<TRIPOS>ATOM
1  N        247.5430  250.4050  262.3170 N.4     1  LIG1        0.3880
2  H        246.9640  251.2230  262.4210 H       1  LIG1       -0.0840
3  H        248.4730  250.6830  262.0420 H       1  LIG1       -0.0840
4  C        247.6060  249.6820  263.5950 C.3     1  LIG1       -0.0380
5  C        246.2480  249.7660  264.2950 C.3     1  LIG1       -0.0190
6  C        248.6630  250.3020  264.4710 C.ar    1  LIG1       -0.0420
7  C        248.3840  251.4240  265.1890 C.ar    1  LIG1       -0.0060
8  C        249.3480  252.0120  266.0060 C.ar    1  LIG1       -0.0000
9  C        250.5980  251.4810  266.1080 C.ar    1  LIG1       -0.0000
10  C        250.9230  250.3230  265.3820 C.ar    1  LIG1       -0.0000
11  C        252.2020  249.7460  265.4620 C.ar    1  LIG1       -0.0000
12  C        252.4800  248.6230  264.7460 C.ar    1  LIG1       -0.0000
13  C        251.5150  248.0360  263.9290 C.ar    1  LIG1       -0.0000
14  C        250.2660  248.5670  263.8250 C.ar    1  LIG1       -0.0000
15  C        249.9420  249.7250  264.5520 C.ar    1  LIG1       -0.0060
16  C        246.9720  249.5280  261.2860 C.3     1  LIG1       -0.0810
17  C        247.9360  248.3720  261.0090 C.3     1  LIG1       -0.0190
18  C        247.8800  248.0060  259.5240 C.3     1  LIG1        0.0240
19  C        247.1070  246.7240  259.3520 C.ar    1  LIG1       -0.0220
20  C        247.2300  245.7120  260.2880 C.ar    1  LIG1       -0.0040
21  C        246.5180  244.5380  260.1320 C.ar    1  LIG1       -0.0000
22  C        245.6910  244.3700  259.0370 C.ar    1  LIG1        0.0040
23  C        245.5730  245.3800  258.1000 C.ar    1  LIG1        0.0710
24  C        246.2810  246.5560  258.2570 C.ar    1  LIG1       -0.0000
25  C        244.6710  245.1960  256.9050 C.3     1  LIG1        0.4190
26  F        245.4480  244.9830  255.7630 F       1  LIG1       -0.1660
27  F        243.8880  246.3420  256.7320 F       1  LIG1       -0.1660
28  F        243.8380  244.0910  257.1170 F       1  LIG1       -0.1660
@<TRIPOS>BOND
1    26    25    1
2    27    25    1
3    25    28    1
4    25    23    1
5    23    24   ar
6    23    22   ar
7    24    19   ar
8    22    21   ar
9    19    18    1
10    19    20   ar
11    18    17    1
12    21    20   ar
13    17    16    1
14    16     1    1
15     3     1    1
16     1     2    1
17     1     4    1
18     4     5    1
19     4     6    1
20    14    13   ar
21    14    15   ar
22    13    12   ar
23     6    15   ar
24     6     7   ar
25    15    10   ar
26    12    11   ar
27     7     8   ar
28    10    11   ar
29    10     9   ar
30     8     9   ar

@<TRIPOS>MOLECULE
SMINA_3556
22 22 0 0 0
SMALL
GASTEIGER

@<TRIPOS>ATOM
1  S        247.5830  249.5010  262.4920 S.3     1  UNK1       -0.1380
2  C        246.6490  250.6550  263.5360 C.3     1  UNK1        0.0890
3  C        247.4780  251.0120  264.7710 C.3     1  UNK1        0.1870
4  N        248.8930  251.0910  264.4030 N.am    1  UNK1       -0.2960
5  H        249.2730  250.4420  263.7920 H       1  UNK1        0.1500
6  C        249.6690  252.0670  264.9150 C.2     0  UNK0        0.2230
7  C        251.1260  252.1480  264.5370 C.3     0  UNK0        0.0950
8  O        249.1940  252.8800  265.6800 O.2     0  UNK0       -0.2750
9  C        247.2900  249.9530  265.8260 C.2     1  UNK1        0.3830
10  O        248.1980  249.6980  266.6000 O.co2   1  UNK1       -0.2440
11  O        246.2330  249.3520  265.9060 O.co2   1  UNK1       -0.2440
12  C        246.6850  249.5580  260.9170 C.3     1  UNK1        0.0650
13  C        247.0200  248.3120  260.0940 C.3     1  UNK1        0.0730
14  C        247.7310  248.7290  258.8040 C.3     1  UNK1        0.0090
15  C        245.7500  247.5780  259.7530 C.2     1  UNK1        0.1730
16  O        244.6750  248.0960  259.9650 O.2     1  UNK1       -0.2910
17  C        245.8150  246.2310  259.1630 C.ar    1  UNK1        0.0350
18  C        246.4250  245.1850  259.8630 C.ar    1  UNK1        0.0030
19  C        246.4800  243.9250  259.3050 C.ar    1  UNK1        0.0000
20  C        245.9410  243.6960  258.0510 C.ar    1  UNK1        0.0000
21  C        245.3400  244.7270  257.3490 C.ar    1  UNK1        0.0000
22  C        245.2730  245.9910  257.8950 C.ar    1  UNK1        0.0030
@<TRIPOS>BOND
1    21    22   ar
2    21    20   ar
3    22    17   ar
4    20    19   ar
5    14    13    1
6    17    15    1
7    17    18   ar
8    19    18   ar
9    15    16    2
10    15    13    1
11    13    12    1
12    12     1    1
13     1     2    1
14     2     3    1
15     5     4    1
16     4     3    1
17     4     6   am
18     7     6    1
19     3     9    1
20     6     8    2
21     9    11   ar
22     9    10   ar

@<TRIPOS>MOLECULE
SMINA_3657
25 26 0 0 0
SMALL
GASTEIGER

@<TRIPOS>ATOM
1  N        246.6590  248.8180  259.2130 N.pl3   1  LIG1       -0.1280
2  C        246.3670  249.2560  260.4760 C.ar    1  LIG1        0.0890
3  C        245.0410  249.5010  260.8450 C.ar    1  LIG1        0.0190
4  C        244.7550  249.9410  262.1200 C.ar    1  LIG1        0.0210
5  C        245.7750  250.1470  263.0300 C.ar    1  LIG1        0.1220
6  C        247.0900  249.9030  262.6730 C.ar    1  LIG1        0.0210
7  C        247.3920  249.4620  261.4010 C.ar    1  LIG1        0.0190
8  S        245.4000  250.7180  264.6550 S.O2    1  LIG1        0.0570
9  O        245.9470  249.7610  265.5520 O.2     1  LIG1       -0.1530
10  O        245.7410  252.0960  264.6860 O.2     1  LIG1       -0.1530
11  N        243.7550  250.6390  264.8340 N.3     1  LIG1       -0.2030
12  H        243.3160  249.7770  264.9110 H       1  LIG1        0.1440
13  H        243.2300  251.4550  264.8650 H       1  LIG1        0.1440
14  N        247.3990  247.7760  259.0470 N.pl3   1  LIG1       -0.1280
15  C        246.8230  246.5460  258.9040 C.ar    1  LIG1        0.0890
16  C        247.0320  245.5560  259.8730 C.ar    1  LIG1        0.0210
17  C        246.4530  244.3150  259.7340 C.ar    1  LIG1        0.0380
18  C        245.6550  244.0340  258.6320 C.ar    1  LIG1        0.1400
19  C        245.4360  245.0190  257.6540 C.ar    1  LIG1        0.1150
20  C        246.0190  246.2790  257.7960 C.ar    1  LIG1        0.0280
21  C        244.5920  244.7240  256.4850 C.2     1  LIG1        0.3910
22  O        245.0060  244.9530  255.3570 O.co2   1  LIG1       -0.2400
23  O        243.4740  244.2510  256.6420 O.co2   1  LIG1       -0.2400
24  O        245.0890  242.8120  258.5010 O.3     1  LIG1       -0.5050
25  H        245.7260  242.0850  258.4570 H       1  LIG1        0.2920
@<TRIPOS>BOND
1    22    21   ar
2    21    23   ar
3    21    19    1
4    19    20   ar
5    19    18   ar
6    20    15   ar
7    25    24    1
8    24    18    1
9    18    17   ar
10    15    14    1
11    15    16   ar
12    14     1    1
13     1     2    1
14    17    16   ar
15     2     3   ar
16     2     7   ar
17     3     4   ar
18     7     6   ar
19     4     5   ar
20     6     5   ar
21     5     8    1
22     8    10    2
23     8    11    1
24     8     9    2
25    11    13    1
26    11    12    1

@<TRIPOS>MOLECULE
SMINA_3825
19 20 0 0 0
SMALL
GASTEIGER

@<TRIPOS>ATOM
1  C        246.3860  249.3410  260.8920 C.2     1  LIG1        0.2460
2  O        245.5050  249.6490  260.1120 O.2     1  LIG1       -0.2700
3  N        247.4140  248.5750  260.4760 N.am    1  LIG1       -0.2970
4  H        248.1160  248.3280  261.0970 H       1  LIG1        0.1500
5  C        246.3300  249.8070  262.2930 C.ar    1  LIG1        0.0530
6  C        245.1210  250.2390  262.8410 C.ar    1  LIG1        0.0000
7  C        245.0750  250.6710  264.1490 C.ar    1  LIG1       -0.0220
8  C        243.7710  251.1380  264.7430 C.3     1  LIG1        0.0310
9  C        246.2250  250.6810  264.9190 C.ar    1  LIG1       -0.0090
10  C        247.4270  250.2540  264.3820 C.ar    1  LIG1       -0.0220
11  C        248.6750  250.2680  265.2270 C.3     1  LIG1        0.0310
12  C        247.4860  249.8130  263.0760 C.ar    1  LIG1        0.0000
13  C        247.4720  248.1180  259.0850 C.3     1  LIG1        0.1170
14  C        246.8860  246.7320  258.9870 C.ar    1  LIG1        0.0010
15  C        247.1280  245.7890  259.9740 C.ar    1  LIG1        0.0180
16  C        246.5710  244.5290  259.8530 C.ar    1  LIG1        0.0990
17  N        245.8260  244.2190  258.8100 N.ar    1  LIG1       -0.2420
18  C        245.5790  245.0900  257.8500 C.ar    1  LIG1        0.0990
19  C        246.0990  246.3690  257.9050 C.ar    1  LIG1        0.0180
@<TRIPOS>BOND
1    18    19   ar
2    18    17   ar
3    19    14   ar
4    17    16   ar
5    14    13    1
6    14    15   ar
7    13     3    1
8    16    15   ar
9     2     1    2
10     3     1   am
11     3     4    1
12     1     5    1
13     5     6   ar
14     5    12   ar
15     6     7   ar
16    12    10   ar
17     7     8    1
18     7     9   ar
19    10     9   ar
20    10    11    1

@<TRIPOS>MOLECULE
SMINA_1364
22 23 0 0 0
SMALL
GASTEIGER

@<TRIPOS>ATOM
1  N        248.1810  248.9430  262.1120 N.pl3   1  LIG1       -0.3120
2  H        249.0930  248.8340  262.4210 H       1  LIG1        0.1520
3  C        247.2890  249.7050  262.8430 C.3     1  LIG1        0.0540
4  C        247.7060  250.4040  263.9970 C.2     1  LIG1        0.0900
5  C        246.7650  251.1630  264.6970 C.2     1  LIG1        0.1220
6  N        245.5140  251.2230  264.2910 N.pl3   1  LIG1       -0.3280
7  H        244.8830  251.7590  264.7950 H       1  LIG1        0.1470
8  C        245.0920  250.5770  263.2180 C.2     1  LIG1        0.0590
9  C        245.9490  249.8030  262.4650 C.2     1  LIG1        0.0300
10  C        249.1020  250.3380  264.4510 C.2     1  LIG1        0.3870
11  O        249.6850  251.3610  264.7850 O.co2   1  LIG1       -0.2410
12  O        249.6830  249.2620  264.4910 O.co2   1  LIG1       -0.2410
13  C        247.7670  248.3290  260.9260 C.ar    1  LIG1        0.0480
14  C        247.6920  249.0660  259.7510 C.ar    1  LIG1        0.0150
15  C        247.2870  248.4540  258.5800 C.ar    1  LIG1        0.0010
16  C        246.9460  247.1140  258.5790 C.ar    1  LIG1        0.0040
17  C        247.0150  246.3800  259.7490 C.ar    1  LIG1        0.0730
18  C        247.4250  246.9830  260.9220 C.ar    1  LIG1        0.0180
19  C        246.6430  244.9190  259.7430 C.3     1  LIG1        0.4190
20  F        245.2960  244.7820  259.3910 F       1  LIG1       -0.1660
21  F        246.8500  244.3800  261.0170 F       1  LIG1       -0.1660
22  F        247.4390  244.2390  258.8140 F       1  LIG1       -0.1660
@<TRIPOS>BOND
1    16    15   ar
2    16    17   ar
3    15    14   ar
4    22    19    1
5    20    19    1
6    19    17    1
7    19    21    1
8    17    18   ar
9    14    13   ar
10    18    13   ar
11    13     1    1
12     1     2    1
13     1     3    1
14     9     3    1
15     9     8    2
16     3     4    1
17     8     6    1
18     4    10    1
19     4     5    2
20     6     5    1
21     6     7    1
22    10    12   ar
23    10    11   ar

@<TRIPOS>MOLECULE
SMINA_1613
19 21 0 0 0
SMALL
GASTEIGER

@<TRIPOS>ATOM
1  C        244.9950  249.1960  259.8840 C.ar    1  LIG1        0.1990
2  N        244.2100  248.4020  259.1090 N.ar    1  LIG1       -0.3310
3  C        243.0940  249.1380  258.7630 C.ar    1  LIG1        0.0760
4  C        241.9630  248.8770  258.0050 C.ar    1  LIG1        0.0190
5  C        241.0050  249.8580  257.8490 C.ar    1  LIG1        0.0020
6  C        241.1670  251.1000  258.4440 C.ar    1  LIG1        0.0020
7  C        242.2750  251.3730  259.1950 C.ar    1  LIG1        0.0210
8  C        243.2580  250.3960  259.3670 C.ar    1  LIG1        0.0990
9  H        244.3990  247.4870  258.8480 H       1  LIG1        0.1680
10  N        244.4370  250.3620  260.0400 N.ar    1  LIG1       -0.2190
11  S        246.5400  248.7170  260.5830 S.3     1  LIG1        0.1050
12  O        247.1660  249.9640  260.8590 O.3     1  LIG1       -0.2480
13  C        247.3840  247.9120  259.1940 C.3     1  LIG1        0.1450
14  C        246.8340  246.5200  259.0100 C.ar    1  LIG1        0.0730
15  N        246.2250  246.2030  257.8840 N.ar    1  LIG1       -0.2470
16  C        245.7290  244.9990  257.6800 C.ar    1  LIG1        0.0990
17  C        245.8310  244.0190  258.6500 C.ar    1  LIG1        0.0210
18  C        246.4580  244.3170  259.8480 C.ar    1  LIG1        0.0030
19  C        246.9730  245.5930  260.0250 C.ar    1  LIG1        0.0160
@<TRIPOS>BOND
1    16    15   ar
2    16    17   ar
3     5     4   ar
4     5     6   ar
5    15    14   ar
6     4     3   ar
7     6     7   ar
8    17    18   ar
9     3     2   ar
10     3     8   ar
11     9     2    1
12    14    13    1
13    14    19   ar
14     2     1   ar
15    13    11    1
16     7     8   ar
17     8    10   ar
18    18    19   ar
19     1    10   ar
20     1    11    1
21    11    12    1

@<TRIPOS>MOLECULE
SMINA_3721
19 20 0 0 0
SMALL
GASTEIGER

@<TRIPOS>ATOM
1  C        246.4700  249.9750  264.6030 C.ar    1  LIG1        0.0240
2  C        247.4420  250.1320  263.6270 C.ar    1  LIG1        0.1420
3  C        248.7840  250.1100  263.9760 C.ar    1  LIG1        0.0370
4  C        249.1490  249.9210  265.2960 C.ar    1  LIG1        0.0030
5  C        248.1780  249.7590  266.2670 C.ar    1  LIG1       -0.0000
6  C        246.8410  249.7860  265.9200 C.ar    1  LIG1       -0.0010
7  O        247.0810  250.3130  262.3290 O.3     1  LIG1       -0.4530
8  C        247.0320  249.2210  261.5220 C.ar    1  LIG1        0.1560
9  C        248.0850  248.3180  261.5110 C.ar    1  LIG1        0.0390
10  C        248.0310  247.2040  260.6950 C.ar    1  LIG1        0.0150
11  C        246.9320  246.9940  259.8800 C.ar    1  LIG1        0.0590
12 CL        246.8710  245.5980  258.8500 Cl      1  LIG1       -0.0820
13  C        245.8830  247.8960  259.8840 C.ar    1  LIG1        0.0260
14  C        245.9310  249.0080  260.7030 C.ar    1  LIG1        0.0930
15 CL        244.6140  250.1410  260.7080 Cl      1  LIG1       -0.0790
16  C        245.0100  250.0030  264.2270 C.3     1  LIG1        0.1430
17  C        244.4050  251.3140  264.6570 C.2     1  LIG1        0.3690
18  O        245.0850  252.3260  264.6720 O.co2   1  LIG1       -0.2450
19  O        243.2330  251.3630  264.9930 O.co2   1  LIG1       -0.2450
@<TRIPOS>BOND
1    12    11    1
2    11    13   ar
3    11    10   ar
4    13    14   ar
5    10     9   ar
6    14    15    1
7    14     8   ar
8     9     8   ar
9     8     7    1
10     7     2    1
11     2     3   ar
12     2     1   ar
13     3     4   ar
14    16     1    1
15    16    17    1
16     1     6   ar
17    17    18   ar
18    17    19   ar
19     4     5   ar
20     6     5   ar

@<TRIPOS>MOLECULE
SMINA_3643
26 27 0 0 0
SMALL
GASTEIGER

@<TRIPOS>ATOM
1  N        244.6100  250.1270  261.6320 N.2     1  LIG1       -0.0830
2  C        244.5640  249.6710  260.4140 C.2     1  LIG1        0.1210
3  C        243.4710  250.0960  259.5060 C.ar    1  LIG1        0.0400
4  C        243.1590  251.4480  259.3570 C.ar    1  LIG1        0.1000
5  N        242.1930  251.8260  258.5460 N.ar    1  LIG1       -0.2420
6  C        241.4810  250.9550  257.8560 C.ar    1  LIG1        0.0990
7  C        241.7260  249.5970  257.9530 C.ar    1  LIG1        0.0210
8  C        242.7340  249.1490  258.7880 C.ar    1  LIG1        0.0050
9  C        245.6020  248.7310  259.9340 C.ar    1  LIG1        0.0210
10  C        245.3320  247.3640  259.8670 C.ar    1  LIG1        0.0050
11  C        246.3050  246.4940  259.4170 C.ar    1  LIG1        0.0710
12  C        247.5440  246.9750  259.0340 C.ar    1  LIG1        0.0040
13  C        247.8170  248.3290  259.0970 C.ar    1  LIG1       -0.0000
14  C        246.8530  249.2110  259.5450 C.ar    1  LIG1        0.0020
15  C        246.0160  245.0170  259.3450 C.3     1  LIG1        0.4190
16  F        245.0350  244.7810  258.3750 F       1  LIG1       -0.1660
17  F        245.5590  244.5700  260.5890 F       1  LIG1       -0.1660
18  F        247.1850  244.3290  259.0020 F       1  LIG1       -0.1660
19  O        245.5770  249.6290  262.5380 O.2     1  LIG1       -0.3770
20  C        245.9430  250.5530  263.5650 C.3     1  LIG1        0.2380
21  C        245.8160  249.8740  264.9300 C.3     1  LIG1        0.0510
22  C        247.1460  249.9810  265.6790 C.3     1  LIG1        0.0160
23  C        248.2460  250.4120  264.7060 C.3     1  LIG1        0.1140
24  C        249.5810  249.9320  265.2140 C.2     1  LIG1        0.3650
25  O        250.2050  249.0910  264.5890 O.co2   1  LIG1       -0.2460
26  O        250.0370  250.3840  266.2500 O.co2   1  LIG1       -0.2460
@<TRIPOS>BOND
1     6     7   ar
2     6     5   ar
3     7     8   ar
4    16    15    1
5     5     4   ar
6     8     3   ar
7    18    15    1
8    12    13   ar
9    12    11   ar
10    13    14   ar
11    15    11    1
12    15    17    1
13     4     3   ar
14    11    10   ar
15     3     2    1
16    14     9   ar
17    10     9   ar
18     9     2    1
19     2     1    2
20     1    19    1
21    19    20    1
22    20    21    1
23    25    24   ar
24    23    24    1
25    23    22    1
26    21    22    1
27    24    26   ar

@<TRIPOS>MOLECULE
SMINA_1111
22 23 0 0 0
SMALL
GASTEIGER

@<TRIPOS>ATOM
1  C        247.0040  247.5530  259.3580 C.3     1  LIG1        0.1210
2  C        248.0040  247.3380  260.4970 C.3     1  LIG1        0.0160
3  C        246.5700  246.2170  258.8130 C.ar    1  LIG1       -0.0120
4  C        246.8230  245.0620  259.5290 C.ar    1  LIG1       -0.0040
5  C        246.4200  243.8370  259.0300 C.ar    1  LIG1       -0.0050
6  C        245.7750  243.7670  257.8100 C.ar    1  LIG1       -0.0220
7  C        245.5260  244.9200  257.0920 C.ar    1  LIG1       -0.0050
8  C        245.9240  246.1450  257.5920 C.ar    1  LIG1       -0.0040
9  C        245.3400  242.4290  257.2640 C.3     1  LIG1        0.0260
10  C        243.9530  242.5630  256.6330 C.3     1  LIG1        0.0040
11  C        243.9680  241.9410  255.2340 C.3     1  LIG1        0.0000
12  C        242.9250  241.8380  257.5020 C.3     1  LIG1        0.0000
13  C        245.8020  248.2970  259.8790 C.2     1  LIG1        0.3210
14  O        244.7120  247.7780  259.8530 O.2     1  LIG1       -0.2500
15  O        245.9430  249.5370  260.3740 O.3     1  LIG1       -0.4420
16  C        245.0140  249.9400  261.4150 C.3     1  LIG1        0.2540
17  C        245.7400  250.0140  262.7340 C.ar    1  LIG1        0.1030
18  N        247.0510  250.1540  262.7500 N.ar    1  LIG1       -0.2440
19  C        247.7270  250.2230  263.8800 C.ar    1  LIG1        0.0990
20  C        247.0770  250.1490  265.0980 C.ar    1  LIG1        0.0210
21  C        245.7010  249.9940  265.1220 C.ar    1  LIG1        0.0030
22  C        245.0230  249.9330  263.9130 C.ar    1  LIG1        0.0180
@<TRIPOS>BOND
1    11    10    1
2    10     9    1
3    10    12    1
4     7     8   ar
5     7     6   ar
6     9     6    1
7     8     3   ar
8     6     5   ar
9     3     1    1
10     3     4   ar
11     5     4   ar
12     1    13    1
13     1     2    1
14    14    13    2
15    13    15    1
16    15    16    1
17    16    17    1
18    17    18   ar
19    17    22   ar
20    18    19   ar
21    19    20   ar
22    22    21   ar
23    20    21   ar

@<TRIPOS>MOLECULE
SMINA_2558
23 24 0 0 0
SMALL
GASTEIGER

@<TRIPOS>ATOM
1  N        247.5380  249.9800  262.4980 N.4     1  LIG1        0.3880
2  H        248.0470  250.8450  262.3940 H       1  LIG1       -0.0840
3  H        248.1720  249.2020  262.3940 H       1  LIG1       -0.0840
4  C        246.4930  249.9010  261.4680 C.3     1  LIG1       -0.0380
5  C        245.1170  249.8830  262.1380 C.3     1  LIG1       -0.0190
6  C        246.6770  248.6400  260.6620 C.ar    1  LIG1       -0.0390
7  C        247.8670  247.9400  260.7390 C.ar    1  LIG1       -0.0060
8  C        248.0370  246.7800  260.0060 C.ar    1  LIG1        0.0030
9  C        247.0230  246.3250  259.1860 C.ar    1  LIG1        0.0370
10  C        245.8300  247.0290  259.1040 C.ar    1  LIG1        0.1380
11  C        245.6600  248.1890  259.8450 C.ar    1  LIG1        0.0310
12  O        244.8310  246.5820  258.2980 O.3     1  LIG1       -0.4710
13  C        245.2070  245.7650  257.1880 C.3     1  LIG1        0.2530
14  C        246.9180  249.9350  263.8300 C.3     1  LIG1       -0.0810
15  C        247.7730  250.7310  264.8170 C.3     1  LIG1       -0.0190
16  C        248.9810  249.8910  265.2380 C.3     1  LIG1        0.0250
17  C        250.2500  250.5990  264.8390 C.ar    1  LIG1       -0.0120
18  C        251.3620  249.8680  264.4600 C.ar    1  LIG1        0.0540
19  C        252.5230  250.5190  264.0870 C.ar    1  LIG1        0.0110
20  C        252.5780  251.9000  264.1060 C.ar    1  LIG1        0.0010
21  C        251.4690  252.6310  264.4900 C.ar    1  LIG1       -0.0000
22 CL        251.2960  248.1330  264.4460 Cl      1  LIG1       -0.0830
23  C        250.3050  251.9800  264.8560 C.ar    1  LIG1       -0.0030
@<TRIPOS>BOND
1    13    12    1
2    12    10    1
3    10     9   ar
4    10    11   ar
5     9     8   ar
6    11     6   ar
7     8     7   ar
8     6     7   ar
9     6     4    1
10     4     5    1
11     4     1    1
12     2     1    1
13     3     1    1
14     1    14    1
15    14    15    1
16    19    20   ar
17    19    18   ar
18    20    21   ar
19    22    18    1
20    18    17   ar
21    21    23   ar
22    15    16    1
23    17    23   ar
24    17    16    1

@<TRIPOS>MOLECULE
SMINA_2692
18 20 0 0 0
SMALL
GASTEIGER

@<TRIPOS>ATOM
1  C        248.1110  249.0330  262.2780 C.2     1  LIG1       -0.0110
2  C        247.2110  249.8190  262.8500 C.2     1  LIG1       -0.0640
3  C        245.7920  249.8860  262.3260 C.3     1  LIG1        0.0200
4  C        244.8300  249.6610  263.4960 C.3     1  LIG1        0.0040
5  C        245.1370  250.6670  264.6060 C.3     1  LIG1       -0.0010
6  C        246.5440  250.4200  265.1530 C.3     1  LIG1       -0.0170
7  C        247.5730  250.6710  264.0470 C.3     1  LIG1       -0.0390
8  C        247.7950  248.3520  261.0040 C.ar    1  LIG1       -0.0010
9  C        247.4960  249.1000  259.8640 C.ar    1  LIG1       -0.0000
10  C        247.2010  248.4590  258.6780 C.ar    1  LIG1       -0.0000
11  C        247.2010  247.0770  258.6190 C.ar    1  LIG1       -0.0000
12  C        247.4960  246.3290  259.7440 C.ar    1  LIG1       -0.0000
13  C        247.7980  246.9590  260.9340 C.ar    1  LIG1       -0.0000
14  N        248.9120  250.3040  264.5240 N.4     1  LIG1        0.3900
15  H        249.3810  249.6500  263.9180 H       1  LIG1       -0.0790
16  C        249.7440  251.4680  264.8860 C.3     1  LIG1       -0.0790
17  C        250.2860  250.6450  266.0630 C.3     1  LIG1       -0.0460
18  C        248.9420  249.9110  265.9460 C.3     1  LIG1       -0.0790
@<TRIPOS>BOND
1    11    10   ar
2    11    12   ar
3    10     9   ar
4    12    13   ar
5     9     8   ar
6    13     8   ar
7     8     1    1
8     1     2    2
9     3     2    1
10     3     4    1
11     2     7    1
12     4     5    1
13    15    14    1
14     7    14    1
15     7     6    1
16    14    16    1
17    14    18    1
18     5     6    1
19    16    17    1
20    18    17    1

@<TRIPOS>MOLECULE
SMINA_774
22 23 0 0 0
SMALL
GASTEIGER

@<TRIPOS>ATOM
1  C        247.3450  248.9860  260.7870 C.2     1  LIG1        0.3420
2  O        247.3890  250.0310  260.1670 O.2     1  LIG1       -0.2450
3  C        246.8800  247.7560  260.1260 C.ar    1  LIG1        0.0880
4  C        245.6300  247.7280  259.4870 C.ar    1  LIG1        0.0480
5  C        245.2040  246.5620  258.8610 C.ar    1  LIG1        0.0140
6  C        246.0020  245.4370  258.8800 C.ar    1  LIG1        0.0010
7  C        247.2330  245.4600  259.5150 C.ar    1  LIG1        0.0000
8  C        247.6760  246.6080  260.1360 C.ar    1  LIG1        0.0080
9  N        244.8260  248.8600  259.4740 N.pl3   1  LIG1       -0.3570
10  H        244.1490  248.9650  258.7860 H       1  LIG1        0.1420
11  H        244.9420  249.5450  260.1490 H       1  LIG1        0.1420
12  O        247.7210  248.9560  262.0820 O.3     1  LIG1       -0.4460
13  C        247.4750  250.1510  262.8700 C.3     1  LIG1        0.2070
14  C        247.5710  249.8090  264.3570 C.3     1  LIG1        0.0260
15  C        248.8770  250.3710  264.9250 C.3     1  LIG1       -0.0580
16  C        250.0170  249.3880  264.6490 C.3     1  LIG1       -0.0210
17  C        251.3200  249.9540  265.2190 C.3     1  LIG1       -0.0040
18  C        251.5800  251.3310  264.6020 C.3     1  LIG1       -0.0230
19  C        250.3820  252.2420  264.8800 C.3     1  LIG1       -0.0820
20  N        249.1720  251.6600  264.2860 N.4     1  LIG1        0.3850
21  H        249.3170  251.5190  263.2980 H       1  LIG1       -0.0840
22  H        248.3960  252.2880  264.4250 H       1  LIG1       -0.0840
@<TRIPOS>BOND
1    10     9    1
2     5     6   ar
3     5     4   ar
4     6     7   ar
5     9     4    1
6     9    11    1
7     4     3   ar
8     7     8   ar
9     3     8   ar
10     3     1    1
11     2     1    2
12     1    12    1
13    12    13    1
14    13    14    1
15    21    20    1
16    20    22    1
17    20    19    1
18    20    15    1
19    14    15    1
20    18    19    1
21    18    17    1
22    16    15    1
23    16    17    1

@<TRIPOS>MOLECULE
SMINA_4092
23 25 0 0 0
SMALL
GASTEIGER

@<TRIPOS>ATOM
1  C        246.7290  248.8490  260.9830 C.ar    1  LIG1        0.0980
2  N        247.6880  249.2110  261.8790 N.ar    1  LIG1       -0.3420
3  C        247.0780  249.9830  262.8420 C.ar    1  LIG1        0.0800
4  C        247.5290  250.6340  263.9980 C.ar    1  LIG1        0.0700
5  C        246.6220  251.3470  264.7820 C.ar    1  LIG1        0.0060
6  C        245.2900  251.4110  264.4200 C.ar    1  LIG1        0.0020
7  C        244.8340  250.7740  263.2850 C.ar    1  LIG1        0.0210
8  C        245.7220  250.0520  262.4840 C.ar    1  LIG1        0.0980
9  H        248.6270  248.9710  261.8440 H       1  LIG1        0.1670
10  N        245.5780  249.3390  261.3380 N.ar    1  LIG1       -0.2330
11  C        246.9670  248.0010  259.7610 C.3     1  LIG1        0.0060
12  C        247.7390  248.8020  258.7120 C.3     1  LIG1       -0.0140
13  N        245.6790  247.5520  259.2010 N.4     1  LIG1        0.3910
14  H        245.5960  247.8650  258.2460 H       1  LIG1       -0.0840
15  H        244.9200  247.9340  259.7490 H       1  LIG1       -0.0840
16  C        245.6310  246.0750  259.2480 C.3     1  LIG1       -0.0810
17  C        247.1160  245.6330  259.2640 C.3     1  LIG1       -0.0250
18  C        247.7630  246.7340  260.1470 C.3     1  LIG1       -0.0150
19  C        248.9520  250.5660  264.3830 C.2     1  LIG1        0.2440
20  N        249.7000  251.6860  264.4000 N.am    1  LIG1       -0.3250
21  H        249.3020  252.5390  264.1590 H       1  LIG1        0.1450
22  H        250.6340  251.6420  264.6520 H       1  LIG1        0.1450
23  O        249.4500  249.4980  264.6830 O.2     1  LIG1       -0.2700
@<TRIPOS>BOND
1    14    13    1
2    12    11    1
3    13    16    1
4    13    15    1
5    13    11    1
6    16    17    1
7    17    18    1
8    11    18    1
9    11     1    1
10     1    10   ar
11     1     2   ar
12    10     8   ar
13     9     2    1
14     2     3   ar
15     8     3   ar
16     8     7   ar
17     3     4   ar
18     7     6   ar
19     4    19    1
20     4     5   ar
21    21    20    1
22    19    20   am
23    19    23    2
24    20    22    1
25     6     5   ar

@<TRIPOS>MOLECULE
SMINA_701
22 23 0 0 0
SMALL
GASTEIGER

@<TRIPOS>ATOM
1  C        246.8850  247.7450  259.7230 C.3     1  LIG1        0.1210
2  C        247.7240  248.5380  258.7180 C.3     1  LIG1        0.0160
3  C        246.5590  246.3910  259.1460 C.ar    1  LIG1       -0.0120
4  C        246.0920  246.2860  257.8500 C.ar    1  LIG1       -0.0040
5  C        245.7970  245.0440  257.3190 C.ar    1  LIG1       -0.0050
6  C        245.9630  243.9080  258.0890 C.ar    1  LIG1       -0.0220
7  C        246.4250  244.0140  259.3870 C.ar    1  LIG1       -0.0050
8  C        246.7230  245.2550  259.9160 C.ar    1  LIG1       -0.0040
9  C        245.6370  242.5540  257.5130 C.3     1  LIG1        0.0260
10  C        244.2690  242.6030  256.8320 C.3     1  LIG1        0.0040
11  C        244.3850  242.0470  255.4110 C.3     1  LIG1        0.0000
12  C        243.2710  241.7610  257.6300 C.3     1  LIG1        0.0000
13  C        245.6070  248.4900  260.0080 C.2     1  LIG1        0.3210
14  O        244.5410  247.9830  259.7530 O.2     1  LIG1       -0.2500
15  O        245.6530  249.7200  260.5460 O.3     1  LIG1       -0.4420
16  C        244.8230  249.9600  261.7130 C.3     1  LIG1        0.2540
17  C        245.6920  250.0250  262.9430 C.ar    1  LIG1        0.1030
18  N        246.9890  250.2250  262.8140 N.ar    1  LIG1       -0.2440
19  C        247.7880  250.2890  263.8600 C.ar    1  LIG1        0.0990
20  C        247.2880  250.1460  265.1410 C.ar    1  LIG1        0.0210
21  C        245.9310  249.9280  265.3160 C.ar    1  LIG1        0.0030
22  C        245.1210  249.8730  264.1910 C.ar    1  LIG1        0.0180
@<TRIPOS>BOND
1    11    10    1
2    10     9    1
3    10    12    1
4     5     4   ar
5     5     6   ar
6     9     6    1
7     4     3   ar
8     6     7   ar
9     2     1    1
10     3     1    1
11     3     8   ar
12     7     8   ar
13     1    13    1
14    14    13    2
15    13    15    1
16    15    16    1
17    16    17    1
18    18    17   ar
19    18    19   ar
20    17    22   ar
21    19    20   ar
22    22    21   ar
23    20    21   ar

@<TRIPOS>MOLECULE
SMINA_1685
20 22 0 0 0
SMALL
GASTEIGER

@<TRIPOS>ATOM
1  C        246.1630  249.6000  261.5550 C.ar    1  LIG1        0.0350
2  C        245.0100  249.8900  262.2990 C.ar    1  LIG1        0.0060
3  C        245.0980  250.1880  263.6260 C.ar    1  LIG1        0.0380
4  C        246.3350  250.2100  264.2660 C.ar    1  LIG1        0.1450
5  O        246.6910  250.4700  265.5420 O.2     1  LIG1       -0.4540
6  C        248.0280  250.3730  265.7140 C.ar    1  LIG1        0.1450
7  C        248.8420  250.5480  266.8280 C.ar    1  LIG1        0.0370
8  C        250.2070  250.3830  266.7190 C.ar    1  LIG1        0.0030
9  C        250.7820  250.0430  265.5050 C.ar    1  LIG1        0.0000
10  C        249.9910  249.8650  264.3900 C.ar    1  LIG1        0.0030
11  C        248.6130  250.0290  264.4880 C.ar    1  LIG1        0.0370
12  C        247.4970  249.9210  263.5300 C.ar    1  LIG1        0.0380
13  C        247.4130  249.6160  262.1800 C.ar    1  LIG1        0.0060
14  C        246.0580  249.2790  260.1250 C.2     1  LIG1        0.1740
15  O        244.9760  249.3010  259.5770 O.2     1  LIG1       -0.2910
16  C        247.2930  248.9230  259.3380 C.3     1  LIG1        0.0810
17  C        247.0800  247.5820  258.6350 C.3     1  LIG1        0.1220
18  C        247.4510  246.4600  259.5700 C.2     1  LIG1        0.3650
19  O        248.0850  246.6950  260.5840 O.co2   1  LIG1       -0.2460
20  O        247.1160  245.3150  259.3120 O.co2   1  LIG1       -0.2460
@<TRIPOS>BOND
1    17    16    1
2    17    18    1
3    20    18   ar
4    16    14    1
5    18    19   ar
6    15    14    2
7    14     1    1
8     1    13   ar
9     1     2   ar
10    13    12   ar
11     2     3   ar
12    12     4   ar
13    12    11   ar
14     3     4   ar
15     4     5   ar
16    10    11   ar
17    10     9   ar
18    11     6   ar
19     9     8   ar
20     5     6   ar
21     6     7   ar
22     8     7   ar

@<TRIPOS>MOLECULE
SMINA_1227
26 27 0 0 0
SMALL
GASTEIGER

@<TRIPOS>ATOM
1  C        245.9810  249.8350  262.6290 C.ar    1  LIG1        0.0890
2  C        244.6440  249.5870  262.9460 C.ar    1  LIG1        0.0080
3  C        244.1390  249.9970  264.1610 C.ar    1  LIG1        0.0000
4  C        244.9500  250.6540  265.0730 C.ar    1  LIG1        0.0010
5  C        246.2740  250.9050  264.7750 C.ar    1  LIG1        0.0150
6  C        246.8020  250.5000  263.5560 C.ar    1  LIG1        0.0550
7  N        248.1340  250.7540  263.2540 N.pl3   1  LIG1       -0.3120
8  H        248.3740  251.1120  262.3840 H       1  LIG1        0.1520
9  C        249.1270  250.4970  264.2020 C.ar    1  LIG1        0.0480
10  C        249.1980  251.2620  265.3600 C.ar    1  LIG1        0.0150
11  C        250.1770  251.0000  266.2990 C.ar    1  LIG1        0.0010
12  C        251.0910  249.9860  266.0830 C.ar    1  LIG1        0.0040
13  C        251.0260  249.2260  264.9290 C.ar    1  LIG1        0.0730
14  C        250.0470  249.4790  263.9880 C.ar    1  LIG1        0.0180
15  C        252.0260  248.1210  264.6970 C.3     1  LIG1        0.4190
16  F        252.6340  248.2990  263.4500 F       1  LIG1       -0.1660
17  F        251.3700  246.8870  264.7250 F       1  LIG1       -0.1660
18  F        253.0000  248.1570  265.7000 F       1  LIG1       -0.1660
19  C        246.5280  249.4000  261.3330 C.2     1  LIG1        0.3420
20  O        245.9350  249.6580  260.3040 O.2     1  LIG1       -0.2450
21  O        247.6870  248.7120  261.2870 O.3     1  LIG1       -0.4450
22  C        247.9600  247.9590  260.0760 C.3     1  LIG1        0.2090
23  C        247.7450  246.4900  260.3390 C.3     1  LIG1        0.0480
24  C        246.8220  245.8360  259.6800 C.3     1  LIG1        0.0040
25  C        246.2630  246.4050  258.4010 C.3     1  LIG1        0.0000
26  C        246.3190  244.5140  260.2000 C.3     1  LIG1        0.0000
@<TRIPOS>BOND
1    25    24    1
2    24    26    1
3    24    23    1
4    22    23    1
5    22    21    1
6    20    19    2
7    21    19    1
8    19     1    1
9     8     7    1
10     1     2   ar
11     1     6   ar
12     2     3   ar
13     7     6    1
14     7     9    1
15    16    15    1
16     6     5   ar
17    14     9   ar
18    14    13   ar
19     3     4   ar
20     9    10   ar
21    15    17    1
22    15    13    1
23    15    18    1
24     5     4   ar
25    13    12   ar
26    10    11   ar
27    12    11   ar

@<TRIPOS>MOLECULE
SMINA_293
20 21 0 0 0
SMALL
GASTEIGER

@<TRIPOS>ATOM
1  C        247.3660  249.5430  262.7840 C.ar    1  LIG1        0.1390
2  C        247.7180  248.8820  261.6190 C.ar    1  LIG1        0.0400
3  C        246.7880  248.7560  260.5870 C.ar    1  LIG1        0.0420
4  C        245.5090  249.2980  260.7340 C.ar    1  LIG1        0.0030
5  C        245.1700  249.9550  261.8990 C.ar    1  LIG1        0.0030
6  C        246.0930  250.0800  262.9220 C.ar    1  LIG1        0.0370
7  C        247.1560  248.0530  259.3400 C.2     1  LIG1        0.1960
8  O        247.8270  248.6160  258.4980 O.2     1  LIG1       -0.2870
9  C        246.7070  246.6630  259.1170 C.ar    1  LIG1        0.0390
10  C        246.9370  245.6860  260.0890 C.ar    1  LIG1        0.0030
11  C        246.5150  244.3910  259.8740 C.ar    1  LIG1        0.0000
12  C        245.8650  244.0570  258.6990 C.ar    1  LIG1        0.0000
13  C        245.6330  245.0200  257.7320 C.ar    1  LIG1        0.0000
14  C        246.0440  246.3200  257.9360 C.ar    1  LIG1        0.0030
15  O        248.2680  249.6690  263.7930 O.3     1  LIG1       -0.4680
16  C        247.9700  250.6210  264.8150 C.3     1  LIG1        0.2680
17  C        249.1640  251.5590  265.0040 C.3     1  LIG1        0.0600
18  C        247.6910  249.8990  266.1090 C.2     1  LIG1        0.4040
19  O        246.6100  249.3610  266.2880 O.co2   1  LIG1       -0.2420
20  O        248.5450  249.8510  266.9770 O.co2   1  LIG1       -0.2420
@<TRIPOS>BOND
1    13    14   ar
2    13    12   ar
3    14     9   ar
4     8     7    2
5    12    11   ar
6     9     7    1
7     9    10   ar
8     7     3    1
9    11    10   ar
10     3     4   ar
11     3     2   ar
12     4     5   ar
13     2     1   ar
14     5     6   ar
15     1     6   ar
16     1    15    1
17    15    16    1
18    16    17    1
19    16    18    1
20    18    19   ar
21    18    20   ar

@<TRIPOS>MOLECULE
SMINA_4270
24 25 0 0 0
SMALL
GASTEIGER

@<TRIPOS>ATOM
1  O        246.2490  247.8550  259.9400 O.3     1  LIG1       -0.4430
2  C        247.0760  246.9930  259.3290 C.2     1  LIG1        0.3170
3  O        248.2450  246.9570  259.6330 O.2     1  LIG1       -0.2500
4  C        246.5450  246.0680  258.2630 C.3     1  LIG1        0.0990
5  C        246.0090  244.7070  258.7120 C.3     1  LIG1        0.0110
6  C        246.0540  244.3890  260.2080 C.3     1  LIG1        0.0010
7  C        246.2310  243.5170  257.7770 C.3     1  LIG1        0.0010
8  C        245.0390  245.7970  258.2500 C.3     1  LIG1        0.0140
9  C        244.3760  245.6160  256.9080 C.3     1  LIG1        0.0330
10  C        243.0960  245.8690  256.7690 C.3     1  LIG1        0.1590
11 CL        242.4610  247.4170  257.2310 Cl      1  LIG1       -0.0970
12 CL        242.0350  244.6540  256.1240 Cl      1  LIG1       -0.0970
13  C        246.7390  249.2070  260.1420 C.3     1  LIG1        0.2400
14  C        246.5730  249.5910  261.5900 C.ar    1  LIG1        0.0810
15  C        247.6150  249.4030  262.4790 C.ar    1  LIG1        0.1710
16  F        248.7830  248.8740  262.0500 F       1  LIG1       -0.2020
17  C        247.4620  249.7560  263.8110 C.ar    1  LIG1        0.1970
18  F        248.4810  249.5730  264.6790 F       1  LIG1       -0.1990
19  C        246.2650  250.2970  264.2510 C.ar    1  LIG1        0.1990
20  F        246.1160  250.6420  265.5490 F       1  LIG1       -0.1990
21  C        245.2220  250.4850  263.3590 C.ar    1  LIG1        0.1970
22  F        244.0540  251.0140  263.7870 F       1  LIG1       -0.1990
23  C        245.3780  250.1370  262.0260 C.ar    1  LIG1        0.1710
24  F        244.3630  250.3250  261.1560 F       1  LIG1       -0.2020
@<TRIPOS>BOND
1    12    10    1
2    10     9    1
3    10    11    1
4     9     8    1
5     7     5    1
6     8     4    1
7     8     5    1
8     4     5    1
9     4     2    1
10     5     6    1
11     2     3    2
12     2     1    1
13     1    13    1
14    13    14    1
15    24    23    1
16    14    23   ar
17    14    15   ar
18    23    21   ar
19    16    15    1
20    15    17   ar
21    21    22    1
22    21    19   ar
23    17    19   ar
24    17    18    1
25    19    20    1

@<TRIPOS>MOLECULE
SMINA_2158
19 21 0 0 0
SMALL
GASTEIGER

@<TRIPOS>ATOM
1  F        244.1600  248.4470  259.3070 F       1  LIG1       -0.2040
2  C        245.3640  247.8670  259.5030 C.ar    1  LIG1        0.1370
3  C        245.7320  246.7640  258.7530 C.ar    1  LIG1        0.0290
4  C        246.9640  246.1710  258.9550 C.ar    1  LIG1        0.0020
5  C        247.8290  246.6790  259.9070 C.ar    1  LIG1       -0.0030
6  C        247.4640  247.7800  260.6560 C.ar    1  LIG1       -0.0050
7  C        248.1840  248.5410  261.7470 C.3     1  LIG1        0.1150
8  N        247.1400  249.3260  262.4450 N.3     1  LIG1       -0.2100
9  C        246.1070  249.5440  261.4070 C.3     1  LIG1        0.1170
10  C        246.2300  248.3760  260.4570 C.ar    1  LIG1        0.0200
11  N        247.6400  250.5140  262.8960 N.3     1  LIG1       -0.2090
12  H        247.5700  251.3100  262.3460 H       1  LIG1        0.1450
13  C        248.2400  250.5810  264.1240 C.3     1  LIG1        0.2210
14  N        247.7620  249.9550  265.1880 N.pl3   1  LIG1       -0.3030
15  H        246.9660  249.4030  265.2030 H       1  LIG1        0.1500
16  C        248.6330  250.2300  266.3420 C.2     1  LIG1        0.0760
17  C        249.7280  251.1450  265.7570 C.2     1  LIG1        0.0760
18  N        249.3440  251.2780  264.3440 N.pl3   1  LIG1       -0.3030
19  H        249.8240  251.7940  263.6760 H       1  LIG1        0.1500
@<TRIPOS>BOND
1     3     4   ar
2     3     2   ar
3     4     5   ar
4     1     2    1
5     2    10   ar
6     5     6   ar
7    10     6   ar
8    10     9    1
9     6     7    1
10     9     8    1
11     7     8    1
12    12    11    1
13     8    11    1
14    11    13    1
15    19    18    1
16    13    18    1
17    13    14    1
18    18    17    1
19    14    15    1
20    14    16    1
21    17    16    2

@<TRIPOS>MOLECULE
SMINA_3203
23 25 0 0 0
SMALL
GASTEIGER

@<TRIPOS>ATOM
1  C        244.8860  249.1760  260.8190 C.3     1  LIG1        0.0470
2  C        245.8430  248.1460  260.2890 C.ar    1  LIG1       -0.0050
3  C        245.3820  247.1910  259.4000 C.ar    1  LIG1       -0.0030
4  C        246.2450  246.2390  258.8900 C.ar    1  LIG1       -0.0000
5  C        247.5740  246.2310  259.2700 C.ar    1  LIG1        0.0010
6  C        248.0430  247.1820  260.1550 C.ar    1  LIG1        0.0140
7  C        247.1760  248.1390  260.6700 C.ar    1  LIG1        0.0450
8  N        247.6570  249.0860  261.5750 N.pl3   1  LIG1       -0.3130
9  C        246.7610  249.7890  262.3860 C.ar    1  LIG1        0.0450
10  C        247.2260  250.4300  263.5270 C.ar    1  LIG1        0.0150
11  C        246.3480  251.1220  264.3380 C.ar    1  LIG1        0.0130
12  C        245.0060  251.1770  264.0090 C.ar    1  LIG1        0.0580
13  C        244.5410  250.5430  262.8720 C.ar    1  LIG1        0.0090
14 CL        243.9010  252.0460  265.0280 Cl      1  LIG1       -0.0820
15  H        248.6100  249.2570  261.6430 H       1  LIG1        0.1520
16  C        245.4150  249.8480  262.0540 C.ar    1  LIG1       -0.0040
17  C        244.6470  250.2350  259.7400 C.3     1  LIG1        0.0070
18  C        243.1560  250.2860  259.3970 C.3     1  LIG1       -0.0220
19  C        242.7700  251.7130  259.0070 C.3     1  LIG1       -0.0770
20  N        242.0020  251.6890  257.7560 N.4     1  LIG1        0.3840
21  C        241.3270  250.3910  257.6210 C.3     1  LIG1       -0.1010
22  H        242.6270  251.8240  256.9750 H       1  LIG1       -0.0800
23  C        241.0020  252.7630  257.7720 C.3     1  LIG1       -0.1010
@<TRIPOS>BOND
1    22    20    1
2    21    20    1
3    20    23    1
4    20    19    1
5     4     5   ar
6     4     3   ar
7    19    18    1
8     5     6   ar
9    18    17    1
10     3     2   ar
11    17     1    1
12     6     7   ar
13     2     7   ar
14     2     1    1
15     7     8    1
16     1    16    1
17     8    15    1
18     8     9    1
19    16     9   ar
20    16    13   ar
21     9    10   ar
22    13    12   ar
23    10    11   ar
24    12    11   ar
25    12    14    1

@<TRIPOS>MOLECULE
SMINA_3647
26 29 0 0 0
SMALL
GASTEIGER

@<TRIPOS>ATOM
1  C        244.2970  250.0080  260.2690 C.cat   1  LIG1        0.4390
2  N        244.7140  250.2260  261.5050 N.2     1  LIG1       -0.0030
3  C        245.9030  249.7880  261.9040 C.ar    1  LIG1        0.3550
4  N        246.6100  249.8440  263.0790 N.ar    1  LIG1       -0.1530
5  C        247.7950  249.1970  262.8760 C.ar    1  LIG1        0.2820
6  N        247.8560  248.7600  261.6530 N.ar    1  LIG1       -0.1900
7  C        246.7150  249.0880  260.9970 C.ar    1  LIG1        0.2430
8  C        246.2320  248.8800  259.6940 C.3     1  LIG1        0.2950
9  N        245.0300  249.3520  259.3780 N.pl3   1  LIG1       -0.1690
10  H        244.6840  249.2160  258.4830 H       1  LIG1        0.2970
11  C        246.1710  250.4770  264.3250 C.3     1  LIG1        0.1670
12  C        247.0550  251.7060  264.6460 C.3     1  LIG1        0.0500
13  C        248.1170  251.0840  265.5820 C.3     1  LIG1        0.0340
14  C        247.4390  249.8720  266.1790 C.3     1  LIG1        0.0070
15  C        246.3780  249.5410  265.4930 C.3     1  LIG1        0.0470
16  C        249.3530  250.6650  264.7850 C.3     1  LIG1        0.1370
17  O        249.8890  251.8030  264.1050 O.3     1  LIG1       -0.3820
18  H        249.2490  252.5150  263.9660 H       1  LIG1        0.2100
19  N        243.0520  250.4800  259.8900 N.pl3   1  LIG1       -0.2410
20  H        242.2540  249.9660  260.0970 H       1  LIG1        0.1270
21  H        242.9750  251.3240  259.4190 H       1  LIG1        0.1270
22  N        246.9900  248.1970  258.7590 N.3     1  LIG1       -0.2260
23  H        247.7040  248.6520  258.2890 H       1  LIG1        0.2920
24  C        246.7130  246.7840  258.4830 C.3     1  LIG1        0.1570
25  C        245.7640  246.0520  259.4320 C.3     1  LIG1        0.0510
26  C        247.2630  245.7510  259.4680 C.3     1  LIG1        0.0510
@<TRIPOS>BOND
1    23    22    1
2    24    22    1
3    24    25    1
4    24    26    1
5    10     9    1
6    22     8    1
7     9     8    1
8     9     1    1
9    21    19    1
10    25    26    1
11     8     7    1
12    19    20    1
13    19     1    1
14     1     2    2
15     7     6   ar
16     7     3   ar
17     2     3    1
18     6     5   ar
19     3     4   ar
20     5     4   ar
21     4    11    1
22    18    17    1
23    17    16    1
24    11    12    1
25    11    15    1
26    12    13    1
27    16    13    1
28    15    14    1
29    13    14    1

@<TRIPOS>MOLECULE
SMINA_1488
22 24 0 0 0
SMALL
GASTEIGER

@<TRIPOS>ATOM
1  C        247.4420  248.9320  261.3460 C.ar    1  LIG1        0.2060
2  O        246.3390  249.5940  261.7270 O.2     1  LIG1       -0.4380
3  C        246.5540  250.0830  262.9680 C.ar    1  LIG1        0.1640
4  C        247.8310  249.7010  263.3230 C.ar    1  LIG1        0.1180
5  N        248.3340  248.9930  262.2910 N.ar    1  LIG1       -0.2120
6  C        245.6100  250.8730  263.7810 C.ar    1  LIG1        0.0360
7  C        245.9550  252.1570  264.2080 C.ar    1  LIG1        0.0030
8  C        245.0680  252.8910  264.9680 C.ar    1  LIG1        0.0000
9  C        243.8380  252.3560  265.3080 C.ar    1  LIG1        0.0000
10  C        243.4890  251.0840  264.8900 C.ar    1  LIG1        0.0000
11  C        244.3650  250.3420  264.1250 C.ar    1  LIG1        0.0030
12  C        248.5190  250.0080  264.5990 C.ar    1  LIG1        0.0210
13  C        247.8730  249.7840  265.8150 C.ar    1  LIG1        0.0020
14  C        248.5170  250.0720  267.0000 C.ar    1  LIG1        0.0000
15  C        249.8050  250.5820  266.9850 C.ar    1  LIG1        0.0000
16  C        250.4480  250.8120  265.7820 C.ar    1  LIG1        0.0000
17  C        249.8150  250.5240  264.5900 C.ar    1  LIG1        0.0020
18  C        247.6200  248.2280  260.0260 C.3     1  LIG1        0.0970
19  C        247.9060  246.7450  260.2750 C.3     1  LIG1        0.1240
20  C        246.8920  245.9060  259.5420 C.2     1  LIG1        0.3650
21  O        246.5400  246.2220  258.4170 O.co2   1  LIG1       -0.2460
22  O        246.4240  244.9140  260.0720 O.co2   1  LIG1       -0.2460
@<TRIPOS>BOND
1    21    20   ar
2    20    22   ar
3    20    19    1
4    18    19    1
5    18     1    1
6     1     2   ar
7     1     5   ar
8     2     3   ar
9     5     4   ar
10     3     4   ar
11     3     6    1
12     4    12    1
13     6    11   ar
14     6     7   ar
15    11    10   ar
16     7     8   ar
17    17    12   ar
18    17    16   ar
19    12    13   ar
20    10     9   ar
21     8     9   ar
22    16    15   ar
23    13    14   ar
24    15    14   ar
