# Supplementary material for: Identification of a druggable binding pocket in the spike protein reveals a key site for existing drugs potentially capable of combating Covid-19 infectivity
Source: BMC Mol Cell Biol. 2020 Jul 1;21:49. doi: 10.1186/s12860-020-00294-x (PMC7327214; doi:10.1186/s12860-020-00294-x)
Supplement: Supplementary file 5 — Additional file 5. VINA_top100.mol2 - The top 100 Autodock vina poses listed in Table 2. [file 12860_2020_294_MOESM5_ESM.mol2]

@<TRIPOS>MOLECULE
VINA_2644
26 27 0 0 0
SMALL
GASTEIGER

@<TRIPOS>ATOM
1  C        246.9330  248.9640  260.9390 C.ar    1  LIG1        0.0350
2  C        247.7040  249.2780  262.0610 C.ar    1  LIG1        0.0100
3  C        247.1350  249.9900  263.1120 C.ar    1  LIG1        0.0870
4  C        245.7940  250.3970  263.0330 C.ar    1  LIG1        0.1430
5  C        245.0360  250.0840  261.9120 C.ar    1  LIG1        0.0370
6  C        245.5950  249.3770  260.8730 C.ar    1  LIG1        0.0060
7  C        247.9420  250.3230  264.3020 C.2     1  LIG1        0.2490
8  O        247.7120  249.7790  265.3650 O.2     1  LIG1       -0.2700
9  N        248.9330  251.2310  264.2120 N.am    1  LIG1       -0.3030
10  H        249.1170  251.6670  263.3640 H       1  LIG1        0.1500
11  C        249.7340  251.5620  265.3930 C.3     1  LIG1        0.0690
12  C        251.2060  251.6890  264.9930 C.3     1  LIG1       -0.0380
13  C        251.4380  252.9960  264.2050 C.3     1  LIG1       -0.0210
14  C        252.4750  252.6320  263.1230 C.3     1  LIG1       -0.0250
15  C        252.7830  251.1350  263.3490 C.3     1  LIG1       -0.0770
16  N        251.5800  250.6080  264.0460 N.4     1  LIG1        0.3890
17  H        250.8360  250.4420  263.3870 H       1  LIG1       -0.0800
18  C        251.9100  249.3760  264.7760 C.3     1  LIG1       -0.0770
19  C        251.1800  248.1940  264.1370 C.3     1  LIG1       -0.0250
20  O        245.2380  251.0960  264.0530 O.3     1  LIG1       -0.4710
21  C        244.0860  250.5240  264.6790 C.3     1  LIG1        0.2530
22  C        247.5260  248.2080  259.8280 C.2     1  LIG1        0.1730
23  O        247.7280  248.7510  258.7640 O.2     1  LIG1       -0.2910
24  C        247.8870  246.7570  260.0140 C.3     1  LIG1        0.0690
25  C        246.8560  245.8790  259.3020 C.3     1  LIG1        0.0080
26  C        246.4310  244.7360  260.2270 C.3     1  LIG1        0.0010
@<TRIPOS>BOND
1    23    22    2
2    25    24    1
3    25    26    1
4    22    24    1
5    22     1    1
6     6     1   ar
7     6     5   ar
8     1     2   ar
9     5     4   ar
10     2     3   ar
11     4     3   ar
12     4    20    1
13     3     7    1
14    14    15    1
15    14    13    1
16    15    16    1
17    10     9    1
18    17    16    1
19    16    18    1
20    16    12    1
21    20    21    1
22    19    18    1
23    13    12    1
24     9     7   am
25     9    11    1
26     7     8    2
27    12    11    1

@<TRIPOS>MOLECULE
VINA_4001
24 25 0 0 0
SMALL
GASTEIGER

@<TRIPOS>ATOM
1  C        246.4960  249.2560  260.9040 C.2     1  LIG1        0.3540
2  O        245.3870  249.7160  260.7690 O.2     1  LIG1       -0.2460
3  C        246.9000  248.0230  260.1350 C.3     1  LIG1        0.2210
4  C        247.4180  248.4320  258.7550 C.3     1  LIG1        0.0550
5  C        248.0020  247.2870  260.8980 C.3     1  LIG1        0.0550
6  O        245.7690  247.1650  259.9860 O.3     1  LIG1       -0.4720
7  C        245.9050  246.1020  259.1510 C.ar    1  LIG1        0.1390
8  C        245.4410  246.1800  257.8450 C.ar    1  LIG1        0.0380
9  C        245.5850  245.1000  256.9960 C.ar    1  LIG1        0.0150
10  C        246.1800  243.9360  257.4500 C.ar    1  LIG1        0.0580
11 CL        246.3530  242.5790  256.3830 Cl      1  LIG1       -0.0820
12  C        246.6380  243.8540  258.7540 C.ar    1  LIG1        0.0150
13  C        246.5020  244.9340  259.6040 C.ar    1  LIG1        0.0380
14  O        247.3680  249.8440  261.7380 O.3     1  LIG1       -0.4400
15  C        246.9410  250.0310  263.1130 C.3     1  LIG1        0.2540
16  C        248.1480  250.0370  264.0170 C.ar    1  LIG1        0.1020
17  C        248.1460  250.8220  265.1530 C.ar    1  LIG1        0.0180
18  C        249.2600  250.8200  265.9790 C.ar    1  LIG1        0.0030
19  C        250.3380  250.0200  265.6300 C.ar    1  LIG1        0.0170
20  CA       250.2690  249.2640  264.4750 C.ar    1  LIG1        0.0880
21  N        249.1930  249.2910  263.7140 N.ar    1  LIG1       -0.2480
22  C        251.4360  248.3950  264.0830 C.3     1  LIG1        0.1830
23  O        251.9620  247.7520  265.2460 O.3     1  LIG1       -0.3760
24  H        252.9280  247.6940  265.2610 H       1  LIG1        0.2110
@<TRIPOS>BOND
1    11    10    1
2     9    10   ar
3     9     8   ar
4    10    12   ar
5     8     7   ar
6    12    13   ar
7     4     3    1
8     7    13   ar
9     7     6    1
10     6     3    1
11     3     5    1
12     3     1    1
13     2     1    2
14     1    14    1
15    14    15    1
16    15    16    1
17    21    16   ar
18    21    20   ar
19    16    17   ar
20    22    20    1
21    22    23    1
22    20    19   ar
23    17    18   ar
24    23    24    1
25    19    18   ar

@<TRIPOS>MOLECULE
VINA_1178
22 23 0 0 0
SMALL
GASTEIGER

@<TRIPOS>ATOM
1  C        247.1850  249.9900  263.8210 C.ar    1  LIG1        0.1350
2  C        246.5050  250.0360  265.0300 C.ar    1  LIG1        0.0370
3  C        245.1240  250.0680  265.0440 C.ar    1  LIG1        0.0030
4  C        244.4190  250.0550  263.8540 C.ar    1  LIG1       -0.0000
5  C        245.0950  250.0080  262.6480 C.ar    1  LIG1       -0.0010
6  C        246.4740  249.9760  262.6290 C.ar    1  LIG1        0.0160
7  O        248.5430  249.9570  263.8060 O.3     1  LIG1       -0.4780
8  C        249.2210  250.7120  264.8120 C.3     1  LIG1        0.1830
9  C        250.5430  250.0250  265.1610 C.3     1  LIG1       -0.0290
10  N        251.5510  250.3550  264.1440 N.4     1  LIG1        0.3890
11  H        251.0880  250.5970  263.2800 H       1  LIG1       -0.0800
12  C        252.3590  251.4910  264.6050 C.3     1  LIG1       -0.0770
13  C        252.1240  252.6900  263.6850 C.3     1  LIG1       -0.0250
14  C        252.4210  249.1920  263.9240 C.3     1  LIG1       -0.0770
15  C        251.7020  247.9220  264.3820 C.3     1  LIG1       -0.0250
16  C        247.2100  249.9260  261.3160 C.3     1  LIG1        0.0560
17  C        246.9860  248.5850  260.6640 C.ar    1  LIG1       -0.0180
18  C        245.8610  248.3700  259.8940 C.ar    1  LIG1       -0.0040
19  C        245.6560  247.1410  259.2960 C.ar    1  LIG1       -0.0000
20  C        246.5760  246.1240  259.4720 C.ar    1  LIG1       -0.0000
21  C        247.7030  246.3390  260.2430 C.ar    1  LIG1       -0.0000
22  C        247.9110  247.5710  260.8360 C.ar    1  LIG1       -0.0040
@<TRIPOS>BOND
1    19    20   ar
2    19    18   ar
3    20    21   ar
4    18    17   ar
5    21    22   ar
6    17    22   ar
7    17    16    1
8    16     6    1
9     6     5   ar
10     6     1   ar
11     5     4   ar
12    11    10    1
13    13    12    1
14     7     1    1
15     7     8    1
16     1     2   ar
17     4     3   ar
18    14    10    1
19    14    15    1
20    10    12    1
21    10     9    1
22     8     9    1
23     2     3   ar

@<TRIPOS>MOLECULE
VINA_1615
19 21 0 0 0
SMALL
GASTEIGER

@<TRIPOS>ATOM
1  C        246.7150  249.5580  261.6210 C.ar    1  LIG1        0.1990
2  N        245.9530  249.8560  262.6330 N.ar    1  LIG1       -0.2190
3  C        246.7030  249.9250  263.7640 C.ar    1  LIG1        0.0990
4  C        246.4060  250.2010  265.1010 C.ar    1  LIG1        0.0210
5  C        247.4040  250.2030  266.0330 C.ar    1  LIG1        0.0020
6  C        248.7140  249.9340  265.6670 C.ar    1  LIG1        0.0020
7  C        249.0320  249.6600  264.3530 C.ar    1  LIG1        0.0190
8  C        248.0300  249.6540  263.3930 C.ar    1  LIG1        0.0760
9  N        248.0050  249.4240  262.0310 N.ar    1  LIG1       -0.3310
10  H        248.7670  249.2090  261.4700 H       1  LIG1        0.1680
11  S        246.1580  249.3620  259.9620 S.3     1  LIG1        0.1050
12  O        244.9640  248.6060  260.1130 O.3     1  LIG1       -0.2480
13  C        247.4440  248.3190  259.2200 C.3     1  LIG1        0.1450
14  C        246.9510  246.8970  259.1350 C.ar    1  LIG1        0.0730
15  N        246.3050  246.4950  258.0590 N.ar    1  LIG1       -0.2470
16  C        245.8560  245.2610  257.9400 C.ar    1  LIG1        0.0990
17  C        246.0490  244.3380  258.9520 C.ar    1  LIG1        0.0210
18  C        246.7180  244.7260  260.1010 C.ar    1  LIG1        0.0030
19  C        247.1800  246.0320  260.1880 C.ar    1  LIG1        0.0160
@<TRIPOS>BOND
1    16    15   ar
2    16    17   ar
3    15    14   ar
4    17    18   ar
5    14    13    1
6    14    19   ar
7    13    11    1
8    11    12    1
9    11     1    1
10    18    19   ar
11    10     9    1
12     1     9   ar
13     1     2   ar
14     9     8   ar
15     2     3   ar
16     8     3   ar
17     8     7   ar
18     3     4   ar
19     7     6   ar
20     4     5   ar
21     6     5   ar

@<TRIPOS>MOLECULE
VINA_1614
19 21 0 0 0
SMALL
GASTEIGER

@<TRIPOS>ATOM
1  C        246.7250  249.5500  261.6030 C.ar    1  LIG1        0.1990
2  N        245.9810  249.8780  262.6190 N.ar    1  LIG1       -0.2190
3  C        246.7440  249.9370  263.7420 C.ar    1  LIG1        0.0990
4  C        246.4670  250.2330  265.0790 C.ar    1  LIG1        0.0210
5  C        247.4740  250.2170  266.0020 C.ar    1  LIG1        0.0020
6  C        248.7730  249.9090  265.6260 C.ar    1  LIG1        0.0020
7  C        249.0700  249.6140  264.3110 C.ar    1  LIG1        0.0190
8  C        248.0590  249.6260  263.3610 C.ar    1  LIG1        0.0760
9  N        248.0160  249.3850  262.0020 N.ar    1  LIG1       -0.3310
10  H        248.7650  249.1430  261.4360 H       1  LIG1        0.1680
11  S        246.1470  249.3540  259.9500 S.3     1  LIG1        0.1050
12  O        244.9560  248.5970  260.1160 O.3     1  LIG1       -0.2480
13  C        247.4250  248.3120  259.1920 C.3     1  LIG1        0.1450
14  C        246.9350  246.8890  259.1190 C.ar    1  LIG1        0.0730
15  N        246.2740  246.4800  258.0530 N.ar    1  LIG1       -0.2470
16  C        245.8270  245.2450  257.9470 C.ar    1  LIG1        0.0990
17  C        246.0360  244.3270  258.9590 C.ar    1  LIG1        0.0210
18  C        246.7200  244.7210  260.0980 C.ar    1  LIG1        0.0030
19  C        247.1810  246.0280  260.1730 C.ar    1  LIG1        0.0160
@<TRIPOS>BOND
1    16    15   ar
2    16    17   ar
3    15    14   ar
4    17    18   ar
5    14    13    1
6    14    19   ar
7    13    11    1
8    11    12    1
9    11     1    1
10    18    19   ar
11    10     9    1
12     1     9   ar
13     1     2   ar
14     9     8   ar
15     2     3   ar
16     8     3   ar
17     8     7   ar
18     3     4   ar
19     7     6   ar
20     4     5   ar
21     6     5   ar

@<TRIPOS>MOLECULE
VINA_3665
27 28 0 0 0
SMALL
GASTEIGER

@<TRIPOS>ATOM
1  N        247.9360  248.8920  261.9270 N.4     1  LIG1        0.3880
2  H        248.8950  249.1250  261.7110 H       1  LIG1       -0.0840
3  H        247.9190  248.1440  262.6050 H       1  LIG1       -0.0840
4  C        247.2480  248.4620  260.7040 C.3     1  LIG1       -0.0570
5  C        247.0440  249.6680  259.7830 C.3     1  LIG1       -0.0230
6  C        248.0940  247.4100  259.9850 C.3     1  LIG1        0.0050
7  C        247.2210  246.2460  259.5920 C.ar    1  LIG1       -0.0240
8  C        246.9730  245.2320  260.4980 C.ar    1  LIG1       -0.0040
9  C        246.1720  244.1640  260.1370 C.ar    1  LIG1       -0.0000
10  C        245.6200  244.1100  258.8710 C.ar    1  LIG1        0.0040
11  C        245.8690  245.1250  257.9650 C.ar    1  LIG1        0.0710
12  C        246.6640  246.1950  258.3280 C.ar    1  LIG1       -0.0010
13  C        245.2660  245.0670  256.5850 C.3     1  LIG1        0.4190
14  F        243.9370  244.6430  256.6730 F       1  LIG1       -0.1660
15  F        245.9920  244.1690  255.7970 F       1  LIG1       -0.1660
16  F        245.3110  246.3390  256.0040 F       1  LIG1       -0.1660
17  C        247.2590  250.0710  262.4820 C.3     1  LIG1       -0.0330
18  C        247.0000  249.8570  263.9760 C.3     1  LIG1        0.1860
19  O        247.8500  250.7460  264.7460 O.3     1  LIG1       -0.4480
20  C        248.8240  250.1760  265.4820 C.2     1  LIG1        0.3410
21  O        248.5740  249.7450  266.5900 O.2     1  LIG1       -0.2450
22  C        250.1950  250.0770  264.9420 C.ar    1  LIG1        0.0760
23  C        251.0650  251.1660  265.0320 C.ar    1  LIG1        0.0060
24  C        252.3440  251.0660  264.5240 C.ar    1  LIG1        0.0000
25  C        252.7650  249.8920  263.9250 C.ar    1  LIG1        0.0000
26  C        251.9080  248.8100  263.8330 C.ar    1  LIG1        0.0000
27  C        250.6260  248.8950  264.3370 C.ar    1  LIG1        0.0060
@<TRIPOS>BOND
1    15    13    1
2    16    13    1
3    13    14    1
4    13    11    1
5    11    12   ar
6    11    10   ar
7    12     7   ar
8    10     9   ar
9     7     6    1
10     7     8   ar
11     5     4    1
12     6     4    1
13     9     8   ar
14     4     1    1
15     2     1    1
16     1    17    1
17     1     3    1
18    17    18    1
19    26    25   ar
20    26    27   ar
21    25    24   ar
22    18    19    1
23    27    22   ar
24    24    23   ar
25    19    20    1
26    22    23   ar
27    22    20    1
28    20    21    2

@<TRIPOS>MOLECULE
VINA_4282
23 26 0 0 0
SMALL
GASTEIGER

@<TRIPOS>ATOM
1  C        245.8450  249.5520  260.2140 C.3     1  LIG1        0.1420
2  C        245.8990  249.6970  261.7130 C.ar    1  LIG1        0.0030
3  C        244.7200  249.8200  262.4370 C.ar    1  LIG1       -0.0010
4  C        244.7440  249.9460  263.7950 C.ar    1  LIG1        0.0220
5  C        245.9710  249.9640  264.4740 C.ar    1  LIG1        0.1220
6  N        246.3000  250.0770  265.7750 N.ar    1  LIG1       -0.1290
7  N        247.5780  250.0400  265.9160 N.ar    1  LIG1       -0.0640
8  N        248.1830  249.8940  264.6600 N.ar    1  LIG1       -0.2300
9  C        249.6190  249.8100  264.3820 C.3     1  LIG1        0.1550
10  C        247.1630  249.8440  263.7400 C.ar    1  LIG1        0.0990
11  C        247.1170  249.7110  262.3560 C.ar    1  LIG1        0.0180
12  C        246.1520  248.1260  259.8350 C.ar    1  LIG1        0.0020
13  C        247.4380  247.7690  259.4750 C.ar    1  LIG1       -0.0010
14  C        247.7190  246.4610  259.1270 C.ar    1  LIG1        0.0110
15  C        246.7140  245.5100  259.1380 C.ar    1  LIG1        0.0580
16  C        245.4280  245.8690  259.5000 C.ar    1  LIG1        0.0110
17 CL        247.0670  243.8660  258.7020 Cl      1  LIG1       -0.0820
18  C        245.1480  247.1770  259.8470 C.ar    1  LIG1       -0.0010
19  N        244.5060  249.9070  259.7370 N.ar    1  LIG1       -0.1840
20  N        243.5900  249.0580  259.0960 N.ar    1  LIG1       -0.1530
21  C        242.5250  249.7760  258.8440 C.ar    1  LIG1        0.2180
22  N        242.7230  251.0150  259.2860 N.ar    1  LIG1       -0.2030
23  C        243.9100  251.1080  259.8310 C.ar    1  LIG1        0.1860
@<TRIPOS>BOND
1    17    15    1
2    21    20   ar
3    21    22   ar
4    20    19   ar
5    14    15   ar
6    14    13   ar
7    15    16   ar
8    22    23   ar
9    13    12   ar
10    16    18   ar
11    19    23   ar
12    19     1    1
13    12    18   ar
14    12     1    1
15     1     2    1
16     2    11   ar
17     2     3   ar
18    11    10   ar
19     3     4   ar
20    10     5   ar
21    10     8   ar
22     4     5   ar
23     9     8    1
24     5     6   ar
25     8     7   ar
26     6     7   ar

@<TRIPOS>MOLECULE
VINA_1168
22 24 0 0 0
SMALL
GASTEIGER

@<TRIPOS>ATOM
1  C        247.0450  249.6220  262.6300 C.3     1  LIG1        0.0940
2  N        248.4050  249.2950  263.0660 N.am    1  LIG1       -0.3000
3  C        248.9150  249.8730  264.1710 C.2     1  LIG1        0.2470
4  O        248.2470  250.6680  264.8040 O.2     1  LIG1       -0.2700
5  H        248.9370  248.6600  262.5610 H       1  LIG1        0.1500
6  C        250.2860  249.5440  264.6130 C.ar    1  LIG1        0.0720
7  C        250.9170  250.3050  265.5980 C.ar    1  LIG1        0.1030
8  N        252.1390  250.0130  265.9900 N.ar    1  LIG1       -0.2420
9  C        252.8130  249.0020  265.4770 C.ar    1  LIG1        0.0990
10  C        252.2590  248.2010  264.4940 C.ar    1  LIG1        0.0210
11  C        250.9750  248.4610  264.0520 C.ar    1  LIG1        0.0080
12  C        247.0690  250.0410  261.1580 C.3     1  LIG1        0.0490
13  C        246.1390  249.1580  260.3680 C.ar    1  LIG1       -0.0050
14  C        244.8970  249.4660  259.9660 C.ar    1  LIG1        0.0580
15  N        244.3590  248.4180  259.2680 N.ar    1  LIG1       -0.3120
16  H        243.4720  248.4060  258.8750 H       1  LIG1        0.1520
17  C        245.2630  247.3810  259.2110 C.ar    1  LIG1        0.0480
18  C        245.2300  246.1110  258.6440 C.ar    1  LIG1        0.0150
19  C        246.3220  245.2810  258.7610 C.ar    1  LIG1        0.0010
20  C        247.4590  245.6980  259.4390 C.ar    1  LIG1        0.0000
21  C        247.5140  246.9410  260.0030 C.ar    1  LIG1        0.0010
22  C        246.4170  247.7980  259.8970 C.ar    1  LIG1        0.0110
@<TRIPOS>BOND
1    18    19   ar
2    18    17   ar
3    19    20   ar
4    16    15    1
5    17    15   ar
6    17    22   ar
7    15    14   ar
8    20    21   ar
9    22    21   ar
10    22    13   ar
11    14    13   ar
12    13    12    1
13    12     1    1
14     5     2    1
15     1     2    1
16     2     3   am
17    11    10   ar
18    11     6   ar
19     3     6    1
20     3     4    2
21    10     9   ar
22     6     7   ar
23     9     8   ar
24     7     8   ar

@<TRIPOS>MOLECULE
VINA_3229
20 22 0 0 0
SMALL
GASTEIGER

@<TRIPOS>ATOM
1  C        246.5370  248.7540  260.0510 C.3     1  LIG1        0.0470
2  C        247.3590  249.0740  261.1160 C.2     1  LIG1        0.0290
3  C        246.8060  249.7210  262.2340 C.ar    1  LIG1        0.0530
4  C        247.6360  250.0560  263.3210 C.ar    1  LIG1        0.0150
5  C        247.0950  250.6780  264.4060 C.ar    1  LIG1        0.0030
6  C        245.7250  250.9670  264.4050 C.ar    1  LIG1        0.0160
7  C        244.9620  250.6250  263.3360 C.ar    1  LIG1        0.0660
8  N        245.4930  250.0130  262.2680 N.ar    1  LIG1       -0.2810
9  C        244.6930  249.6990  261.2410 C.2     1  LIG1        0.1230
10  C        245.1740  249.0800  260.1330 C.2     1  LIG1        0.0100
11  N        247.0510  248.1170  258.9220 N.pl3   1  LIG1       -0.3130
12  H        247.6680  248.5860  258.3390 H       1  LIG1        0.1520
13  C        246.6790  246.8010  258.6310 C.ar    1  LIG1        0.0490
14  C        247.1030  245.7610  259.4480 C.ar    1  LIG1        0.0150
15  C        246.7330  244.4610  259.1590 C.ar    1  LIG1        0.0130
16  C        245.9400  244.1950  258.0580 C.ar    1  LIG1        0.0680
17 CL        245.4780  242.5620  257.6980 Cl      1  LIG1       -0.0810
18  C        245.5140  245.2300  257.2410 C.ar    1  LIG1        0.0690
19 CL        244.5180  244.8920  255.8610 Cl      1  LIG1       -0.0810
20  C        245.8760  246.5320  257.5300 C.ar    1  LIG1        0.0270
@<TRIPOS>BOND
1    19    18    1
2    18    20   ar
3    18    16   ar
4    20    13   ar
5    17    16    1
6    16    15   ar
7    12    11    1
8    13    11    1
9    13    14   ar
10    11     1    1
11    15    14   ar
12     1    10    1
13     1     2    1
14    10     9    2
15     2     3    2
16     9     8    1
17     3     8   ar
18     3     4   ar
19     8     7   ar
20     4     5   ar
21     7     6   ar
22     6     5   ar

@<TRIPOS>MOLECULE
VINA_3715
31 34 0 0 0
SMALL
GASTEIGER

@<TRIPOS>ATOM
1  C        246.3240  248.9480  260.5180 C.ar    1  LIG1        0.1580
2  C        245.0550  249.4760  260.2530 C.ar    1  LIG1        0.0180
3  C        244.4220  250.2000  261.2460 C.ar    1  LIG1        0.0510
4  C        245.0590  250.3910  262.4600 C.ar    1  LIG1        0.2360
5  N        246.2560  249.8900  262.6910 N.ar    1  LIG1       -0.0360
6  C        246.9060  249.1850  261.7770 C.ar    1  LIG1        0.3320
7  C        247.0390  248.1640  259.4980 C.2     1  LIG1        0.3510
8  O        247.5330  248.7230  258.5370 O.2     1  LIG1       -0.2440
9  O        247.1470  246.8270  259.6270 O.3     1  LIG1       -0.4070
10  C        245.9370  246.0470  259.4410 C.3     1  LIG1        0.3710
11  O        245.0180  246.7550  258.5640 O.3     1  LIG1       -0.4070
12  C        244.7900  246.0060  257.4720 C.2     1  LIG1        0.3440
13  O        244.0630  246.3230  256.5520 O.2     1  LIG1       -0.2450
14  C        245.5470  244.7430  257.5530 C.ar    1  LIG1        0.0790
15  C        245.6510  243.6480  256.6940 C.ar    1  LIG1        0.0060
16  C        246.4550  242.5820  257.0380 C.ar    1  LIG1        0.0000
17  C        247.1580  242.5910  258.2300 C.ar    1  LIG1       -0.0000
18  C        247.0580  243.6750  259.0880 C.ar    1  LIG1        0.0030
19  C        246.2610  244.7450  258.7550 C.ar    1  LIG1        0.0680
20  N        248.1600  248.6770  262.0630 N.pl3   1  LIG1       -0.1990
21  H        248.5580  248.0100  261.4820 H       1  LIG1        0.2980
22  C        248.8560  249.1280  263.1880 C.ar    1  LIG1        0.1360
23  C        248.2240  249.9470  264.1160 C.ar    1  LIG1        0.0400
24  C        248.9150  250.3870  265.2290 C.ar    1  LIG1        0.0030
25  C        250.2360  250.0210  265.4150 C.ar    1  LIG1        0.0040
26  C        250.8690  249.2100  264.4900 C.ar    1  LIG1        0.0750
27  C        250.1820  248.7630  263.3770 C.ar    1  LIG1        0.0440
28  C        252.3080  248.8140  264.6970 C.3     1  LIG1        0.4190
29  F        252.9990  249.8650  265.3080 F       1  LIG1       -0.1660
30  F        252.8950  248.5270  263.4610 F       1  LIG1       -0.1660
31  F        252.3650  247.6800  265.5150 F       1  LIG1       -0.1660
@<TRIPOS>BOND
1    13    12    2
2    15    16   ar
3    15    14   ar
4    16    17   ar
5    12    14    1
6    12    11    1
7    14    19   ar
8    17    18   ar
9     8     7    2
10    11    10    1
11    19    18   ar
12    19    10    1
13    10     9    1
14     7     9    1
15     7     1    1
16     2     1   ar
17     2     3   ar
18     1     6   ar
19     3     4   ar
20    21    20    1
21     6    20    1
22     6     5   ar
23    20    22    1
24     4     5   ar
25    22    27   ar
26    22    23   ar
27    27    26   ar
28    30    28    1
29    23    24   ar
30    26    28    1
31    26    25   ar
32    28    29    1
33    28    31    1
34    24    25   ar

@<TRIPOS>MOLECULE
VINA_4093
23 25 0 0 0
SMALL
GASTEIGER

@<TRIPOS>ATOM
1  C        246.7290  248.8510  260.9840 C.ar    1  LIG1        0.0980
2  N        245.5790  249.3400  261.3420 N.ar    1  LIG1       -0.2330
3  C        245.7240  250.0540  262.4870 C.ar    1  LIG1        0.0980
4  C        244.8370  250.7760  263.2900 C.ar    1  LIG1        0.0210
5  C        245.2930  251.4130  264.4240 C.ar    1  LIG1        0.0020
6  C        246.6260  251.3480  264.7830 C.ar    1  LIG1        0.0060
7  C        247.5320  250.6360  263.9990 C.ar    1  LIG1        0.0700
8  C        247.0810  249.9840  262.8430 C.ar    1  LIG1        0.0800
9  N        247.6880  249.2130  261.8800 N.ar    1  LIG1       -0.3420
10  H        248.6280  248.9730  261.8450 H       1  LIG1        0.1670
11  C        246.9660  248.0020  259.7630 C.3     1  LIG1        0.0060
12  C        247.7630  246.7360  260.1480 C.3     1  LIG1       -0.0150
13  C        247.1170  245.6360  259.2670 C.3     1  LIG1       -0.0250
14  C        245.6330  246.0760  259.2510 C.3     1  LIG1       -0.0810
15  C        247.7370  248.8040  258.7120 C.3     1  LIG1       -0.0140
16  N        245.6780  247.5530  259.2040 N.4     1  LIG1        0.3910
17  H        245.5940  247.8660  258.2490 H       1  LIG1       -0.0840
18  H        244.9200  247.9340  259.7520 H       1  LIG1       -0.0840
19  C        248.9560  250.5670  264.3820 C.2     1  LIG1        0.2440
20  O        249.4540  249.5000  264.6810 O.2     1  LIG1       -0.2700
21  N        249.7030  251.6880  264.4020 N.am    1  LIG1       -0.3250
22  H        249.3050  252.5410  264.1630 H       1  LIG1        0.1450
23  H        250.6380  251.6440  264.6520 H       1  LIG1        0.1450
@<TRIPOS>BOND
1    17    16    1
2    15    11    1
3    16    14    1
4    16    18    1
5    16    11    1
6    14    13    1
7    13    12    1
8    11    12    1
9    11     1    1
10     1     2   ar
11     1     9   ar
12     2     3   ar
13    10     9    1
14     9     8   ar
15     3     8   ar
16     3     4   ar
17     8     7   ar
18     4     5   ar
19     7    19    1
20     7     6   ar
21    22    21    1
22    19    21   am
23    19    20    2
24    21    23    1
25     5     6   ar

@<TRIPOS>MOLECULE
VINA_2468
19 21 0 0 0
SMALL
GASTEIGER

@<TRIPOS>ATOM
1  C        247.7090  249.8730  263.0360 C.ar    1  LIG1        0.1990
2  N        247.2490  250.3870  261.8630 N.ar    1  LIG1       -0.3310
3  C        247.3700  249.3990  260.9070 C.ar    1  LIG1        0.0760
4  C        247.0840  249.3260  259.5500 C.ar    1  LIG1        0.0190
5  C        247.3390  248.1600  258.8600 C.ar    1  LIG1        0.0020
6  C        247.8850  247.0630  259.5110 C.ar    1  LIG1        0.0020
7  C        248.1790  247.1190  260.8440 C.ar    1  LIG1        0.0210
8  C        247.9290  248.2900  261.5640 C.ar    1  LIG1        0.0990
9  H        246.8970  251.2800  261.7260 H       1  LIG1        0.1680
10  N        248.1070  248.6470  262.8620 N.ar    1  LIG1       -0.2190
11  S        247.7590  250.7420  264.5690 S.3     1  LIG1        0.1050
12  O        246.4770  250.4800  265.1260 O.3     1  LIG1       -0.2480
13  C        249.0220  249.8400  265.5070 C.3     1  LIG1        0.1450
14  C        250.3850  250.1630  264.9510 C.ar    1  LIG1        0.0730
15  N        250.7950  251.4160  264.9190 N.ar    1  LIG1       -0.2470
16  C        251.9820  251.7460  264.4460 C.ar    1  LIG1        0.0990
17  C        252.8390  250.7810  263.9530 C.ar    1  LIG1        0.0210
18  C        252.4410  249.4540  263.9650 C.ar    1  LIG1        0.0030
19  C        251.1880  249.1440  264.4740 C.ar    1  LIG1        0.0160
@<TRIPOS>BOND
1     5     6   ar
2     5     4   ar
3     6     7   ar
4     4     3   ar
5     7     8   ar
6     3     8   ar
7     3     2   ar
8     8    10   ar
9     9     2    1
10     2     1   ar
11    10     1   ar
12     1    11    1
13    17    18   ar
14    17    16   ar
15    18    19   ar
16    16    15   ar
17    19    14   ar
18    11    12    1
19    11    13    1
20    15    14   ar
21    14    13    1

@<TRIPOS>MOLECULE
VINA_2364
20 22 0 0 0
SMALL
GASTEIGER

@<TRIPOS>ATOM
1  C        247.2060  249.1220  260.7750 C.ar    1  LIG1        0.3620
2  N        246.1140  249.6890  261.2000 N.ar    1  LIG1       -0.0360
3  C        245.9380  249.9670  262.5280 C.ar    1  LIG1        0.2280
4  C        244.7040  250.3430  263.0440 C.ar    1  LIG1        0.1470
5  N        244.5740  250.6070  264.3310 N.ar    1  LIG1       -0.2380
6  C        245.5840  250.5230  265.1770 C.ar    1  LIG1        0.1010
7  C        246.8480  250.1600  264.7480 C.ar    1  LIG1        0.0420
8  C        247.0340  249.8740  263.4080 C.ar    1  LIG1        0.1270
9  N        248.2660  249.4900  262.8780 N.ar    1  LIG1       -0.1910
10  H        249.1060  249.6960  263.3180 H       1  LIG1        0.1950
11  N        248.2060  248.7810  261.6540 N.ar    1  LIG1       -0.1390
12  H        248.8440  248.0820  261.4450 H       1  LIG1        0.3230
13  C        247.3750  248.8360  259.3040 C.3     1  LIG1        0.3240
14  O        247.9830  247.5530  259.1360 O.3     1  LIG1       -0.4630
15  C        247.1540  246.4770  259.1040 C.ar    1  LIG1        0.1390
16  C        246.2820  246.3030  258.0400 C.ar    1  LIG1        0.0370
17  C        245.4440  245.2060  258.0080 C.ar    1  LIG1        0.0030
18  C        245.4660  244.2860  259.0400 C.ar    1  LIG1        0.0000
19  C        246.3290  244.4610  260.1050 C.ar    1  LIG1        0.0030
20  C        247.1730  245.5540  260.1400 C.ar    1  LIG1        0.0370
@<TRIPOS>BOND
1    17    16   ar
2    17    18   ar
3    16    15   ar
4    18    19   ar
5    15    14    1
6    15    20   ar
7    14    13    1
8    13     1    1
9    19    20   ar
10     1     2   ar
11     1    11   ar
12     2     3   ar
13    12    11    1
14    11     9   ar
15     3     4   ar
16     3     8   ar
17     9    10    1
18     9     8   ar
19     4     5   ar
20     8     7   ar
21     5     6   ar
22     7     6   ar

@<TRIPOS>MOLECULE
VINA_4268
24 25 0 0 0
SMALL
GASTEIGER

@<TRIPOS>ATOM
1  O        246.2060  247.8720  259.8990 O.3     1  LIG1       -0.4430
2  C        247.0520  246.9770  259.3630 C.2     1  LIG1        0.3170
3  O        248.1960  246.9210  259.7480 O.2     1  LIG1       -0.2500
4  C        246.5730  246.0410  258.2820 C.3     1  LIG1        0.0990
5  C        245.0680  245.7780  258.1920 C.3     1  LIG1        0.0140
6  C        246.0050  244.6890  258.7190 C.3     1  LIG1        0.0110
7  C        245.9680  244.3890  260.2190 C.3     1  LIG1        0.0010
8  C        246.2710  243.4870  257.8120 C.3     1  LIG1        0.0010
9  C        244.4760  245.5830  256.8190 C.3     1  LIG1        0.0330
10  C        243.2060  245.2790  256.6900 C.3     1  LIG1        0.1590
11 CL        242.0130  246.5390  256.6380 Cl      1  LIG1       -0.0970
12 CL        242.7190  243.6170  256.5720 Cl      1  LIG1       -0.0970
13  C        246.7180  249.2120  260.1220 C.3     1  LIG1        0.2400
14  C        246.5480  249.5800  261.5730 C.ar    1  LIG1        0.0810
15  C        245.3470  250.1030  262.0170 C.ar    1  LIG1        0.1710
16  F        244.3280  250.2840  261.1500 F       1  LIG1       -0.2020
17  C        245.1870  250.4370  263.3530 C.ar    1  LIG1        0.1970
18  F        244.0130  250.9440  263.7870 F       1  LIG1       -0.1990
19  C        246.2360  250.2570  264.2420 C.ar    1  LIG1        0.1990
20  F        246.0830  250.5880  265.5420 F       1  LIG1       -0.1990
21  C        247.4400  249.7380  263.7940 C.ar    1  LIG1        0.1970
22  F        248.4630  249.5620  264.6600 F       1  LIG1       -0.1990
23  C        247.5960  249.3990  262.4600 C.ar    1  LIG1        0.1710
24  F        248.7710  248.8930  262.0240 F       1  LIG1       -0.2020
@<TRIPOS>BOND
1    12    10    1
2    11    10    1
3    10     9    1
4     9     5    1
5     8     6    1
6     5     4    1
7     5     6    1
8     4     6    1
9     4     2    1
10     6     7    1
11     2     3    2
12     2     1    1
13     1    13    1
14    13    14    1
15    16    15    1
16    14    15   ar
17    14    23   ar
18    15    17   ar
19    24    23    1
20    23    21   ar
21    17    18    1
22    17    19   ar
23    21    19   ar
24    21    22    1
25    19    20    1

@<TRIPOS>MOLECULE
VINA_3632
27 29 0 0 0
SMALL
GASTEIGER

@<TRIPOS>ATOM
1  C        245.8860  249.9200  262.5490 C.ar    1  LIG1       -0.0110
2  C        246.6520  249.1840  261.6700 C.ar    1  LIG1       -0.0010
3  C        246.2090  248.9830  260.3610 C.ar    1  LIG1        0.0390
4  C        244.9920  249.5330  259.9500 C.ar    1  LIG1        0.0030
5  C        244.2360  250.2670  260.8390 C.ar    1  LIG1       -0.0000
6  C        244.6780  250.4570  262.1370 C.ar    1  LIG1       -0.0040
7  C        246.3600  250.1370  263.9630 C.3     1  LIG1        0.1240
8  C        245.8110  251.4650  264.4880 C.3     1  LIG1        0.0170
9  C        247.8660  250.1710  263.9880 C.2     1  LIG1        0.3140
10  N        248.5080  251.0440  264.7890 N.am    1  LIG1       -0.1690
11  H        248.0030  251.5990  265.4040 H       1  LIG1        0.3010
12  O        248.5020  249.4130  263.2860 O.2     1  LIG1       -0.2470
13  C        249.8970  251.1490  264.7350 C.ar    1  LIG1        0.3270
14  N        250.4540  252.3020  264.3990 N.ar    1  LIG1       -0.0360
15  C        251.7640  252.4450  264.3360 C.ar    1  LIG1        0.2350
16  C        252.6060  251.3870  264.6200 C.ar    1  LIG1        0.0460
17  C        252.0620  250.1610  264.9760 C.ar    1  LIG1       -0.0110
18  C        252.9500  248.9860  265.2930 C.3     1  LIG1        0.0310
19  C        250.6840  250.0450  265.0390 C.ar    1  LIG1        0.0860
20  C        247.0240  248.1960  259.4140 C.2     1  LIG1        0.1960
21  O        247.9320  248.7280  258.8050 O.2     1  LIG1       -0.2870
22  C        246.7360  246.7620  259.2040 C.ar    1  LIG1        0.0390
23  C        246.1510  246.3320  258.0090 C.ar    1  LIG1        0.0030
24  C        245.8860  244.9910  257.8200 C.ar    1  LIG1        0.0000
25  C        246.1950  244.0750  258.8090 C.ar    1  LIG1        0.0000
26  C        246.7740  244.4950  259.9940 C.ar    1  LIG1        0.0000
27  C        247.0510  245.8320  260.1950 C.ar    1  LIG1        0.0030
@<TRIPOS>BOND
1    24    23   ar
2    24    25   ar
3    23    22   ar
4    21    20    2
5    25    26   ar
6    22    20    1
7    22    27   ar
8    20     3    1
9     4     3   ar
10     4     5   ar
11    26    27   ar
12     3     2   ar
13     5     6   ar
14     2     1   ar
15     6     1   ar
16     1     7    1
17    12     9    2
18     7     9    1
19     7     8    1
20     9    10   am
21    15    14   ar
22    15    16   ar
23    14    13   ar
24    16    17   ar
25    13    10    1
26    13    19   ar
27    10    11    1
28    17    19   ar
29    17    18    1

@<TRIPOS>MOLECULE
VINA_502
20 22 0 0 0
SMALL
GASTEIGER

@<TRIPOS>ATOM
1  C        247.2040  247.1040  259.4810 C.ar    1  LIG1        0.1390
2  C        247.2990  245.9560  260.2730 C.ar    1  LIG1        0.0370
3  C        246.7190  244.7890  259.8830 C.ar    1  LIG1        0.0030
4  C        246.0150  244.7310  258.6690 C.ar    1  LIG1        0.0000
5  C        245.4040  243.5410  258.2370 C.ar    1  LIG1        0.0000
6  C        244.7290  243.5210  257.0560 C.ar    1  LIG1        0.0000
7  C        244.6330  244.6650  256.2640 C.ar    1  LIG1        0.0000
8  C        245.2120  245.8330  256.6500 C.ar    1  LIG1        0.0000
9  C        245.9180  245.8940  257.8630 C.ar    1  LIG1        0.0030
10  C        246.5230  247.0840  258.2970 C.ar    1  LIG1        0.0370
11  O        247.7940  248.2570  259.8950 O.3     1  LIG1       -0.4730
12  C        247.8540  248.4820  261.3050 C.3     1  LIG1        0.2290
13  C        247.0490  249.7340  261.6560 C.3     1  LIG1        0.1660
14  N        246.9980  249.8910  263.1120 N.am    1  LIG1       -0.1770
15  C        245.8580  249.9660  263.8330 C.2     1  LIG1        0.2500
16  O        244.7190  249.9180  263.4180 O.2     1  LIG1       -0.2730
17  C        246.3130  250.1230  265.2710 C.3     1  LIG1        0.1300
18  C        247.8240  250.1140  265.1720 C.2     1  LIG1        0.0640
19  C        248.7950  250.2400  266.3170 C.3     1  LIG1        0.0490
20  N        248.1170  249.9840  263.9330 N.2     1  LIG1       -0.1840
@<TRIPOS>BOND
1     7     8   ar
2     7     6   ar
3     8     9   ar
4     6     5   ar
5     9    10   ar
6     9     4   ar
7     5     4   ar
8    10     1   ar
9     4     3   ar
10     1    11    1
11     1     2   ar
12     3     2   ar
13    11    12    1
14    12    13    1
15    13    14    1
16    14    15   am
17    14    20    1
18    16    15    2
19    15    17    1
20    20    18    2
21    18    17    1
22    18    19    1

@<TRIPOS>MOLECULE
VINA_4206
26 27 0 0 0
SMALL
GASTEIGER

@<TRIPOS>ATOM
1  C        246.9520  248.9890  261.1580 C.ar    1  LIG1        0.0350
2  C        247.7570  249.2970  262.2560 C.ar    1  LIG1        0.0100
3  C        247.2320  250.0380  263.3110 C.ar    1  LIG1        0.0870
4  C        245.8950  250.4650  263.2660 C.ar    1  LIG1        0.1430
5  C        245.1030  250.1580  262.1660 C.ar    1  LIG1        0.0370
6  C        245.6200  249.4270  261.1220 C.ar    1  LIG1        0.0060
7  C        248.0770  250.3680  264.4760 C.2     1  LIG1        0.2490
8  N        249.1630  251.1500  264.3200 N.am    1  LIG1       -0.3030
9  H        249.3910  251.4950  263.4430 H       1  LIG1        0.1500
10  O        247.7920  249.9340  265.5750 O.2     1  LIG1       -0.2700
11  C        250.0010  251.4780  265.4760 C.3     1  LIG1        0.0690
12  C        251.4170  250.9440  265.2480 C.3     1  LIG1       -0.0380
13  C        251.5880  249.5870  265.9620 C.3     1  LIG1       -0.0210
14  C        251.3370  248.5610  264.8260 C.3     1  LIG1       -0.0250
15  C        251.9630  249.2840  263.6080 C.3     1  LIG1       -0.0770
16  N        251.6390  250.7130  263.8100 N.4     1  LIG1        0.3890
17  H        250.8040  250.9470  263.2940 H       1  LIG1       -0.0800
18  C        252.7600  251.5400  263.3420 C.3     1  LIG1       -0.0770
19  C        252.3120  253.0000  263.2510 C.3     1  LIG1       -0.0250
20  O        245.3790  251.1810  264.2940 O.3     1  LIG1       -0.4710
21  C        244.0500  250.8580  264.7060 C.3     1  LIG1        0.2530
22  C        247.5000  248.2090  260.0400 C.2     1  LIG1        0.1730
23  O        247.7680  248.7560  258.9920 O.2     1  LIG1       -0.2910
24  C        247.7310  246.7280  260.1980 C.3     1  LIG1        0.0690
25  C        246.4970  245.9650  259.7150 C.3     1  LIG1        0.0080
26  C        246.4980  244.5580  260.3180 C.3     1  LIG1        0.0010
@<TRIPOS>BOND
1    23    22    2
2    25    24    1
3    25    26    1
4    22    24    1
5    22     1    1
6     6     1   ar
7     6     5   ar
8     1     2   ar
9     5     4   ar
10     2     3   ar
11    19    18    1
12     4     3   ar
13     4    20    1
14    17    16    1
15     3     7    1
16    18    16    1
17     9     8    1
18    15    16    1
19    15    14    1
20    16    12    1
21    20    21    1
22     8     7   am
23     8    11    1
24     7    10    2
25    14    13    1
26    12    11    1
27    12    13    1

@<TRIPOS>MOLECULE
VINA_3668
24 25 0 0 0
SMALL
GASTEIGER

@<TRIPOS>ATOM
1  N        247.9310  247.3940  261.0910 N.am    1  LIG1       -0.3030
2  C        247.6830  248.7150  261.1840 C.2     1  LIG1        0.2490
3  O        247.4590  249.3650  260.1790 O.2     1  LIG1       -0.2700
4  H        248.1100  246.8770  261.8920 H       1  LIG1        0.1500
5  C        247.6840  249.3770  262.5040 C.ar    1  LIG1        0.0870
6  C        246.5990  250.1570  262.8940 C.ar    1  LIG1        0.0100
7  C        246.6080  250.7810  264.1430 C.ar    1  LIG1        0.0350
8  C        247.7080  250.6200  264.9970 C.ar    1  LIG1        0.0060
9  C        248.7820  249.8540  264.6060 C.ar    1  LIG1        0.0370
10  C        248.7800  249.2250  263.3680 C.ar    1  LIG1        0.1430
11  C        245.4670  251.6040  264.5620 C.2     1  LIG1        0.1730
12  O        245.6250  252.7830  264.7990 O.2     1  LIG1       -0.2910
13  C        244.1000  250.9860  264.6980 C.3     1  LIG1        0.0770
14  O        249.8380  248.4660  262.9920 O.3     1  LIG1       -0.4710
15  C        250.9580  248.4280  263.8770 C.3     1  LIG1        0.2530
16  C        247.9300  246.7400  259.7810 C.3     1  LIG1        0.0690
17  C        246.7660  245.7490  259.7050 C.3     1  LIG1       -0.0380
18  C        245.4310  246.5150  259.6130 C.3     1  LIG1       -0.0210
19  C        245.1350  246.5220  258.0900 C.3     1  LIG1       -0.0250
20  C        245.6760  245.1350  257.6600 C.3     1  LIG1       -0.0770
21  N        246.8860  244.9290  258.4860 N.4     1  LIG1        0.3890
22  H        247.7030  245.2100  257.9660 H       1  LIG1       -0.0800
23  C        246.9950  243.5110  258.8520 C.3     1  LIG1       -0.0770
24  C        246.6090  242.6430  257.6520 C.3     1  LIG1       -0.0250
@<TRIPOS>BOND
1    24    23    1
2    20    19    1
3    20    21    1
4    22    21    1
5    19    18    1
6    21    23    1
7    21    17    1
8    18    17    1
9    17    16    1
10    16     1    1
11     3     2    2
12     1     2   am
13     1     4    1
14     2     5    1
15     5     6   ar
16     5    10   ar
17     6     7   ar
18    14    10    1
19    14    15    1
20    10     9   ar
21     7    11    1
22     7     8   ar
23    11    13    1
24    11    12    2
25     9     8   ar

@<TRIPOS>MOLECULE
VINA_2469
19 21 0 0 0
SMALL
GASTEIGER

@<TRIPOS>ATOM
1  C        247.7130  249.8710  263.0300 C.ar    1  LIG1        0.1990
2  N        247.2560  250.3850  261.8570 N.ar    1  LIG1       -0.3310
3  H        246.9060  251.2800  261.7200 H       1  LIG1        0.1680
4  C        247.3770  249.3990  260.9000 C.ar    1  LIG1        0.0760
5  C        247.0930  249.3280  259.5430 C.ar    1  LIG1        0.0190
6  C        247.3480  248.1610  258.8530 C.ar    1  LIG1        0.0020
7  C        247.8910  247.0620  259.5030 C.ar    1  LIG1        0.0020
8  C        248.1820  247.1160  260.8360 C.ar    1  LIG1        0.0210
9  C        247.9330  248.2880  261.5570 C.ar    1  LIG1        0.0990
10  N        248.1100  248.6440  262.8550 N.ar    1  LIG1       -0.2190
11  S        247.7620  250.7380  264.5630 S.3     1  LIG1        0.1050
12  O        246.4800  250.4760  265.1190 O.3     1  LIG1       -0.2480
13  C        249.0240  249.8370  265.5010 C.3     1  LIG1        0.1450
14  C        250.3880  250.1610  264.9470 C.ar    1  LIG1        0.0730
15  C        251.1830  249.1450  264.4490 C.ar    1  LIG1        0.0160
16  C        252.4350  249.4560  263.9420 C.ar    1  LIG1        0.0030
17  C        252.8430  250.7800  263.9530 C.ar    1  LIG1        0.0210
18  C        251.9950  251.7420  264.4660 C.ar    1  LIG1        0.0990
19  N        250.8060  251.4120  264.9350 N.ar    1  LIG1       -0.2470
@<TRIPOS>BOND
1     6     7   ar
2     6     5   ar
3     7     8   ar
4     5     4   ar
5     8     9   ar
6     4     9   ar
7     4     2   ar
8     9    10   ar
9     3     2    1
10     2     1   ar
11    10     1   ar
12     1    11    1
13    16    17   ar
14    16    15   ar
15    17    18   ar
16    15    14   ar
17    18    19   ar
18    11    12    1
19    11    13    1
20    19    14   ar
21    14    13    1

@<TRIPOS>MOLECULE
VINA_4208
26 27 0 0 0
SMALL
GASTEIGER

@<TRIPOS>ATOM
1  C        246.9670  249.0410  261.1340 C.ar    1  LIG1        0.0350
2  C        247.7650  249.3250  262.2430 C.ar    1  LIG1        0.0100
3  C        247.2310  250.0350  263.3150 C.ar    1  LIG1        0.0870
4  C        245.8910  250.4550  263.2760 C.ar    1  LIG1        0.1430
5  C        245.1060  250.1720  262.1630 C.ar    1  LIG1        0.0370
6  C        245.6320  249.4720  261.1030 C.ar    1  LIG1        0.0060
7  C        248.0680  250.3380  264.4930 C.2     1  LIG1        0.2490
8  O        247.7780  249.8780  265.5790 O.2     1  LIG1       -0.2700
9  N        249.1540  251.1250  264.3630 N.am    1  LIG1       -0.3030
10  H        249.3870  251.4920  263.4940 H       1  LIG1        0.1500
11  C        249.9840  251.4270  265.5300 C.3     1  LIG1        0.0690
12  C        251.4150  250.9440  265.2780 C.3     1  LIG1       -0.0380
13  C        251.6590  249.6140  266.0240 C.3     1  LIG1       -0.0210
14  C        251.4200  248.5490  264.9220 C.3     1  LIG1       -0.0250
15  C        251.9840  249.2630  263.6690 C.3     1  LIG1       -0.0770
16  N        251.6090  250.6820  263.8410 N.4     1  LIG1        0.3890
17  H        250.7520  250.8690  263.3410 H       1  LIG1       -0.0800
18  C        252.6820  251.5410  263.3220 C.3     1  LIG1       -0.0770
19  C        252.2240  253.0000  263.3440 C.3     1  LIG1       -0.0250
20  O        245.3660  251.1410  264.3180 O.3     1  LIG1       -0.4710
21  C        244.0480  250.7800  264.7330 C.3     1  LIG1        0.2530
22  C        247.5240  248.2940  259.9990 C.2     1  LIG1        0.1730
23  O        247.7790  248.8660  258.9610 O.2     1  LIG1       -0.2910
24  C        247.7800  246.8130  260.1250 C.3     1  LIG1        0.0690
25  C        246.5960  246.0410  259.5400 C.3     1  LIG1        0.0080
26  C        246.4700  244.6900  260.2470 C.3     1  LIG1        0.0010
@<TRIPOS>BOND
1    23    22    2
2    25    24    1
3    25    26    1
4    22    24    1
5    22     1    1
6     6     1   ar
7     6     5   ar
8     1     2   ar
9     5     4   ar
10     2     3   ar
11     4     3   ar
12     4    20    1
13     3     7    1
14    18    19    1
15    18    16    1
16    17    16    1
17    10     9    1
18    15    16    1
19    15    14    1
20    16    12    1
21    20    21    1
22     9     7   am
23     9    11    1
24     7     8    2
25    14    13    1
26    12    11    1
27    12    13    1

@<TRIPOS>MOLECULE
VINA_3070
28 30 0 0 0
SMALL
GASTEIGER

@<TRIPOS>ATOM
1  N        247.5490  250.3950  262.3430 N.4     1  LIG1        0.3880
2  H        246.9930  251.2310  262.4440 H       1  LIG1       -0.0840
3  H        248.4780  250.6440  262.0410 H       1  LIG1       -0.0840
4  C        247.6240  249.6970  263.6340 C.3     1  LIG1       -0.0380
5  C        246.2740  249.7990  264.3470 C.3     1  LIG1       -0.0190
6  C        248.6930  250.3320  264.4860 C.ar    1  LIG1       -0.0420
7  C        248.4260  251.4690  265.1840 C.ar    1  LIG1       -0.0060
8  C        249.4020  252.0700  265.9770 C.ar    1  LIG1       -0.0000
9  C        250.6510  251.5370  266.0740 C.ar    1  LIG1       -0.0000
10  C        250.9640  250.3630  265.3700 C.ar    1  LIG1       -0.0000
11  C        252.2410  249.7830  265.4480 C.ar    1  LIG1       -0.0000
12  C        252.5070  248.6430  264.7510 C.ar    1  LIG1       -0.0000
13  C        251.5310  248.0430  263.9580 C.ar    1  LIG1       -0.0000
14  C        250.2820  248.5770  263.8580 C.ar    1  LIG1       -0.0000
15  C        249.9700  249.7510  264.5640 C.ar    1  LIG1       -0.0060
16  C        246.9280  249.5130  261.3450 C.3     1  LIG1       -0.0810
17  C        247.8790  248.3580  261.0250 C.3     1  LIG1       -0.0190
18  C        247.7960  248.0270  259.5340 C.3     1  LIG1        0.0240
19  C        247.1070  246.7000  259.3520 C.ar    1  LIG1       -0.0220
20  C        247.1600  245.7500  260.3560 C.ar    1  LIG1       -0.0040
21  C        246.5240  244.5340  260.1910 C.ar    1  LIG1       -0.0000
22  C        245.8430  244.2630  259.0190 C.ar    1  LIG1        0.0040
23  C        245.7940  245.2110  258.0140 C.ar    1  LIG1        0.0710
24  C        246.4260  246.4280  258.1800 C.ar    1  LIG1       -0.0000
25  C        245.0510  244.9150  256.7350 C.3     1  LIG1        0.4190
26  F        244.7640  246.1130  256.0730 F       1  LIG1       -0.1660
27  F        243.8570  244.2500  257.0340 F       1  LIG1       -0.1660
28  F        245.8420  244.1050  255.9130 F       1  LIG1       -0.1660
@<TRIPOS>BOND
1    28    25    1
2    26    25    1
3    25    27    1
4    25    23    1
5    23    24   ar
6    23    22   ar
7    24    19   ar
8    22    21   ar
9    19    18    1
10    19    20   ar
11    18    17    1
12    21    20   ar
13    17    16    1
14    16     1    1
15     3     1    1
16     1     2    1
17     1     4    1
18     4     5    1
19     4     6    1
20    14    13   ar
21    14    15   ar
22    13    12   ar
23     6    15   ar
24     6     7   ar
25    15    10   ar
26    12    11   ar
27     7     8   ar
28    10    11   ar
29    10     9   ar
30     8     9   ar

@<TRIPOS>MOLECULE
VINA_3806
21 23 0 0 0
SMALL
GASTEIGER

@<TRIPOS>ATOM
1  C        246.7730  249.0780  260.8000 C.ar    1  LIG1        0.0240
2  C        245.5040  249.2740  260.3010 C.ar    1  LIG1       -0.0010
3  C        244.5140  249.8490  261.0850 C.ar    1  LIG1       -0.0000
4  C        244.7930  250.2460  262.3750 C.ar    1  LIG1        0.0060
5  C        246.0760  250.0590  262.8890 C.ar    1  LIG1        0.0730
6  C        246.4170  250.4690  264.2650 C.ar    1  LIG1        0.2020
7  O        245.5900  250.9850  264.9970 O.2     1  LIG1       -0.2860
8  C        247.7440  250.2410  264.7000 C.ar    1  LIG1        0.0800
9  C        248.6370  249.6620  263.8540 C.ar    1  LIG1        0.1480
10  O        248.3130  249.2940  262.6050 O.2     1  LIG1       -0.4540
11  C        247.0760  249.4720  262.0980 C.ar    1  LIG1        0.1450
12  C        250.0160  249.4320  264.3260 C.ar    1  LIG1        0.0350
13  C        250.7810  248.3960  263.7850 C.ar    1  LIG1        0.0030
14  C        252.0690  248.1870  264.2310 C.ar    1  LIG1        0.0000
15  C        252.6050  249.0010  265.2110 C.ar    1  LIG1        0.0000
16  C        251.8560  250.0310  265.7520 C.ar    1  LIG1        0.0000
17  C        250.5670  250.2540  265.3120 C.ar    1  LIG1        0.0030
18  C        247.8340  248.4450  259.9380 C.3     1  LIG1        0.1430
19  C        247.5280  246.9810  259.7580 C.2     1  LIG1        0.3690
20  O        247.0770  246.5780  258.6980 O.co2   1  LIG1       -0.2450
21  O        247.7320  246.1980  260.6710 O.co2   1  LIG1       -0.2450
@<TRIPOS>BOND
1    20    19   ar
2    19    18    1
3    19    21   ar
4    18     1    1
5     2     1   ar
6     2     3   ar
7     1    11   ar
8     3     4   ar
9    11    10   ar
10    11     5   ar
11     4     5   ar
12    10     9   ar
13     5     6   ar
14    13    14   ar
15    13    12   ar
16     9    12    1
17     9     8   ar
18    14    15   ar
19     6     8   ar
20     6     7    2
21    12    17   ar
22    15    16   ar
23    17    16   ar

@<TRIPOS>MOLECULE
VINA_328
17 19 0 0 0
SMALL
GASTEIGER

@<TRIPOS>ATOM
1  C        247.2180  248.8220  260.6410 C.ar    1  LIG1        0.1210
2  N        246.0150  249.2560  260.8830 N.ar    1  LIG1       -0.2310
3  C        245.9670  249.7930  262.1300 C.ar    1  LIG1        0.0980
4  C        244.9530  250.3890  262.8830 C.ar    1  LIG1        0.0210
5  C        245.2180  250.8400  264.1460 C.ar    1  LIG1        0.0020
6  C        246.4880  250.7170  264.6890 C.ar    1  LIG1        0.0020
7  C        247.5060  250.1360  263.9610 C.ar    1  LIG1        0.0180
8  C        247.2550  249.6730  262.6770 C.ar    1  LIG1        0.0750
9  N        248.0260  249.0600  261.7090 N.ar    1  LIG1       -0.3410
10  H        248.9650  248.8320  261.7800 H       1  LIG1        0.1670
11  C        247.6550  248.1640  259.3560 C.3     1  LIG1        0.0900
12  C        247.0260  246.8000  259.2530 C.ar    1  LIG1       -0.0150
13  C        246.2710  246.4690  258.1440 C.ar    1  LIG1       -0.0040
14  C        245.6970  245.2150  258.0470 C.ar    1  LIG1       -0.0000
15  C        245.8720  244.2950  259.0640 C.ar    1  LIG1       -0.0000
16  C        246.6230  244.6270  260.1750 C.ar    1  LIG1       -0.0000
17  C        247.2010  245.8790  260.2690 C.ar    1  LIG1       -0.0040
@<TRIPOS>BOND
1    14    13   ar
2    14    15   ar
3    13    12   ar
4    15    16   ar
5    12    11    1
6    12    17   ar
7    11     1    1
8    16    17   ar
9     1     2   ar
10     1     9   ar
11     2     3   ar
12     9    10    1
13     9     8   ar
14     3     8   ar
15     3     4   ar
16     8     7   ar
17     4     5   ar
18     7     6   ar
19     5     6   ar

@<TRIPOS>MOLECULE
VINA_1320
20 21 0 0 0
SMALL
GASTEIGER

@<TRIPOS>ATOM
1  C        247.2360  249.9930  263.7010 C.ar    1  LIG1        0.1350
2  C        246.6130  250.0590  264.9380 C.ar    1  LIG1        0.0370
3  C        245.2330  250.1020  265.0150 C.ar    1  LIG1        0.0030
4  C        244.4750  250.0790  263.8600 C.ar    1  LIG1       -0.0000
5  C        245.0930  250.0140  262.6250 C.ar    1  LIG1       -0.0010
6  C        246.4710  249.9710  262.5430 C.ar    1  LIG1        0.0160
7  O        248.5910  249.9500  263.6220 O.3     1  LIG1       -0.4780
8  C        249.3230  250.5940  264.6670 C.3     1  LIG1        0.1830
9  C        250.4900  249.7030  265.0960 C.3     1  LIG1       -0.0290
10  N        251.4270  249.5480  263.9750 N.4     1  LIG1        0.3870
11  C        252.4950  250.5510  264.0880 C.3     1  LIG1       -0.1010
12  C        252.0140  248.2020  264.0090 C.3     1  LIG1       -0.1010
13  H        250.9340  249.6790  263.1040 H       1  LIG1       -0.0800
14  C        247.1440  249.8990  261.1960 C.3     1  LIG1        0.0560
15  C        246.9180  248.5360  260.5930 C.ar    1  LIG1       -0.0180
16  C        245.7670  248.2830  259.8710 C.ar    1  LIG1       -0.0040
17  C        245.5600  247.0330  259.3170 C.ar    1  LIG1       -0.0000
18  C        246.5040  246.0370  259.4860 C.ar    1  LIG1       -0.0000
19  C        247.6560  246.2920  260.2070 C.ar    1  LIG1       -0.0000
20  C        247.8650  247.5430  260.7550 C.ar    1  LIG1       -0.0040
@<TRIPOS>BOND
1    17    18   ar
2    17    16   ar
3    18    19   ar
4    16    15   ar
5    19    20   ar
6    15    20   ar
7    15    14    1
8    14     6    1
9     6     5   ar
10     6     1   ar
11     5     4   ar
12    13    10    1
13     7     1    1
14     7     8    1
15     1     2   ar
16     4     3   ar
17    10    12    1
18    10    11    1
19    10     9    1
20     8     9    1
21     2     3   ar

@<TRIPOS>MOLECULE
VINA_2186
21 22 0 0 0
SMALL
GASTEIGER

@<TRIPOS>ATOM
1  C        245.8990  249.5860  261.3740 C.ar    1  LIG1        0.0070
2  C        244.7880  249.8760  262.0510 C.ar    1  LIG1        0.0020
3  C        244.9740  250.1210  263.4020 C.ar    1  LIG1        0.0020
4  C        246.2390  250.0380  263.8180 C.ar    1  LIG1        0.0070
5  S        247.2790  249.6200  262.4640 S.2     1  LIG1       -0.0960
6  C        246.7020  250.2640  265.2340 C.3     1  LIG1        0.0330
7  C        248.0950  250.9000  265.2180 C.3     1  LIG1        0.0100
8  C        249.1000  249.9410  265.8590 C.3     1  LIG1        0.0270
9  C        250.4160  250.0320  265.1290 C.ar    1  LIG1       -0.0220
10  C        250.9520  248.9090  264.5290 C.ar    1  LIG1       -0.0040
11  C        252.1590  248.9930  263.8580 C.ar    1  LIG1       -0.0000
12  C        252.8280  250.2000  263.7900 C.ar    1  LIG1       -0.0000
13  C        252.2930  251.3230  264.3920 C.ar    1  LIG1       -0.0000
14  C        251.0850  251.2390  265.0610 C.ar    1  LIG1       -0.0040
15  C        245.9640  249.2770  259.9000 C.3     1  LIG1        0.0330
16  C        247.4040  248.9440  259.5100 C.3     1  LIG1        0.0060
17  C        247.4530  247.5580  258.8660 C.3     1  LIG1        0.0120
18  C        247.6620  246.4990  259.9500 C.3     1  LIG1        0.1140
19  C        246.5790  245.4560  259.8500 C.2     1  LIG1        0.3650
20  O        245.6760  245.5900  259.0420 O.co2   1  LIG1       -0.2460
21  O        246.6060  244.4780  260.5750 O.co2   1  LIG1       -0.2460
@<TRIPOS>BOND
1    17    16    1
2    17    18    1
3    20    19   ar
4    16    15    1
5    19    18    1
6    19    21   ar
7    15     1    1
8     1     2   ar
9     1     5   ar
10     2     3   ar
11     5     4   ar
12     3     4   ar
13    12    11   ar
14    12    13   ar
15     4     6    1
16    11    10   ar
17    13    14   ar
18    10     9   ar
19    14     9   ar
20     9     8    1
21     7     6    1
22     7     8    1

@<TRIPOS>MOLECULE
VINA_4207
26 27 0 0 0
SMALL
GASTEIGER

@<TRIPOS>ATOM
1  C        249.8630  249.2670  264.2770 C.ar    1  LIG1        0.0350
2  C        249.5160  248.8220  263.0000 C.ar    1  LIG1        0.0100
3  C        248.2420  249.0740  262.5030 C.ar    1  LIG1        0.0870
4  C        247.3140  249.7800  263.2870 C.ar    1  LIG1        0.1430
5  C        247.6660  250.2140  264.5600 C.ar    1  LIG1        0.0370
6  C        248.9250  249.9650  265.0530 C.ar    1  LIG1        0.0060
7  C        247.8670  248.6070  261.1540 C.2     1  LIG1        0.2490
8  O        247.3500  249.3750  260.3670 O.2     1  LIG1       -0.2700
9  N        248.0980  247.3290  260.7940 N.am    1  LIG1       -0.3030
10  H        248.5120  246.7150  261.4220 H       1  LIG1        0.1500
11  C        247.7260  246.8650  259.4560 C.3     1  LIG1        0.0690
12  C        246.5420  245.9020  259.5590 C.3     1  LIG1       -0.0380
13  C        245.2220  246.6640  259.3090 C.3     1  LIG1       -0.0210
14  C        244.9370  246.3850  257.8100 C.3     1  LIG1       -0.0250
15  C        245.4490  244.9310  257.6590 C.3     1  LIG1       -0.0770
16  N        246.6490  244.8630  258.5200 N.4     1  LIG1        0.3890
17  H        247.4750  245.0220  257.9630 H       1  LIG1       -0.0800
18  C        246.7250  243.5380  259.1500 C.3     1  LIG1       -0.0770
19  C        247.2960  242.5290  258.1520 C.3     1  LIG1       -0.0250
20  O        246.0730  250.0310  262.8050 O.3     1  LIG1       -0.4710
21  C        245.2120  250.8310  263.6190 C.3     1  LIG1        0.2530
22  C        251.2070  249.0030  264.8080 C.2     1  LIG1        0.1730
23  O        251.6550  247.8780  264.7940 O.2     1  LIG1       -0.2910
24  C        252.0310  250.1360  265.3690 C.3     1  LIG1        0.0690
25  C        252.5000  251.0380  264.2260 C.3     1  LIG1        0.0080
26  C        251.9180  252.4400  264.4140 C.3     1  LIG1        0.0010
@<TRIPOS>BOND
1    15    14    1
2    15    16    1
3    14    13    1
4    17    16    1
5    19    18    1
6    16    18    1
7    16    12    1
8    13    12    1
9    11    12    1
10    11     9    1
11     8     7    2
12     9     7   am
13     9    10    1
14     7     3    1
15     3     2   ar
16     3     4   ar
17    20     4    1
18    20    21    1
19     2     1   ar
20     4     5   ar
21    25    26    1
22    25    24    1
23     1    22    1
24     1     6   ar
25     5     6   ar
26    23    22    2
27    22    24    1

@<TRIPOS>MOLECULE
VINA_3176
22 23 0 0 0
SMALL
GASTEIGER

@<TRIPOS>ATOM
1  C        248.8120  248.1170  261.5010 C.3     1  LIG1        0.0340
2  C        247.4680  248.7950  261.5580 C.ar    1  LIG1        0.0150
3  C        247.0670  249.4480  262.7120 C.ar    1  LIG1        0.1350
4  C        245.8250  250.0670  262.7640 C.ar    1  LIG1        0.0370
5  C        244.9890  250.0460  261.6630 C.ar    1  LIG1        0.0030
6  C        245.3780  249.3980  260.5090 C.ar    1  LIG1        0.0030
7  C        246.6230  248.7680  260.4470 C.ar    1  LIG1        0.0380
8  C        247.0420  248.0740  259.2130 C.2     1  LIG1        0.1950
9  O        247.8310  248.6040  258.4550 O.2     1  LIG1       -0.2870
10  C        246.5020  246.7340  258.8990 C.ar    1  LIG1        0.0390
11  C        246.6780  245.6800  259.7990 C.ar    1  LIG1        0.0040
12  C        246.1680  244.4340  259.5010 C.ar    1  LIG1        0.0110
13  C        245.4910  244.2230  258.3120 C.ar    1  LIG1        0.0580
14 CL        244.8590  242.6500  257.9430 Cl      1  LIG1       -0.0820
15  C        245.3170  245.2650  257.4140 C.ar    1  LIG1        0.0110
16  C        245.8180  246.5170  257.7000 C.ar    1  LIG1        0.0040
17  O        247.8880  249.4770  263.7950 O.3     1  LIG1       -0.4680
18  C        247.6190  250.4720  264.7840 C.3     1  LIG1        0.2680
19  C        248.8450  251.3740  264.9470 C.3     1  LIG1        0.0600
20  C        247.3120  249.8030  266.0990 C.2     1  LIG1        0.4040
21  O        248.1450  249.7950  266.9890 O.co2   1  LIG1       -0.2420
22  O        246.2300  249.2680  266.2720 O.co2   1  LIG1       -0.2420
@<TRIPOS>BOND
1    15    16   ar
2    15    13   ar
3    16    10   ar
4    14    13    1
5    13    12   ar
6     9     8    2
7    10     8    1
8    10    11   ar
9     8     7    1
10    12    11   ar
11     7     6   ar
12     7     2   ar
13     6     5   ar
14     1     2    1
15     2     3   ar
16     5     4   ar
17     3     4   ar
18     3    17    1
19    17    18    1
20    18    19    1
21    18    20    1
22    20    22   ar
23    20    21   ar

@<TRIPOS>MOLECULE
VINA_3664
27 28 0 0 0
SMALL
GASTEIGER

@<TRIPOS>ATOM
1  N        246.7210  250.9630  263.2610 N.4     1  LIG1        0.3880
2  H        246.4530  251.8550  262.8740 H       1  LIG1       -0.0840
3  H        247.7240  250.8630  263.2110 H       1  LIG1       -0.0840
4  C        246.2920  250.8880  264.6640 C.3     1  LIG1       -0.0570
5  C        244.8870  250.2900  264.7360 C.3     1  LIG1       -0.0230
6  C        247.2650  250.0020  265.4470 C.3     1  LIG1        0.0050
7  C        248.6690  250.5170  265.2690 C.ar    1  LIG1       -0.0240
8  C        248.9570  251.8420  265.5380 C.ar    1  LIG1       -0.0040
9  C        250.2460  252.3150  265.3740 C.ar    1  LIG1       -0.0000
10  C        251.2450  251.4650  264.9420 C.ar    1  LIG1        0.0040
11  C        250.9560  250.1400  264.6720 C.ar    1  LIG1        0.0710
12  C        249.6690  249.6640  264.8420 C.ar    1  LIG1       -0.0010
13  C        252.0460  249.2110  264.1990 C.3     1  LIG1        0.4190
14  F        252.9530  249.9240  263.4090 F       1  LIG1       -0.1660
15  F        251.4830  248.1770  263.4450 F       1  LIG1       -0.1660
16  F        252.7120  248.6740  265.3040 F       1  LIG1       -0.1660
17  C        246.0830  249.8840  262.4960 C.3     1  LIG1       -0.0330
18  C        246.9810  249.4940  261.3190 C.3     1  LIG1        0.1860
19  O        246.2160  248.7110  260.3650 O.3     1  LIG1       -0.4480
20  C        246.9120  248.0480  259.4210 C.2     1  LIG1        0.3410
21  O        247.7800  248.6210  258.7920 O.2     1  LIG1       -0.2450
22  C        246.6210  246.6260  259.1510 C.ar    1  LIG1        0.0760
23  C        246.8790  245.6590  260.1240 C.ar    1  LIG1        0.0060
24  C        246.6060  244.3320  259.8660 C.ar    1  LIG1        0.0000
25  C        246.0780  243.9570  258.6430 C.ar    1  LIG1        0.0000
26  C        245.8190  244.9100  257.6720 C.ar    1  LIG1        0.0000
27  C        246.0880  246.2410  257.9180 C.ar    1  LIG1        0.0060
@<TRIPOS>BOND
1    26    27   ar
2    26    25   ar
3    27    22   ar
4    25    24   ar
5    21    20    2
6    22    20    1
7    22    23   ar
8    20    19    1
9    24    23   ar
10    19    18    1
11    18    17    1
12    17     1    1
13     2     1    1
14     3     1    1
15     1     4    1
16    14    13    1
17    15    13    1
18    13    11    1
19    13    16    1
20     4     5    1
21     4     6    1
22    11    12   ar
23    11    10   ar
24    12     7   ar
25    10     9   ar
26     7     6    1
27     7     8   ar
28     9     8   ar

@<TRIPOS>MOLECULE
VINA_138
21 23 0 0 0
SMALL
GASTEIGER

@<TRIPOS>ATOM
1  C        243.9590  250.7060  264.7190 C.3     1  LIG1        0.1130
2  C        245.4170  250.4260  264.4560 C.2     1  LIG1        0.3730
3  N        246.2420  250.3670  265.4790 N.2     1  LIG1       -0.0220
4  C        247.5380  250.1170  265.2930 C.3     1  LIG1        0.3310
5  N        248.6150  249.9910  266.1270 N.pl3   1  LIG1       -0.1960
6  C        249.7460  249.7320  265.3960 C.2     1  LIG1        0.1730
7  C        249.4420  249.6840  264.0880 C.2     1  LIG1        0.0580
8  H        248.5830  250.0730  267.0930 H       1  LIG1        0.2990
9  C        248.0050  249.9310  263.9780 C.2     1  LIG1        0.1610
10  C        247.0880  250.0100  262.9200 C.2     1  LIG1        0.2760
11  N        245.8130  250.2580  263.2070 N.pl3   1  LIG1       -0.1850
12  H        245.1660  250.3160  262.4890 H       1  LIG1        0.2960
13  N        247.5000  249.8330  261.6110 N.pl3   1  LIG1       -0.2200
14  H        248.4450  249.8200  261.3980 H       1  LIG1        0.2920
15  C        246.5060  249.6640  260.5480 C.3     1  LIG1        0.2260
16  C        246.5340  248.2400  260.0560 C.ar    1  LIG1        0.0240
17  C        247.7160  247.5240  260.0780 C.ar    1  LIG1       -0.0000
18  C        247.7410  246.2180  259.6270 C.ar    1  LIG1       -0.0000
19  C        246.5850  245.6270  259.1530 C.ar    1  LIG1       -0.0000
20  C        245.4010  246.3430  259.1310 C.ar    1  LIG1       -0.0000
21  C        245.3760  247.6480  259.5870 C.ar    1  LIG1       -0.0000
@<TRIPOS>BOND
1    20    19   ar
2    20    21   ar
3    19    18   ar
4    21    16   ar
5    18    17   ar
6    16    17   ar
7    16    15    1
8    15    13    1
9    14    13    1
10    13    10    1
11    12    11    1
12    10    11    1
13    10     9    2
14    11     2    1
15     9     7    1
16     9     4    1
17     7     6    2
18     2     1    1
19     2     3    2
20     4     3    1
21     4     5    1
22     6     5    1
23     5     8    1

@<TRIPOS>MOLECULE
VINA_1698
22 23 0 0 0
SMALL
GASTEIGER

@<TRIPOS>ATOM
1  N        247.4510  249.9170  261.7340 N.4     1  LIG1        0.3890
2  H        248.4440  249.8390  261.5780 H       1  LIG1       -0.0840
3  H        247.1350  250.8300  261.4450 H       1  LIG1       -0.0840
4  C        247.1630  249.7280  263.1610 C.3     1  LIG1       -0.0170
5  C        245.7350  250.1900  263.4600 C.3     1  LIG1       -0.0200
6  C        248.1480  250.5490  263.9940 C.3     1  LIG1        0.1840
7  O        248.8940  249.6770  264.8460 O.3     1  LIG1       -0.4780
8  C        250.2430  249.6600  264.6850 C.ar    1  LIG1        0.1380
9  C        250.8560  248.5760  264.0740 C.ar    1  LIG1        0.0370
10  C        252.2270  248.5600  263.9100 C.ar    1  LIG1        0.0030
11  C        252.9900  249.6260  264.3560 C.ar    1  LIG1        0.0000
12  C        252.3820  250.7070  264.9650 C.ar    1  LIG1        0.0030
13  C        251.0100  250.7290  265.1260 C.ar    1  LIG1        0.0370
14  C        246.7510  248.8880  260.9530 C.3     1  LIG1       -0.0570
15  C        245.7140  249.5550  260.0450 C.3     1  LIG1       -0.0230
16  C        247.7600  248.1220  260.0960 C.3     1  LIG1        0.0050
17  C        247.1480  246.8250  259.6350 C.ar    1  LIG1       -0.0240
18  C        247.0960  245.7420  260.4910 C.ar    1  LIG1       -0.0040
19  C        246.5330  244.5520  260.0690 C.ar    1  LIG1       -0.0000
20  C        246.0220  244.4450  258.7880 C.ar    1  LIG1       -0.0000
21  C        246.0750  245.5280  257.9310 C.ar    1  LIG1       -0.0000
22  C        246.6330  246.7200  258.3560 C.ar    1  LIG1       -0.0040
@<TRIPOS>BOND
1    21    22   ar
2    21    20   ar
3    22    17   ar
4    20    19   ar
5    17    16    1
6    17    18   ar
7    15    14    1
8    19    18   ar
9    16    14    1
10    14     1    1
11     3     1    1
12     2     1    1
13     1     4    1
14     4     5    1
15     4     6    1
16    10     9   ar
17    10    11   ar
18     6     7    1
19     9     8   ar
20    11    12   ar
21     8     7    1
22     8    13   ar
23    12    13   ar

@<TRIPOS>MOLECULE
VINA_4269
24 25 0 0 0
SMALL
GASTEIGER

@<TRIPOS>ATOM
1  O        246.2310  247.8860  259.9070 O.3     1  LIG1       -0.4430
2  C        247.0720  246.9980  259.3560 C.2     1  LIG1        0.3170
3  O        248.2220  246.9410  259.7250 O.2     1  LIG1       -0.2500
4  C        246.5820  246.0680  258.2760 C.3     1  LIG1        0.0990
5  C        246.0060  244.7180  258.7130 C.3     1  LIG1        0.0110
6  C        245.9760  244.4170  260.2120 C.3     1  LIG1        0.0010
7  C        246.2590  243.5160  257.8030 C.3     1  LIG1        0.0010
8  C        245.0750  245.8140  258.1930 C.3     1  LIG1        0.0140
9  C        244.4740  245.6260  256.8230 C.3     1  LIG1        0.0330
10  C        243.2050  245.3180  256.6990 C.3     1  LIG1        0.1590
11 CL        242.7220  243.6540  256.5910 Cl      1  LIG1       -0.0970
12 CL        242.0080  246.5740  256.6450 Cl      1  LIG1       -0.0970
13  C        246.7430  249.2270  260.1280 C.3     1  LIG1        0.2400
14  C        246.5530  249.6050  261.5760 C.ar    1  LIG1        0.0810
15  C        247.5790  249.4080  262.4820 C.ar    1  LIG1        0.1710
16  F        248.7510  248.8770  262.0710 F       1  LIG1       -0.2020
17  C        247.4080  249.7600  263.8110 C.ar    1  LIG1        0.1970
18  F        248.4120  249.5710  264.6950 F       1  LIG1       -0.1990
19  C        246.2040  250.3000  264.2350 C.ar    1  LIG1        0.1990
20  F        246.0330  250.6370  265.5310 F       1  LIG1       -0.1990
21  C        245.1750  250.4910  263.3280 C.ar    1  LIG1        0.1970
22  F        244.0000  251.0170  263.7390 F       1  LIG1       -0.1990
23  C        245.3500  250.1430  261.9970 C.ar    1  LIG1        0.1710
24  F        244.3460  250.3310  261.1120 F       1  LIG1       -0.2020
@<TRIPOS>BOND
1    11    10    1
2    12    10    1
3    10     9    1
4     9     8    1
5     7     5    1
6     8     4    1
7     8     5    1
8     4     5    1
9     4     2    1
10     5     6    1
11     2     3    2
12     2     1    1
13     1    13    1
14    13    14    1
15    24    23    1
16    14    23   ar
17    14    15   ar
18    23    21   ar
19    16    15    1
20    15    17   ar
21    21    22    1
22    21    19   ar
23    17    19   ar
24    17    18    1
25    19    20    1

@<TRIPOS>MOLECULE
VINA_1382
22 24 0 0 0
SMALL
GASTEIGER

@<TRIPOS>ATOM
1  C        247.8650  249.4340  262.9900 C.2     1  LIG1        0.0110
2  C        248.9860  249.2710  263.7020 C.2     1  LIG1       -0.0480
3  C        246.7250  250.1910  263.5620 C.ar    1  LIG1        0.0010
4  C        246.9130  251.4910  264.0290 C.ar    1  LIG1       -0.0000
5  C        245.8490  252.1930  264.5550 C.ar    1  LIG1       -0.0040
6  C        244.5990  251.6060  264.6300 C.ar    1  LIG1       -0.0220
7  C        244.4070  250.3150  264.1730 C.ar    1  LIG1       -0.0040
8  C        243.4410  252.3760  265.2110 C.3     1  LIG1        0.0310
9  C        245.4640  249.6050  263.6390 C.ar    1  LIG1       -0.0000
10  C        247.7610  248.8600  261.6270 C.ar    1  LIG1        0.0810
11  N        247.3040  249.6060  260.6290 N.ar    1  LIG1       -0.2440
12  C        247.2020  249.1350  259.4050 C.ar    1  LIG1        0.0990
13  C        247.5590  247.8310  259.1130 C.ar    1  LIG1        0.0210
14  C        248.0430  247.0140  260.1260 C.ar    1  LIG1        0.0030
15  C        248.1460  247.5390  261.4030 C.ar    1  LIG1        0.0190
16  C        249.0910  249.8560  265.0870 C.3     1  LIG1       -0.0500
17  N        250.4710  250.3010  265.3280 N.4     1  LIG1        0.3900
18  C        251.4120  249.5370  264.4720 C.3     1  LIG1       -0.0770
19  C        252.6580  250.4560  264.4070 C.3     1  LIG1       -0.0250
20  C        252.0420  251.8730  264.3500 C.3     1  LIG1       -0.0250
21  C        250.6260  251.7170  264.9360 C.3     1  LIG1       -0.0770
22  H        250.7090  250.1810  266.3020 H       1  LIG1       -0.0790
@<TRIPOS>BOND
1    13    12   ar
2    13    14   ar
3    12    11   ar
4    14    15   ar
5    11    10   ar
6    15    10   ar
7    10     1    1
8     1     3    1
9     1     2    2
10     3     9   ar
11     3     4   ar
12     9     7   ar
13     2    16    1
14     4     5   ar
15     7     6   ar
16    20    19    1
17    20    21    1
18    19    18    1
19    18    17    1
20     5     6   ar
21     6     8    1
22    21    17    1
23    16    17    1
24    17    22    1

@<TRIPOS>MOLECULE
VINA_1349
22 23 0 0 0
SMALL
GASTEIGER

@<TRIPOS>ATOM
1  C        248.0420  248.5670  261.5900 C.3     1  LIG1        0.0340
2  C        246.6670  249.0330  261.1920 C.ar    1  LIG1        0.0150
3  C        245.9010  249.7760  262.0750 C.ar    1  LIG1        0.1350
4  C        244.6350  250.2090  261.7030 C.ar    1  LIG1        0.0370
5  C        244.1290  249.8950  260.4560 C.ar    1  LIG1        0.0030
6  C        244.8800  249.1500  259.5680 C.ar    1  LIG1        0.0030
7  C        246.1560  248.7150  259.9310 C.ar    1  LIG1        0.0380
8  C        246.9650  247.9180  258.9840 C.2     1  LIG1        0.1950
9  O        247.9560  248.4030  258.4740 O.2     1  LIG1       -0.2870
10  C        246.5690  246.5320  258.6590 C.ar    1  LIG1        0.0390
11  C        245.8000  246.2700  257.5220 C.ar    1  LIG1        0.0040
12  C        245.4380  244.9740  257.2230 C.ar    1  LIG1        0.0110
13  C        245.8280  243.9340  258.0510 C.ar    1  LIG1        0.0580
14 CL        245.3620  242.3060  257.6710 Cl      1  LIG1       -0.0820
15  C        246.5850  244.1880  259.1840 C.ar    1  LIG1        0.0110
16  C        246.9580  245.4790  259.4910 C.ar    1  LIG1        0.0040
17  O        246.3910  250.0830  263.3040 O.3     1  LIG1       -0.4680
18  C        245.4670  250.0680  264.3940 C.3     1  LIG1        0.2680
19  C        246.1630  249.5270  265.6440 C.3     1  LIG1        0.0600
20  C        244.9770  251.4680  264.6580 C.2     1  LIG1        0.4040
21  O        245.7620  252.4010  264.6420 O.co2   1  LIG1       -0.2420
22  O        243.7970  251.6690  264.8880 O.co2   1  LIG1       -0.2420
@<TRIPOS>BOND
1    12    11   ar
2    12    13   ar
3    11    10   ar
4    14    13    1
5    13    15   ar
6     9     8    2
7    10     8    1
8    10    16   ar
9     8     7    1
10    15    16   ar
11     6     7   ar
12     6     5   ar
13     7     2   ar
14     5     4   ar
15     2     1    1
16     2     3   ar
17     4     3   ar
18     3    17    1
19    17    18    1
20    18    20    1
21    18    19    1
22    21    20   ar
23    20    22   ar

@<TRIPOS>MOLECULE
VINA_137
21 23 0 0 0
SMALL
GASTEIGER

@<TRIPOS>ATOM
1  C        246.8140  248.4310  260.2510 C.3     1  LIG1        0.1130
2  C        246.5990  249.2920  261.4680 C.2     1  LIG1        0.3730
3  N        245.3690  249.6320  261.7890 N.2     1  LIG1       -0.0220
4  C        245.1310  250.3870  262.8620 C.3     1  LIG1        0.3310
5  N        243.9990  250.8910  263.4430 N.pl3   1  LIG1       -0.1960
6  C        244.3280  251.6270  264.5510 C.2     1  LIG1        0.1730
7  C        245.6610  251.6230  264.7210 C.2     1  LIG1        0.0580
8  H        243.0960  250.7490  263.1170 H       1  LIG1        0.2990
9  C        246.2240  250.8220  263.6350 C.2     1  LIG1        0.1610
10  C        247.5160  250.4380  263.2490 C.2     1  LIG1        0.2760
11  N        247.6520  249.6770  262.1660 N.pl3   1  LIG1       -0.1850
12  H        248.5370  249.4020  261.8850 H       1  LIG1        0.2960
13  N        248.6210  250.8390  263.9770 N.pl3   1  LIG1       -0.2200
14  H        249.1510  251.5950  263.6780 H       1  LIG1        0.2920
15  C        248.9910  250.1230  265.2010 C.3     1  LIG1        0.2260
16  C        250.4050  249.6170  265.0780 C.ar    1  LIG1        0.0240
17  C        251.4010  250.1430  265.8790 C.ar    1  LIG1       -0.0000
18  C        252.6970  249.6780  265.7660 C.ar    1  LIG1       -0.0000
19  C        252.9990  248.6860  264.8520 C.ar    1  LIG1       -0.0000
20  C        252.0020  248.1590  264.0500 C.ar    1  LIG1       -0.0000
21  C        250.7050  248.6210  264.1680 C.ar    1  LIG1       -0.0000
@<TRIPOS>BOND
1     1     2    1
2     2     3    2
3     2    11    1
4     3     4    1
5    12    11    1
6    11    10    1
7     4     5    1
8     4     9    1
9     8     5    1
10    10     9    2
11    10    13    1
12     5     6    1
13     9     7    1
14    14    13    1
15    13    15    1
16    20    21   ar
17    20    19   ar
18    21    16   ar
19     6     7    2
20    19    18   ar
21    16    15    1
22    16    17   ar
23    18    17   ar

@<TRIPOS>MOLECULE
VINA_751
17 19 0 0 0
SMALL
GASTEIGER

@<TRIPOS>ATOM
1  C        246.7820  248.8500  260.3840 C.ar    1  LIG1        0.3710
2  N        245.4810  249.1060  260.3150 N.ar    1  LIG1        0.0690
3  N        244.8450  249.6990  261.2690 N.ar    1  LIG1       -0.0000
4  C        245.5110  250.0890  262.3580 C.ar    1  LIG1        0.1600
5  C        244.8930  250.7550  263.4300 C.ar    1  LIG1        0.0450
6  C        245.6540  251.1140  264.5010 C.ar    1  LIG1        0.1010
7  N        246.9530  250.8530  264.5580 N.ar    1  LIG1       -0.2380
8  C        247.5960  250.2360  263.5950 C.ar    1  LIG1        0.1450
9  C        246.9050  249.8270  262.4440 C.ar    1  LIG1        0.2210
10  N        247.5020  249.1990  261.4270 N.ar    1  LIG1       -0.0050
11  C        247.4530  248.1420  259.2350 C.3     1  LIG1        0.1500
12  C        246.9130  246.7390  259.1270 C.ar    1  LIG1       -0.0100
13  C        247.1300  245.8350  260.1510 C.ar    1  LIG1       -0.0040
14  C        246.6310  244.5500  260.0530 C.ar    1  LIG1       -0.0000
15  C        245.9240  244.1650  258.9300 C.ar    1  LIG1       -0.0000
16  C        245.7110  245.0680  257.9050 C.ar    1  LIG1       -0.0000
17  C        246.2060  246.3550  258.0050 C.ar    1  LIG1       -0.0040
@<TRIPOS>BOND
1    16    17   ar
2    16    15   ar
3    17    12   ar
4    15    14   ar
5    12    11    1
6    12    13   ar
7    11     1    1
8    14    13   ar
9     2     1   ar
10     2     3   ar
11     1    10   ar
12     3     4   ar
13    10     9   ar
14     4     9   ar
15     4     5   ar
16     9     8   ar
17     5     6   ar
18     8     7   ar
19     6     7   ar

@<TRIPOS>MOLECULE
VINA_3174
22 23 0 0 0
SMALL
GASTEIGER

@<TRIPOS>ATOM
1  C        248.8140  248.1260  261.5130 C.3     1  LIG1        0.0340
2  C        247.4680  248.8020  261.5710 C.ar    1  LIG1        0.0150
3  C        247.0660  249.4510  262.7250 C.ar    1  LIG1        0.1350
4  C        245.8220  250.0690  262.7780 C.ar    1  LIG1        0.0370
5  C        244.9870  250.0480  261.6770 C.ar    1  LIG1        0.0030
6  C        245.3770  249.4030  260.5210 C.ar    1  LIG1        0.0030
7  C        246.6230  248.7740  260.4600 C.ar    1  LIG1        0.0380
8  C        247.0450  248.0830  259.2230 C.2     1  LIG1        0.1950
9  O        247.8260  248.6190  258.4630 O.2     1  LIG1       -0.2870
10  C        246.5150  246.7390  258.9130 C.ar    1  LIG1        0.0390
11  C        246.6530  245.7000  259.8360 C.ar    1  LIG1        0.0040
12  C        246.1520  244.4510  259.5410 C.ar    1  LIG1        0.0110
13  C        245.5220  244.2200  258.3290 C.ar    1  LIG1        0.0580
14 CL        244.9020  242.6410  257.9630 Cl      1  LIG1       -0.0820
15  C        245.3870  245.2460  257.4080 C.ar    1  LIG1        0.0110
16  C        245.8790  246.5010  257.6910 C.ar    1  LIG1        0.0040
17  O        247.8860  249.4810  263.8090 O.3     1  LIG1       -0.4680
18  C        247.6100  250.4680  264.8030 C.3     1  LIG1        0.2680
19  C        248.8240  251.3860  264.9630 C.3     1  LIG1        0.0600
20  C        247.3170  249.7910  266.1170 C.2     1  LIG1        0.4040
21  O        248.1600  249.7790  266.9980 O.co2   1  LIG1       -0.2420
22  O        246.2380  249.2530  266.2980 O.co2   1  LIG1       -0.2420
@<TRIPOS>BOND
1    15    16   ar
2    15    13   ar
3    16    10   ar
4    14    13    1
5    13    12   ar
6     9     8    2
7    10     8    1
8    10    11   ar
9     8     7    1
10    12    11   ar
11     7     6   ar
12     7     2   ar
13     6     5   ar
14     1     2    1
15     2     3   ar
16     5     4   ar
17     3     4   ar
18     3    17    1
19    17    18    1
20    18    19    1
21    18    20    1
22    20    22   ar
23    20    21   ar

@<TRIPOS>MOLECULE
VINA_3633
27 29 0 0 0
SMALL
GASTEIGER

@<TRIPOS>ATOM
1  C        246.3720  246.5930  258.9800 C.ar    1  LIG1       -0.0110
2  C        246.6060  245.9480  260.1820 C.ar    1  LIG1       -0.0040
3  C        246.5870  244.5660  260.2490 C.ar    1  LIG1       -0.0000
4  C        246.3460  243.8210  259.1140 C.ar    1  LIG1        0.0030
5  C        246.1150  244.4640  257.8950 C.ar    1  LIG1        0.0390
6  C        246.1300  245.8600  257.8370 C.ar    1  LIG1       -0.0010
7  C        246.3900  248.0990  258.9190 C.3     1  LIG1        0.1240
8  C        247.8110  248.5810  258.6240 C.3     1  LIG1        0.0170
9  C        245.9310  248.6600  260.2400 C.2     1  LIG1        0.3140
10  O        244.8020  248.4480  260.6300 O.2     1  LIG1       -0.2470
11  N        246.7740  249.3980  260.9880 N.am    1  LIG1       -0.1690
12  H        247.6510  249.6300  260.6440 H       1  LIG1        0.3010
13  C        246.3870  249.8290  262.2560 C.ar    1  LIG1        0.3270
14  N        245.1710  250.3210  262.4380 N.ar    1  LIG1       -0.0360
15  C        244.7650  250.7390  263.6210 C.ar    1  LIG1        0.2350
16  C        245.6010  250.6780  264.7210 C.ar    1  LIG1        0.0460
17  C        246.8830  250.1680  264.5710 C.ar    1  LIG1       -0.0110
18  C        247.8210  250.0860  265.7460 C.3     1  LIG1        0.0310
19  C        247.2780  249.7320  263.3180 C.ar    1  LIG1        0.0860
20  C        245.8570  243.6730  256.6750 C.2     1  LIG1        0.1960
21  O        246.7720  243.3940  255.9270 O.2     1  LIG1       -0.2870
22  C        244.4830  243.2220  256.3640 C.ar    1  LIG1        0.0390
23  C        243.4130  244.1120  256.4730 C.ar    1  LIG1        0.0030
24  C        242.1340  243.6860  256.1770 C.ar    1  LIG1        0.0000
25  C        241.9100  242.3780  255.7840 C.ar    1  LIG1        0.0000
26  C        242.9660  241.4900  255.6810 C.ar    1  LIG1        0.0000
27  C        244.2510  241.9030  255.9690 C.ar    1  LIG1        0.0030
@<TRIPOS>BOND
1    26    25   ar
2    26    27   ar
3    25    24   ar
4    21    20    2
5    27    22   ar
6    24    23   ar
7    22    23   ar
8    22    20    1
9    20     5    1
10     6     5   ar
11     6     1   ar
12     5     4   ar
13     8     7    1
14     7     1    1
15     7     9    1
16     1     2   ar
17     4     3   ar
18     2     3   ar
19     9    10    2
20     9    11   am
21    12    11    1
22    11    13    1
23    13    14   ar
24    13    19   ar
25    14    15   ar
26    19    17   ar
27    15    16   ar
28    17    16   ar
29    17    18    1

@<TRIPOS>MOLECULE
VINA_1993
18 20 0 0 0
SMALL
GASTEIGER

@<TRIPOS>ATOM
1  C        244.3130  249.7400  260.0700 C.3     1  LIG1        0.0720
2  C        245.1950  249.8280  261.2890 C.ar    1  LIG1        0.1210
3  N        244.7830  250.1060  262.4900 N.ar    1  LIG1       -0.2310
4  C        245.8350  250.0990  263.3480 C.ar    1  LIG1        0.0980
5  C        245.9610  250.3210  264.7220 C.ar    1  LIG1        0.0210
6  C        247.1890  250.2420  265.3150 C.ar    1  LIG1        0.0020
7  C        248.3170  249.9430  264.5670 C.ar    1  LIG1        0.0020
8  C        248.2180  249.7200  263.2100 C.ar    1  LIG1        0.0190
9  C        246.9790  249.7950  262.5890 C.ar    1  LIG1        0.0790
10  N        246.5420  249.6330  261.2900 N.ar    1  LIG1       -0.3110
11  C        247.3740  249.3040  260.1300 C.3     1  LIG1        0.1340
12  C        247.1550  247.8640  259.7460 C.ar    1  LIG1        0.0010
13  C        246.5870  247.5540  258.5240 C.ar    1  LIG1       -0.0020
14  C        246.3800  246.2340  258.1730 C.ar    1  LIG1        0.0110
15  C        246.7400  245.2220  259.0450 C.ar    1  LIG1        0.0580
16  C        247.3080  245.5330  260.2680 C.ar    1  LIG1        0.0110
17 CL        246.4800  243.5620  258.6050 Cl      1  LIG1       -0.0820
18  C        247.5140  246.8530  260.6180 C.ar    1  LIG1       -0.0020
@<TRIPOS>BOND
1    14    13   ar
2    14    15   ar
3    13    12   ar
4    17    15    1
5    15    16   ar
6    12    11    1
7    12    18   ar
8     1     2    1
9    11    10    1
10    16    18   ar
11     2    10   ar
12     2     3   ar
13    10     9   ar
14     3     4   ar
15     9     8   ar
16     9     4   ar
17     8     7   ar
18     4     5   ar
19     7     6   ar
20     5     6   ar

@<TRIPOS>MOLECULE
VINA_2335
22 24 0 0 0
SMALL
GASTEIGER

@<TRIPOS>ATOM
1  N        246.2070  248.6240  260.0040 N.3     1  LIG1       -0.2160
2  N        245.0090  249.1640  259.3850 N.3     1  LIG1       -0.2660
3  H        245.2310  249.6510  258.5300 H       1  LIG1        0.1370
4  H        244.5110  249.7660  260.0260 H       1  LIG1        0.1370
5  C        247.0530  247.9470  259.0120 C.3     1  LIG1        0.1150
6  C        246.6350  246.5040  258.8960 C.ar    1  LIG1       -0.0050
7  C        246.0300  246.0500  257.7400 C.ar    1  LIG1       -0.0030
8  C        245.6470  244.7250  257.6350 C.ar    1  LIG1       -0.0000
9  C        245.8690  243.8560  258.6840 C.ar    1  LIG1       -0.0000
10  C        246.4750  244.3100  259.8410 C.ar    1  LIG1       -0.0000
11  C        246.8620  245.6330  259.9460 C.ar    1  LIG1       -0.0030
12  C        246.9570  249.6750  260.7050 C.3     1  LIG1        0.1360
13  C        246.9950  249.3620  262.2020 C.3     1  LIG1        0.2270
14  C        245.8540  250.1040  262.9150 C.3     1  LIG1        0.2500
15  O        245.9280  249.8000  264.3130 O.3     1  LIG1       -0.4690
16  C        247.1570  249.8760  264.8920 C.ar    1  LIG1        0.1720
17  C        247.2560  249.9510  266.2730 C.ar    1  LIG1        0.0400
18  C        248.4980  250.0240  266.8750 C.ar    1  LIG1        0.0030
19  C        249.6440  250.0200  266.1040 C.ar    1  LIG1        0.0030
20  C        249.5530  249.9450  264.7270 C.ar    1  LIG1        0.0400
21  C        248.3100  249.8750  264.1160 C.ar    1  LIG1        0.1720
22  O        248.2360  249.8090  262.7580 O.3     1  LIG1       -0.4710
@<TRIPOS>BOND
1     8     7   ar
2     8     9   ar
3     7     6   ar
4     3     2    1
5     9    10   ar
6     6     5    1
7     6    11   ar
8     5     1    1
9     2     1    1
10     2     4    1
11    10    11   ar
12     1    12    1
13    12    13    1
14    13    22    1
15    13    14    1
16    22    21    1
17    14    15    1
18    21    20   ar
19    21    16   ar
20    15    16    1
21    20    19   ar
22    16    17   ar
23    19    18   ar
24    17    18   ar

@<TRIPOS>MOLECULE
VINA_3230
20 22 0 0 0
SMALL
GASTEIGER

@<TRIPOS>ATOM
1  C        246.5320  248.7630  260.0500 C.3     1  LIG1        0.0470
2  C        245.1680  249.0860  260.1350 C.2     1  LIG1        0.0100
3  C        244.6890  249.7030  261.2450 C.2     1  LIG1        0.1230
4  N        245.4890  250.0160  262.2720 N.ar    1  LIG1       -0.2810
5  C        244.9600  250.6250  263.3420 C.ar    1  LIG1        0.0660
6  C        245.7250  250.9640  264.4100 C.ar    1  LIG1        0.0160
7  C        247.0950  250.6790  264.4070 C.ar    1  LIG1        0.0030
8  C        247.6350  250.0600  263.3200 C.ar    1  LIG1        0.0150
9  C        246.8030  249.7260  262.2340 C.ar    1  LIG1        0.0530
10  C        247.3550  249.0820  261.1140 C.2     1  LIG1        0.0290
11  N        247.0450  248.1300  258.9180 N.pl3   1  LIG1       -0.3130
12  H        247.6550  248.6040  258.3320 H       1  LIG1        0.1520
13  C        246.6810  246.8110  258.6290 C.ar    1  LIG1        0.0490
14  C        247.1090  245.7750  259.4490 C.ar    1  LIG1        0.0150
15  C        246.7470  244.4730  259.1610 C.ar    1  LIG1        0.0130
16  C        245.9600  244.2010  258.0570 C.ar    1  LIG1        0.0680
17  C        245.5300  245.2320  257.2370 C.ar    1  LIG1        0.0690
18 CL        244.5420  244.8860  255.8540 Cl      1  LIG1       -0.0810
19 CL        245.5080  242.5640  257.6980 Cl      1  LIG1       -0.0810
20  C        245.8850  246.5370  257.5240 C.ar    1  LIG1        0.0270
@<TRIPOS>BOND
1    18    17    1
2    17    20   ar
3    17    16   ar
4    20    13   ar
5    19    16    1
6    16    15   ar
7    12    11    1
8    13    11    1
9    13    14   ar
10    11     1    1
11    15    14   ar
12     1     2    1
13     1    10    1
14     2     3    2
15    10     9    2
16     3     4    1
17     9     4   ar
18     9     8   ar
19     4     5   ar
20     8     7   ar
21     5     6   ar
22     7     6   ar

@<TRIPOS>MOLECULE
VINA_2467
19 21 0 0 0
SMALL
GASTEIGER

@<TRIPOS>ATOM
1  C        246.5250  246.7450  258.9200 C.ar    1  LIG1        0.1990
2  N        246.9710  245.5340  259.0820 N.ar    1  LIG1       -0.2190
3  C        246.2120  244.6680  258.3610 C.ar    1  LIG1        0.0990
4  C        246.2420  243.2840  258.1760 C.ar    1  LIG1        0.0210
5  C        245.3200  242.6850  257.3660 C.ar    1  LIG1        0.0020
6  C        244.3480  243.4380  256.7240 C.ar    1  LIG1        0.0020
7  C        244.2970  244.8050  256.8920 C.ar    1  LIG1        0.0190
8  C        245.2230  245.4310  257.7160 C.ar    1  LIG1        0.0760
9  N        245.4520  246.7410  258.0850 N.ar    1  LIG1       -0.3310
10  H        244.9390  247.5150  257.8030 H       1  LIG1        0.1680
11  S        247.2130  248.1830  259.6740 S.3     1  LIG1        0.1050
12  O        247.8420  248.8450  258.5830 O.3     1  LIG1       -0.2480
13  C        245.7460  249.1170  260.1840 C.3     1  LIG1        0.1450
14  C        245.9420  249.6340  261.5860 C.ar    1  LIG1        0.0730
15  N        247.1560  249.6840  262.0990 N.ar    1  LIG1       -0.2470
16  C        247.3760  250.1350  263.3190 C.ar    1  LIG1        0.0990
17  C        246.3290  250.5620  264.1140 C.ar    1  LIG1        0.0210
18  C        245.0380  250.5180  263.6110 C.ar    1  LIG1        0.0030
19  C        244.8460  250.0450  262.3220 C.ar    1  LIG1        0.0160
@<TRIPOS>BOND
1     6     7   ar
2     6     5   ar
3     7     8   ar
4     5     4   ar
5     8     9   ar
6     8     3   ar
7    10     9    1
8     9     1   ar
9     4     3   ar
10     3     2   ar
11    12    11    1
12     1     2   ar
13     1    11    1
14    11    13    1
15    13    14    1
16    14    15   ar
17    14    19   ar
18    15    16   ar
19    19    18   ar
20    16    17   ar
21    18    17   ar

@<TRIPOS>MOLECULE
VINA_150
21 22 0 0 0
SMALL
GASTEIGER

@<TRIPOS>ATOM
1  C        247.5260  249.9650  264.5090 C.ar    1  LIG1        0.0400
2  C        247.7700  249.9570  263.1340 C.ar    1  LIG1        0.0210
3  C        246.7070  249.9550  262.2460 C.ar    1  LIG1        0.0910
4  C        245.4010  249.9600  262.7250 C.ar    1  LIG1        0.0180
5  C        245.1580  249.9670  264.0870 C.ar    1  LIG1        0.0020
6  C        246.2120  249.9700  264.9790 C.ar    1  LIG1        0.0030
7  C        248.6550  249.9670  265.4630 C.2     1  LIG1        0.1960
8  O        248.4410  249.9220  266.6580 O.2     1  LIG1       -0.2870
9  C        250.0440  250.0230  264.9620 C.ar    1  LIG1        0.0390
10  C        250.7560  251.2230  265.0020 C.ar    1  LIG1        0.0030
11  C        252.0530  251.2690  264.5340 C.ar    1  LIG1        0.0000
12  C        252.6480  250.1280  264.0260 C.ar    1  LIG1        0.0000
13  C        251.9480  248.9340  263.9840 C.ar    1  LIG1        0.0000
14  C        250.6530  248.8730  264.4520 C.ar    1  LIG1        0.0030
15  N        246.9450  249.9470  260.8700 N.pl3   1  LIG1       -0.0960
16  S        246.8710  248.5250  260.0240 S.O2    1  LIG1        0.1360
17  O        247.6000  248.7870  258.8330 O.2     1  LIG1       -0.1470
18  O        245.4860  248.2140  259.9830 O.2     1  LIG1       -0.1470
19  C        247.7610  247.3340  261.0650 C.3     1  LIG1        0.4670
20  F        247.9560  246.1460  260.3510 F       1  LIG1       -0.1710
21  F        249.0000  247.8680  261.4300 F       1  LIG1       -0.1710
@<TRIPOS>BOND
1    17    16    2
2    18    16    2
3    16    15    1
4    16    19    1
5    20    19    1
6    15     3    1
7    19    21    1
8     3     4   ar
9     3     2   ar
10     4     5   ar
11     2     1   ar
12    13    12   ar
13    13    14   ar
14    12    11   ar
15     5     6   ar
16    14     9   ar
17     1     6   ar
18     1     7    1
19    11    10   ar
20     9    10   ar
21     9     7    1
22     7     8    2

@<TRIPOS>MOLECULE
VINA_2684
22 23 0 0 0
SMALL
GASTEIGER

@<TRIPOS>ATOM
1  C        247.4880  250.1390  262.9830 C.3     1  LIG1        0.2070
2  C        247.3750  249.7120  264.4480 C.3     1  LIG1        0.0250
3  C        248.5060  250.3560  265.2540 C.3     1  LIG1       -0.0730
4  N        249.6640  250.5800  264.3790 N.4     1  LIG1        0.3900
5  C        250.7360  249.6190  264.7170 C.3     1  LIG1       -0.0580
6  C        252.0520  250.4080  264.5260 C.3     1  LIG1       -0.0230
7  C        251.6490  251.8150  265.0390 C.3     1  LIG1       -0.0230
8  C        250.6950  248.4210  263.7680 C.3     1  LIG1       -0.0230
9  C        250.1820  251.9460  264.5800 C.3     1  LIG1       -0.0580
10  C        249.3600  252.6590  265.6560 C.3     1  LIG1       -0.0230
11  H        249.3900  250.4590  263.4150 H       1  LIG1       -0.0800
12  O        247.7540  248.9720  262.1600 O.3     1  LIG1       -0.4450
13  C        247.3490  249.0250  260.8770 C.2     1  LIG1        0.3440
14  O        247.3440  250.0850  260.2830 O.2     1  LIG1       -0.2450
15  C        246.9060  247.7950  260.1930 C.ar    1  LIG1        0.1090
16  C        247.6920  246.6420  260.2390 C.ar    1  LIG1        0.0090
17  C        247.2690  245.4960  259.6030 C.ar    1  LIG1        0.0000
18  C        246.0720  245.4850  258.9070 C.ar    1  LIG1        0.0030
19  C        245.2870  246.6180  258.8480 C.ar    1  LIG1        0.0370
20  C        245.6940  247.7800  259.4870 C.ar    1  LIG1        0.1400
21  O        244.9230  248.8940  259.4310 O.3     1  LIG1       -0.5050
22  H        245.1610  249.5700  260.0800 H       1  LIG1        0.2920
@<TRIPOS>BOND
1    19    18   ar
2    19    20   ar
3    18    17   ar
4    21    20    1
5    21    22    1
6    20    15   ar
7    17    16   ar
8    15    16   ar
9    15    13    1
10    14    13    2
11    13    12    1
12    12     1    1
13     1     2    1
14    11     4    1
15     8     5    1
16     4     9    1
17     4     5    1
18     4     3    1
19     2     3    1
20     6     5    1
21     6     7    1
22     9     7    1
23     9    10    1

@<TRIPOS>MOLECULE
VINA_2826
20 21 0 0 0
SMALL
GASTEIGER

@<TRIPOS>ATOM
1  S        246.8170  248.3700  260.0430 S.O2    1  LIG1        0.0970
2  O        245.5330  248.7750  260.5020 O.2     1  LIG1       -0.1480
3  O        247.5590  249.0970  259.0740 O.2     1  LIG1       -0.1480
4  C        246.6260  246.7400  259.4030 C.ar    1  LIG1        0.1270
5  C        246.9440  245.6480  260.1890 C.ar    1  LIG1        0.0200
6  C        246.7940  244.3680  259.6860 C.ar    1  LIG1       -0.0030
7  C        246.3340  244.1820  258.3960 C.ar    1  LIG1       -0.0220
8  C        246.1780  242.7870  257.8460 C.3     1  LIG1        0.0310
9  C        246.0110  245.2750  257.6120 C.ar    1  LIG1       -0.0030
10  C        246.1600  246.5540  258.1150 C.ar    1  LIG1        0.0200
11  N        247.7800  248.2620  261.3850 N.am    1  LIG1       -0.0420
12  C        247.8060  249.2340  262.2490 C.2     1  LIG1        0.3410
13  O        247.0440  250.3330  262.0510 O.2     1  LIG1       -0.2490
14  N        248.6040  249.1440  263.3610 N.am    1  LIG1       -0.2880
15  H        249.1520  248.3550  263.5040 H       1  LIG1        0.1510
16  C        248.6320  250.2390  264.3350 C.3     1  LIG1        0.0730
17  C        247.5850  249.9950  265.4350 C.3     1  LIG1        0.0200
18  C        248.3570  249.9010  266.7660 C.3     1  LIG1        0.0020
19  C        249.6720  250.6770  266.4970 C.3     1  LIG1        0.0020
20  C        250.0060  250.2890  265.0340 C.3     1  LIG1        0.0200
@<TRIPOS>BOND
1     9    10   ar
2     9     7   ar
3     8     7    1
4    10     4   ar
5     7     6   ar
6     3     1    2
7     4     1    1
8     4     5   ar
9     6     5   ar
10     1     2    2
11     1    11    1
12    11    12   am
13    13    12    2
14    12    14   am
15    14    15    1
16    14    16    1
17    16    20    1
18    16    17    1
19    20    19    1
20    17    18    1
21    19    18    1

@<TRIPOS>MOLECULE
VINA_503
20 22 0 0 0
SMALL
GASTEIGER

@<TRIPOS>ATOM
1  C        247.2060  247.0220  259.4370 C.ar    1  LIG1        0.1390
2  C        246.5250  247.0220  258.2530 C.ar    1  LIG1        0.0370
3  C        245.8860  245.8500  257.8180 C.ar    1  LIG1        0.0030
4  C        245.1810  245.8110  256.6030 C.ar    1  LIG1        0.0000
5  C        244.5690  244.6590  256.2160 C.ar    1  LIG1        0.0000
6  C        244.6310  243.5120  257.0070 C.ar    1  LIG1        0.0000
7  C        245.3050  243.5120  258.1890 C.ar    1  LIG1        0.0000
8  C        245.9500  244.6840  258.6230 C.ar    1  LIG1        0.0000
9  C        246.6550  244.7210  259.8380 C.ar    1  LIG1        0.0030
10  C        247.2670  245.8700  260.2280 C.ar    1  LIG1        0.0370
11  O        247.8290  248.1560  259.8530 O.3     1  LIG1       -0.4730
12  C        247.8510  248.4030  261.2600 C.3     1  LIG1        0.2290
13  C        247.0260  249.6550  261.5700 C.3     1  LIG1        0.1660
14  N        246.9890  249.8690  263.0180 N.am    1  LIG1       -0.1770
15  N        248.1150  249.9380  263.8330 N.2     1  LIG1       -0.1840
16  C        247.8340  250.1290  265.0670 C.2     1  LIG1        0.0640
17  C        248.8160  250.2510  266.2030 C.3     1  LIG1        0.0490
18  C        246.3260  250.2130  265.1680 C.3     1  LIG1        0.1300
19  C        245.8580  250.0240  263.7390 C.2     1  LIG1        0.2500
20  O        244.7150  250.0150  263.3300 O.2     1  LIG1       -0.2730
@<TRIPOS>BOND
1     5     4   ar
2     5     6   ar
3     4     3   ar
4     6     7   ar
5     3     2   ar
6     3     8   ar
7     7     8   ar
8     2     1   ar
9     8     9   ar
10     1    11    1
11     1    10   ar
12     9    10   ar
13    11    12    1
14    12    13    1
15    13    14    1
16    14    19   am
17    14    15    1
18    20    19    2
19    19    18    1
20    15    16    2
21    16    18    1
22    16    17    1

@<TRIPOS>MOLECULE
VINA_2212
27 28 0 0 0
SMALL
GASTEIGER

@<TRIPOS>ATOM
1  N        247.3940  249.6240  261.1480 N.4     1  LIG1        0.3880
2  H        247.8840  248.8020  261.4680 H       1  LIG1       -0.0840
3  H        248.0330  250.4030  261.1070 H       1  LIG1       -0.0840
4  C        246.8390  249.3730  259.8110 C.3     1  LIG1       -0.0570
5  C        245.4240  248.8070  259.9440 C.3     1  LIG1       -0.0230
6  C        247.7250  248.3650  259.0730 C.3     1  LIG1        0.0050
7  C        247.1010  246.9960  259.1520 C.ar    1  LIG1       -0.0240
8  C        247.3870  246.1670  260.2200 C.ar    1  LIG1       -0.0040
9  C        246.8150  244.9110  260.2920 C.ar    1  LIG1       -0.0000
10  C        245.9560  244.4830  259.2970 C.ar    1  LIG1        0.0040
11  C        245.6700  245.3130  258.2290 C.ar    1  LIG1        0.0710
12  C        246.2390  246.5710  258.1590 C.ar    1  LIG1       -0.0010
13  C        244.7350  244.8470  257.1430 C.3     1  LIG1        0.4190
14  F        243.6500  245.7260  257.0530 F       1  LIG1       -0.1660
15  F        244.2680  243.5630  257.4480 F       1  LIG1       -0.1660
16  F        245.4150  244.8180  255.9220 F       1  LIG1       -0.1660
17  C        246.3020  249.9370  262.0800 C.3     1  LIG1       -0.0330
18  C        246.8860  250.3260  263.4390 C.3     1  LIG1        0.1860
19  O        248.1740  249.6790  263.6150 O.3     1  LIG1       -0.4480
20  C        248.9710  250.1590  264.5890 C.2     1  LIG1        0.3410
21  O        248.5580  251.0150  265.3470 O.2     1  LIG1       -0.2450
22  C        250.3490  249.6440  264.7380 C.ar    1  LIG1        0.0760
23  C        251.2280  250.2430  265.6430 C.ar    1  LIG1        0.0060
24  C        252.5130  249.7610  265.7730 C.ar    1  LIG1        0.0000
25  C        252.9290  248.6790  265.0160 C.ar    1  LIG1        0.0000
26  C        252.0640  248.0800  264.1180 C.ar    1  LIG1        0.0000
27  C        250.7760  248.5560  263.9740 C.ar    1  LIG1        0.0060
@<TRIPOS>BOND
1    16    13    1
2    14    13    1
3    13    15    1
4    13    11    1
5    12    11   ar
6    12     7   ar
7    11    10   ar
8     6     7    1
9     6     4    1
10     7     8   ar
11    10     9   ar
12     4     5    1
13     4     1    1
14     8     9   ar
15     3     1    1
16     1     2    1
17     1    17    1
18    17    18    1
19    18    19    1
20    19    20    1
21    27    26   ar
22    27    22   ar
23    26    25   ar
24    20    22    1
25    20    21    2
26    22    23   ar
27    25    24   ar
28    23    24   ar

@<TRIPOS>MOLECULE
VINA_3364
22 23 0 0 0
SMALL
GASTEIGER

@<TRIPOS>ATOM
1  C        246.6900  248.3900  260.1160 C.ar    1  LIG1        0.1720
2  C        245.5540  249.1240  260.4370 C.ar    1  LIG1        0.1720
3  C        245.5200  249.8680  261.6050 C.ar    1  LIG1        0.0370
4  C        246.6170  249.8800  262.4490 C.ar    1  LIG1       -0.0000
5  C        247.7430  249.1460  262.1310 C.ar    1  LIG1        0.0000
6  C        247.7860  248.4060  260.9650 C.ar    1  LIG1        0.0400
7  C        246.5790  250.6900  263.7190 C.3     1  LIG1        0.1570
8  S        248.2220  250.7300  264.5090 S.3     1  LIG1       -0.0420
9  C        247.6750  249.9280  265.9920 C.2     1  LIG1        0.2990
10  O        248.3630  249.6570  266.9570 O.2     1  LIG1       -0.2610
11  N        246.3720  249.6740  265.8580 N.am    1  LIG1       -0.1340
12  C        245.7170  250.0110  264.7600 C.2     1  LIG1        0.2630
13  O        244.5330  249.7970  264.6020 O.2     1  LIG1       -0.2720
14  O        244.4750  249.1110  259.6080 O.3     1  LIG1       -0.4720
15  C        243.6790  250.2970  259.5600 C.3     1  LIG1        0.2060
16  C        242.4080  250.0260  258.7520 C.3     1  LIG1        0.0510
17  O        246.7280  247.6580  258.9700 O.3     1  LIG1       -0.4720
18  C        247.0230  246.2660  259.0970 C.3     1  LIG1        0.2060
19  C        245.9300  245.5860  259.9240 C.3     1  LIG1        0.0470
20  C        246.0200  244.0710  259.7360 C.3     1  LIG1        0.0040
21  C        246.4220  243.7580  258.2930 C.3     1  LIG1        0.0000
22  C        247.3190  242.5190  258.2710 C.3     1  LIG1        0.0000
@<TRIPOS>BOND
1    22    21    1
2    21    20    1
3    16    15    1
4    17    18    1
5    17     1    1
6    18    19    1
7    15    14    1
8    14     2    1
9    20    19    1
10     1     2   ar
11     1     6   ar
12     2     3   ar
13     6     5   ar
14     3     4   ar
15     5     4   ar
16     4     7    1
17     7     8    1
18     7    12    1
19     8     9    1
20    13    12    2
21    12    11   am
22    11     9   am
23     9    10    2

@<TRIPOS>MOLECULE
VINA_801
19 21 0 0 0
SMALL
GASTEIGER

@<TRIPOS>ATOM
1  C        246.9400  246.5040  259.7110 C.ar    1  LIG1        0.0360
2  C        246.3740  246.7280  258.4630 C.ar    1  LIG1        0.0030
3  C        245.7440  245.6700  257.7920 C.ar    1  LIG1        0.0000
4  C        245.1590  245.8590  256.5260 C.ar    1  LIG1        0.0000
5  C        244.5570  244.8120  255.9010 C.ar    1  LIG1        0.0000
6  C        244.5090  243.5520  256.4950 C.ar    1  LIG1        0.0000
7  C        245.0650  243.3320  257.7190 C.ar    1  LIG1        0.0000
8  C        245.6970  244.3880  258.3960 C.ar    1  LIG1        0.0000
9  C        246.2800  244.1920  259.6620 C.ar    1  LIG1        0.0000
10  C        246.8910  245.2240  260.2970 C.ar    1  LIG1        0.0030
11  C        247.6030  247.6070  260.4210 C.2     1  LIG1        0.1930
12  O        248.4650  247.3690  261.2400 O.2     1  LIG1       -0.2890
13  C        247.2130  249.0340  260.1290 C.3     1  LIG1        0.1620
14  N        246.2960  249.5100  261.1650 N.pl3   1  LIG1       -0.2820
15  C        244.9490  249.5530  261.0880 C.3     1  LIG1        0.1860
16  N        244.4790  250.0400  262.2040 N.pl3   1  LIG1       -0.3140
17  H        243.5400  250.1780  262.4050 H       1  LIG1        0.1480
18  C        245.4990  250.3170  263.0290 C.2     1  LIG1        0.0750
19  C        246.6450  249.9920  262.4000 C.2     1  LIG1        0.0790
@<TRIPOS>BOND
1     5     6   ar
2     5     4   ar
3     6     7   ar
4     4     3   ar
5     7     8   ar
6     3     8   ar
7     3     2   ar
8     8     9   ar
9     2     1   ar
10     9    10   ar
11     1    10   ar
12     1    11    1
13    13    11    1
14    13    14    1
15    11    12    2
16    15    14    1
17    15    16    1
18    14    19    1
19    16    17    1
20    16    18    1
21    19    18    2

@<TRIPOS>MOLECULE
VINA_3011
21 22 0 0 0
SMALL
GASTEIGER

@<TRIPOS>ATOM
1  N        247.6040  249.7170  261.7000 N.pl3   1  LIG1       -0.1990
2  H        248.3440  250.3070  261.4860 H       1  LIG1        0.2980
3  C        247.3180  248.6270  260.8740 C.ar    1  LIG1        0.1360
4  C        248.0410  247.4480  261.0030 C.ar    1  LIG1        0.0400
5  C        247.7530  246.3690  260.1880 C.ar    1  LIG1       -0.0010
6  C        246.7530  246.4680  259.2370 C.ar    1  LIG1       -0.0220
7  C        246.0360  247.6420  259.1020 C.ar    1  LIG1       -0.0010
8  C        246.3150  248.7210  259.9170 C.ar    1  LIG1        0.0400
9  C        246.4440  245.2920  258.3470 C.3     1  LIG1        0.0260
10  C        246.4930  244.0030  259.1710 C.3     1  LIG1        0.0050
11  C        247.1180  242.8870  258.3310 C.3     1  LIG1        0.0000
12  C        246.5120  242.9080  256.9250 C.3     1  LIG1        0.0000
13  C        246.8330  249.9550  262.8230 C.ar    1  LIG1        0.3320
14  C        247.4510  250.1080  264.0770 C.ar    1  LIG1        0.1620
15  C        246.6480  250.3530  265.1990 C.ar    1  LIG1        0.0180
16  C        245.2780  250.4240  265.0220 C.ar    1  LIG1        0.0510
17  C        244.7440  250.2620  263.7560 C.ar    1  LIG1        0.2360
18  N        245.5160  250.0370  262.7110 N.ar    1  LIG1       -0.0360
19  C        248.9120  250.0170  264.2080 C.2     1  LIG1        0.3950
20  O        249.5410  250.9380  264.7120 O.co2   1  LIG1       -0.2400
21  O        249.5010  249.0190  263.8140 O.co2   1  LIG1       -0.2400
@<TRIPOS>BOND
1    12    11    1
2    11    10    1
3     9    10    1
4     9     6    1
5     7     6   ar
6     7     8   ar
7     6     5   ar
8     8     3   ar
9     5     4   ar
10     3     4   ar
11     3     1    1
12     2     1    1
13     1    13    1
14    18    13   ar
15    18    17   ar
16    13    14   ar
17    17    16   ar
18    21    19   ar
19    14    19    1
20    14    15   ar
21    19    20   ar
22    16    15   ar

@<TRIPOS>MOLECULE
VINA_1992
18 20 0 0 0
SMALL
GASTEIGER

@<TRIPOS>ATOM
1  C        244.3120  249.7290  260.0670 C.3     1  LIG1        0.0720
2  C        245.1890  249.8240  261.2870 C.ar    1  LIG1        0.1210
3  N        244.7720  250.1050  262.4860 N.ar    1  LIG1       -0.2310
4  C        245.8220  250.1040  263.3490 C.ar    1  LIG1        0.0980
5  C        246.9690  249.8020  262.5950 C.ar    1  LIG1        0.0790
6  C        248.2060  249.7320  263.2200 C.ar    1  LIG1        0.0190
7  C        248.3000  249.9610  264.5760 C.ar    1  LIG1        0.0020
8  C        247.1680  250.2580  265.3190 C.ar    1  LIG1        0.0020
9  C        245.9430  250.3310  264.7220 C.ar    1  LIG1        0.0210
10  N        246.5370  249.6340  261.2940 N.ar    1  LIG1       -0.3110
11  C        247.3740  249.3050  260.1380 C.3     1  LIG1        0.1340
12  C        247.1700  247.8600  259.7660 C.ar    1  LIG1        0.0010
13  C        247.5280  246.8600  260.6510 C.ar    1  LIG1       -0.0020
14  C        247.3350  245.5340  260.3110 C.ar    1  LIG1        0.0110
15  C        246.7830  245.2070  259.0850 C.ar    1  LIG1        0.0580
16 CL        246.5420  243.5420  258.6580 Cl      1  LIG1       -0.0820
17  C        246.4260  246.2080  258.2000 C.ar    1  LIG1        0.0110
18  C        246.6180  247.5340  258.5400 C.ar    1  LIG1       -0.0020
@<TRIPOS>BOND
1    17    18   ar
2    17    15   ar
3    18    12   ar
4    16    15    1
5    15    14   ar
6    12    11    1
7    12    13   ar
8     1     2    1
9    11    10    1
10    14    13   ar
11     2    10   ar
12     2     3   ar
13    10     5   ar
14     3     4   ar
15     5     6   ar
16     5     4   ar
17     6     7   ar
18     4     9   ar
19     7     8   ar
20     9     8   ar

@<TRIPOS>MOLECULE
VINA_4281
23 26 0 0 0
SMALL
GASTEIGER

@<TRIPOS>ATOM
1  C        245.8450  249.5520  260.2120 C.3     1  LIG1        0.1420
2  C        245.8980  249.6970  261.7110 C.ar    1  LIG1        0.0030
3  C        247.1160  249.7120  262.3540 C.ar    1  LIG1        0.0180
4  C        247.1630  249.8460  263.7380 C.ar    1  LIG1        0.0990
5  N        248.1830  249.8970  264.6590 N.ar    1  LIG1       -0.2300
6  N        247.5780  250.0430  265.9150 N.ar    1  LIG1       -0.0640
7  N        246.2990  250.0770  265.7730 N.ar    1  LIG1       -0.1290
8  C        249.6180  249.8140  264.3790 C.3     1  LIG1        0.1550
9  C        245.9700  249.9630  264.4720 C.ar    1  LIG1        0.1220
10  C        244.7440  249.9440  263.7940 C.ar    1  LIG1        0.0220
11  C        244.7190  249.8170  262.4360 C.ar    1  LIG1       -0.0010
12  C        246.1520  248.1250  259.8350 C.ar    1  LIG1        0.0020
13  C        247.4370  247.7680  259.4740 C.ar    1  LIG1       -0.0010
14  C        247.7190  246.4590  259.1270 C.ar    1  LIG1        0.0110
15  C        246.7140  245.5090  259.1390 C.ar    1  LIG1        0.0580
16  C        245.4280  245.8670  259.5010 C.ar    1  LIG1        0.0110
17 CL        247.0670  243.8660  258.7040 Cl      1  LIG1       -0.0820
18  C        245.1480  247.1760  259.8470 C.ar    1  LIG1       -0.0010
19  N        244.5040  249.9060  259.7350 N.ar    1  LIG1       -0.1840
20  N        243.5890  249.0560  259.0960 N.ar    1  LIG1       -0.1530
21  C        242.5240  249.7720  258.8430 C.ar    1  LIG1        0.2180
22  N        242.7210  251.0130  259.2850 N.ar    1  LIG1       -0.2030
23  C        243.9080  251.1060  259.8280 C.ar    1  LIG1        0.1860
@<TRIPOS>BOND
1    17    15    1
2    21    20   ar
3    21    22   ar
4    20    19   ar
5    14    15   ar
6    14    13   ar
7    15    16   ar
8    22    23   ar
9    13    12   ar
10    16    18   ar
11    19    23   ar
12    19     1    1
13    12    18   ar
14    12     1    1
15     1     2    1
16     2     3   ar
17     2    11   ar
18     3     4   ar
19    11    10   ar
20     4     9   ar
21     4     5   ar
22    10     9   ar
23     8     5    1
24     9     7   ar
25     5     6   ar
26     7     6   ar

@<TRIPOS>MOLECULE
VINA_2643
26 27 0 0 0
SMALL
GASTEIGER

@<TRIPOS>ATOM
1  C        246.8730  248.9430  260.8750 C.ar    1  LIG1        0.0350
2  C        247.6100  249.2640  262.0180 C.ar    1  LIG1        0.0100
3  C        247.0180  250.0080  263.0330 C.ar    1  LIG1        0.0870
4  C        245.6890  250.4410  262.8990 C.ar    1  LIG1        0.1430
5  C        244.9670  250.1210  261.7550 C.ar    1  LIG1        0.0370
6  C        245.5480  249.3820  260.7510 C.ar    1  LIG1        0.0060
7  C        247.7870  250.3490  264.2460 C.2     1  LIG1        0.2490
8  N        248.8510  251.1750  264.1590 N.am    1  LIG1       -0.3030
9  H        249.1080  251.5450  263.3010 H       1  LIG1        0.1500
10  O        247.4640  249.8850  265.3220 O.2     1  LIG1       -0.2700
11  C        249.6150  251.5120  265.3620 C.3     1  LIG1        0.0690
12  C        251.0910  251.6840  264.9980 C.3     1  LIG1       -0.0380
13  N        251.5200  250.6160  264.0580 N.4     1  LIG1        0.3890
14  C        252.7220  251.1800  263.3900 C.3     1  LIG1       -0.0770
15  C        252.3760  252.6670  263.1590 C.3     1  LIG1       -0.0250
16  H        250.7960  250.4290  263.3820 H       1  LIG1       -0.0800
17  C        251.3030  252.9980  264.2170 C.3     1  LIG1       -0.0210
18  C        251.8690  249.3930  264.7940 C.3     1  LIG1       -0.0770
19  C        251.2820  248.1780  264.0740 C.3     1  LIG1       -0.0250
20  O        245.1120  251.1720  263.8830 O.3     1  LIG1       -0.4710
21  C        244.1310  250.5130  264.6880 C.3     1  LIG1        0.2530
22  C        247.4900  248.1540  259.8020 C.2     1  LIG1        0.1730
23  O        247.7330  248.6690  258.7320 O.2     1  LIG1       -0.2910
24  C        247.8230  246.7010  260.0310 C.3     1  LIG1        0.0690
25  C        246.7690  245.8240  259.3540 C.3     1  LIG1        0.0080
26  C        246.3140  244.7310  260.3250 C.3     1  LIG1        0.0010
@<TRIPOS>BOND
1    23    22    2
2    25    24    1
3    25    26    1
4    22    24    1
5    22     1    1
6     6     1   ar
7     6     5   ar
8     1     2   ar
9     5     4   ar
10     2     3   ar
11     4     3   ar
12     4    20    1
13     3     7    1
14    15    14    1
15    15    17    1
16     9     8    1
17    16    13    1
18    14    13    1
19    20    21    1
20    13    18    1
21    13    12    1
22    19    18    1
23     8     7   am
24     8    11    1
25    17    12    1
26     7    10    2
27    12    11    1

@<TRIPOS>MOLECULE
VINA_766
27 28 0 0 0
SMALL
GASTEIGER

@<TRIPOS>ATOM
1  C        247.5550  250.4560  263.9390 C.ar    1  LIG1        0.0890
2  C        247.1660  249.7650  262.7790 C.ar    1  LIG1        0.0550
3  C        245.8380  249.7920  262.3750 C.ar    1  LIG1        0.0150
4  C        244.9050  250.4940  263.1130 C.ar    1  LIG1        0.0010
5  C        245.2860  251.1770  264.2580 C.ar    1  LIG1        0.0000
6  C        246.6000  251.1610  264.6740 C.ar    1  LIG1        0.0080
7  N        248.1060  249.0580  262.0380 N.pl3   1  LIG1       -0.3120
8  H        249.0280  249.0200  262.3350 H       1  LIG1        0.1520
9  C        247.7200  248.4000  260.8670 C.ar    1  LIG1        0.0480
10  C        247.6670  249.0950  259.6650 C.ar    1  LIG1        0.0150
11  C        247.2910  248.4390  258.5080 C.ar    1  LIG1        0.0010
12  C        246.9590  247.0970  258.5480 C.ar    1  LIG1        0.0040
13  C        247.0080  246.4050  259.7440 C.ar    1  LIG1        0.0730
14  C        247.3860  247.0530  260.9030 C.ar    1  LIG1        0.0180
15  C        246.6460  244.9420  259.7830 C.3     1  LIG1        0.4190
16  F        246.8960  244.4350  261.0620 F       1  LIG1       -0.1660
17  F        245.2890  244.7900  259.4770 F       1  LIG1       -0.1660
18  F        247.4160  244.2460  258.8460 F       1  LIG1       -0.1660
19  C        248.9610  250.4350  264.3770 C.2     1  LIG1        0.3430
20  O        249.5050  251.4650  264.7220 O.2     1  LIG1       -0.2450
21  O        249.6450  249.2730  264.3950 O.3     1  LIG1       -0.4350
22  C        250.9490  249.2840  265.0330 C.3     1  LIG1        0.2920
23  C        252.0230  249.3020  263.9770 C.2     1  LIG1        0.2640
24  O        252.5020  248.2600  263.5810 O.2     1  LIG1       -0.2710
25  N        252.4520  250.4750  263.4720 N.am    1  LIG1       -0.3260
26  H        253.1430  250.4860  262.7910 H       1  LIG1        0.1450
27  H        252.0690  251.3080  263.7870 H       1  LIG1        0.1450
@<TRIPOS>BOND
1    11    12   ar
2    11    10   ar
3    12    13   ar
4    18    15    1
5    17    15    1
6    10     9   ar
7    13    15    1
8    13    14   ar
9    15    16    1
10     9    14   ar
11     9     7    1
12     7     8    1
13     7     2    1
14     3     2   ar
15     3     4   ar
16     2     1   ar
17    26    25    1
18     4     5   ar
19    25    27    1
20    25    23   am
21    24    23    2
22     1    19    1
23     1     6   ar
24    23    22    1
25     5     6   ar
26    19    21    1
27    19    20    2
28    21    22    1

@<TRIPOS>MOLECULE
VINA_3466
26 27 0 0 0
SMALL
GASTEIGER

@<TRIPOS>ATOM
1  C        246.9800  248.1300  259.8660 C.2     1  LIG1        0.2060
2  O        247.3290  248.6020  258.8040 O.2     1  LIG1       -0.2840
3  S        247.9420  248.3660  261.2630 S.3     1  LIG1       -0.0790
4  C        247.0430  249.7340  262.0370 C.3     1  LIG1        0.0420
5  C        247.6310  250.0130  263.4200 C.3     1  LIG1       -0.0650
6  N        246.5610  249.9750  264.4250 N.4     1  LIG1        0.3880
7  H        245.9880  249.1570  264.2750 H       1  LIG1       -0.0800
8  C        245.7300  251.1810  264.3020 C.3     1  LIG1       -0.0770
9  C        244.2810  250.8390  264.6520 C.3     1  LIG1       -0.0230
10  C        243.4990  252.1290  264.9060 C.3     1  LIG1       -0.0020
11  C        247.1510  249.9200  265.7680 C.3     1  LIG1       -0.0770
12  C        248.6750  250.0000  265.6590 C.3     1  LIG1       -0.0230
13  C        249.2570  250.4780  266.9920 C.3     1  LIG1       -0.0020
14  C        245.7030  247.3360  259.9560 C.3     1  LIG1        0.1130
15  C        245.8270  246.0900  259.1180 C.ar    1  LIG1       -0.0110
16  C        246.1360  244.8820  259.7140 C.ar    1  LIG1       -0.0040
17  C        246.2490  243.7390  258.9450 C.ar    1  LIG1       -0.0000
18  C        246.0550  243.8040  257.5780 C.ar    1  LIG1       -0.0000
19  C        245.7460  245.0130  256.9810 C.ar    1  LIG1       -0.0000
20  C        245.6280  246.1550  257.7510 C.ar    1  LIG1       -0.0040
21  C        244.5550  248.1710  259.4480 C.ar    1  LIG1       -0.0110
22  C        243.6430  247.6250  258.5650 C.ar    1  LIG1       -0.0040
23  C        242.5890  248.3910  258.1000 C.ar    1  LIG1       -0.0000
24  C        242.4510  249.7000  258.5150 C.ar    1  LIG1       -0.0000
25  C        243.3640  250.2470  259.3980 C.ar    1  LIG1       -0.0000
26  C        244.4130  249.4790  259.8680 C.ar    1  LIG1       -0.0040
@<TRIPOS>BOND
1    19    18   ar
2    19    20   ar
3    18    17   ar
4    20    15   ar
5    23    24   ar
6    23    22   ar
7    24    25   ar
8    22    21   ar
9     2     1    2
10    17    16   ar
11    15    16   ar
12    15    14    1
13    25    26   ar
14    21    26   ar
15    21    14    1
16     1    14    1
17     1     3    1
18     3     4    1
19     4     5    1
20     5     6    1
21     7     6    1
22     8     6    1
23     8     9    1
24     6    11    1
25     9    10    1
26    12    11    1
27    12    13    1

@<TRIPOS>MOLECULE
VINA_1474
22 23 0 0 0
SMALL
GASTEIGER

@<TRIPOS>ATOM
1  N        247.4340  249.5620  261.2040 N.4     1  LIG1        0.3870
2  H        248.0800  250.2160  260.7850 H       1  LIG1       -0.0800
3  C        246.2160  249.4840  260.3860 C.3     1  LIG1       -0.0770
4  C        244.9870  249.5990  261.2880 C.3     1  LIG1       -0.0250
5  C        247.0860  250.0140  262.5570 C.3     1  LIG1       -0.0770
6  C        247.9580  249.2810  263.5790 C.3     1  LIG1       -0.0180
7  C        248.7950  250.2980  264.3560 C.3     1  LIG1        0.0240
8  C        250.1670  249.7280  264.6120 C.ar    1  LIG1       -0.0220
9  C        251.0150  250.3440  265.5130 C.ar    1  LIG1       -0.0040
10  C        252.2720  249.8220  265.7470 C.ar    1  LIG1       -0.0000
11  C        252.6830  248.6810  265.0820 C.ar    1  LIG1       -0.0000
12  C        251.8370  248.0680  264.1770 C.ar    1  LIG1       -0.0000
13  C        250.5780  248.5880  263.9450 C.ar    1  LIG1       -0.0040
14  C        248.0610  248.2360  261.2760 C.3     1  LIG1       -0.0770
15  C        247.8270  247.4880  259.9620 C.3     1  LIG1       -0.0180
16  C        247.4820  246.0270  260.2620 C.3     1  LIG1        0.0240
17  C        246.6650  245.4620  259.1280 C.ar    1  LIG1       -0.0220
18  C        246.1430  246.3050  258.1650 C.ar    1  LIG1       -0.0040
19  C        245.3950  245.7880  257.1240 C.ar    1  LIG1       -0.0000
20  C        245.1680  244.4260  257.0470 C.ar    1  LIG1       -0.0000
21  C        245.6900  243.5830  258.0100 C.ar    1  LIG1       -0.0000
22  C        246.4420  244.1010  259.0480 C.ar    1  LIG1       -0.0040
@<TRIPOS>BOND
1    20    19   ar
2    20    21   ar
3    19    18   ar
4    21    22   ar
5    18    17   ar
6    22    17   ar
7    17    16    1
8    15    16    1
9    15    14    1
10     3     1    1
11     3     4    1
12     2     1    1
13     1    14    1
14     1     5    1
15     5     6    1
16     6     7    1
17    13    12   ar
18    13     8   ar
19    12    11   ar
20     7     8    1
21     8     9   ar
22    11    10   ar
23     9    10   ar

@<TRIPOS>MOLECULE
VINA_3701
26 28 0 0 0
SMALL
GASTEIGER

@<TRIPOS>ATOM
1  C        246.7660  249.4890  259.6450 C.3     1  LIG1       -0.0150
2  C        247.5220  248.2320  259.2110 C.3     1  LIG1       -0.0810
3  N        246.6360  247.3810  258.4030 N.4     1  LIG1        0.3880
4  H        245.7930  247.8910  258.1800 H       1  LIG1       -0.0840
5  H        247.1070  247.1190  257.5510 H       1  LIG1       -0.0840
6  C        246.2910  246.1730  259.1640 C.3     1  LIG1       -0.0380
7  C        247.3480  245.9310  260.2430 C.3     1  LIG1       -0.0190
8  C        246.2450  244.9900  258.2320 C.ar    1  LIG1       -0.0420
9  C        245.6700  245.1170  256.9820 C.ar    1  LIG1       -0.0060
10  C        245.6310  244.0310  256.1250 C.ar    1  LIG1       -0.0000
11  C        246.1610  242.8190  256.5220 C.ar    1  LIG1       -0.0000
12  C        246.7320  242.6900  257.7750 C.ar    1  LIG1       -0.0000
13  C        246.7730  243.7760  258.6300 C.ar    1  LIG1       -0.0060
14  C        245.5340  249.0880  260.4580 C.3     1  LIG1        0.0420
15  C        244.3010  249.6830  259.8300 C.ar    1  LIG1       -0.0180
16  C        243.4370  248.8810  259.1070 C.ar    1  LIG1       -0.0040
17  C        242.3010  249.4270  258.5370 C.ar    1  LIG1       -0.0000
18  C        242.0360  250.7760  258.6800 C.ar    1  LIG1       -0.0000
19  C        242.9040  251.5790  259.3970 C.ar    1  LIG1       -0.0000
20  C        244.0350  251.0320  259.9730 C.ar    1  LIG1       -0.0040
21  C        245.6750  249.6000  261.8680 C.ar    1  LIG1       -0.0180
22  C        246.9130  249.9960  262.3400 C.ar    1  LIG1       -0.0040
23  C        247.0400  250.4700  263.6320 C.ar    1  LIG1       -0.0000
24  C        245.9320  250.5390  264.4570 C.ar    1  LIG1       -0.0000
25  C        244.6960  250.1380  263.9860 C.ar    1  LIG1       -0.0000
26  C        244.5670  249.6690  262.6920 C.ar    1  LIG1       -0.0040
@<TRIPOS>BOND
1    10    11   ar
2    10     9   ar
3    11    12   ar
4     9     8   ar
5     5     3    1
6    12    13   ar
7     4     3    1
8     8    13   ar
9     8     6    1
10     3     6    1
11     3     2    1
12    17    18   ar
13    17    16   ar
14    18    19   ar
15    16    15   ar
16     6     7    1
17     2     1    1
18    19    20   ar
19     1    14    1
20    15    20   ar
21    15    14    1
22    14    21    1
23    21    22   ar
24    21    26   ar
25    22    23   ar
26    26    25   ar
27    23    24   ar
28    25    24   ar

@<TRIPOS>MOLECULE
VINA_755
24 26 0 0 0
SMALL
GASTEIGER

@<TRIPOS>ATOM
1  C        246.6160  249.5110  261.9200 C.ar    1  LIG1        0.1350
2  C        246.5140  248.9360  260.6610 C.ar    1  LIG1        0.0160
3  C        245.3720  249.1310  259.9060 C.ar    1  LIG1       -0.0010
4  C        244.3300  249.8880  260.4090 C.ar    1  LIG1       -0.0000
5  C        244.4300  250.4600  261.6630 C.ar    1  LIG1        0.0030
6  C        245.5720  250.2730  262.4190 C.ar    1  LIG1        0.0370
7  O        247.7390  249.3250  262.6630 O.3     1  LIG1       -0.4780
8  C        247.9460  250.2200  263.7580 C.3     1  LIG1        0.1850
9  C        249.0920  249.7000  264.6300 C.3     1  LIG1       -0.0140
10  C        248.7580  249.9350  266.1040 C.3     1  LIG1       -0.0190
11  N        250.3290  250.4130  264.2880 N.4     1  LIG1        0.3910
12  C        250.3450  251.7150  264.9680 C.3     1  LIG1       -0.0770
13  C        251.5950  252.4950  264.5490 C.3     1  LIG1       -0.0230
14  C        252.8420  251.6980  264.9390 C.3     1  LIG1       -0.0040
15  C        252.7780  250.3150  264.2850 C.3     1  LIG1       -0.0230
16  C        251.4860  249.6160  264.7120 C.3     1  LIG1       -0.0770
17  H        250.3680  250.5570  263.2900 H       1  LIG1       -0.0800
18  C        247.6450  248.1060  260.1140 C.3     1  LIG1        0.0560
19  C        247.1140  246.7750  259.6470 C.ar    1  LIG1       -0.0180
20  C        247.1080  245.6920  260.5070 C.ar    1  LIG1       -0.0040
21  C        246.6170  244.4730  260.0770 C.ar    1  LIG1       -0.0000
22  C        246.1390  244.3350  258.7880 C.ar    1  LIG1       -0.0000
23  C        246.1420  245.4180  257.9300 C.ar    1  LIG1       -0.0000
24  C        246.6290  246.6380  258.3590 C.ar    1  LIG1       -0.0040
@<TRIPOS>BOND
1    23    24   ar
2    23    22   ar
3    24    19   ar
4    22    21   ar
5    19    18    1
6    19    20   ar
7     3     4   ar
8     3     2   ar
9    21    20   ar
10    18     2    1
11     4     5   ar
12     2     1   ar
13     5     6   ar
14     1     6   ar
15     1     7    1
16     7     8    1
17    17    11    1
18     8     9    1
19    15    16    1
20    15    14    1
21    11     9    1
22    11    16    1
23    11    12    1
24    13    14    1
25    13    12    1
26     9    10    1

@<TRIPOS>MOLECULE
VINA_546
18 19 0 0 0
SMALL
GASTEIGER

@<TRIPOS>ATOM
1  C        246.2210  250.0620  262.5080 C.ar    1  LIG1        0.0180
2  C        245.1070  249.8940  261.7820 C.ar    1  LIG1        0.0030
3  C        245.2750  249.1950  260.6110 C.ar    1  LIG1        0.0100
4  C        246.5650  248.7870  260.4050 C.ar    1  LIG1        0.0680
5  S        247.5620  249.3330  261.7470 S.2     1  LIG1       -0.0870
6  C        247.0390  248.0240  259.2490 C.2     1  LIG1        0.2020
7  O        247.7660  248.5510  258.4280 O.2     1  LIG1       -0.2860
8  C        246.6340  246.6120  259.0790 C.ar    1  LIG1        0.0400
9  C        246.8780  245.6850  260.0930 C.ar    1  LIG1        0.0030
10  C        246.4970  244.3700  259.9280 C.ar    1  LIG1        0.0000
11  C        245.8740  243.9680  258.7590 C.ar    1  LIG1        0.0000
12  C        245.6320  244.8810  257.7480 C.ar    1  LIG1        0.0000
13  C        246.0030  246.2010  257.9020 C.ar    1  LIG1        0.0030
14  C        246.2800  250.7980  263.8220 C.3     1  LIG1        0.1320
15  C        247.7230  250.8170  264.3320 C.3     1  LIG1        0.0170
16  C        245.4020  250.1000  264.8280 C.2     1  LIG1        0.3690
17  O        244.2060  250.3370  264.8610 O.co2   1  LIG1       -0.2450
18  O        245.8870  249.2980  265.6100 O.co2   1  LIG1       -0.2450
@<TRIPOS>BOND
1    12    13   ar
2    12    11   ar
3    13     8   ar
4     7     6    2
5    11    10   ar
6     8     6    1
7     8     9   ar
8     6     4    1
9    10     9   ar
10     4     3   ar
11     4     5   ar
12     3     2   ar
13     5     1   ar
14     2     1   ar
15     1    14    1
16    14    15    1
17    14    16    1
18    16    17   ar
19    16    18   ar

@<TRIPOS>MOLECULE
VINA_1166
22 24 0 0 0
SMALL
GASTEIGER

@<TRIPOS>ATOM
1  C        247.0410  249.6280  262.6340 C.3     1  LIG1        0.0940
2  N        248.4000  249.3000  263.0750 N.am    1  LIG1       -0.3000
3  H        248.9300  248.6590  262.5760 H       1  LIG1        0.1500
4  C        248.9110  249.8880  264.1740 C.2     1  LIG1        0.2470
5  O        248.2450  250.6920  264.7990 O.2     1  LIG1       -0.2700
6  C        250.2820  249.5590  264.6180 C.ar    1  LIG1        0.0720
7  C        250.9180  250.3300  265.5920 C.ar    1  LIG1        0.1030
8  N        252.1380  250.0380  265.9870 N.ar    1  LIG1       -0.2420
9  C        252.8060  249.0150  265.4870 C.ar    1  LIG1        0.0990
10  C        252.2460  248.2020  264.5180 C.ar    1  LIG1        0.0210
11  C        250.9620  248.4630  264.0730 C.ar    1  LIG1        0.0080
12  C        247.0700  250.0430  261.1620 C.3     1  LIG1        0.0490
13  C        246.1360  249.1620  260.3720 C.ar    1  LIG1       -0.0050
14  C        246.4120  247.8030  259.8970 C.ar    1  LIG1        0.0110
15  C        247.5080  246.9450  259.9980 C.ar    1  LIG1        0.0010
16  C        247.4510  245.7030  259.4310 C.ar    1  LIG1        0.0000
17  C        246.3110  245.2880  258.7560 C.ar    1  LIG1        0.0010
18  C        245.2180  246.1200  258.6440 C.ar    1  LIG1        0.0150
19  C        245.2550  247.3890  259.2150 C.ar    1  LIG1        0.0480
20  N        244.3520  248.4260  259.2770 N.ar    1  LIG1       -0.3120
21  H        243.4640  248.4160  258.8880 H       1  LIG1        0.1520
22  C        244.8930  249.4720  259.9750 C.ar    1  LIG1        0.0580
@<TRIPOS>BOND
1    18    17   ar
2    18    19   ar
3    17    16   ar
4    21    20    1
5    19    20   ar
6    19    14   ar
7    20    22   ar
8    16    15   ar
9    14    15   ar
10    14    13   ar
11    22    13   ar
12    13    12    1
13    12     1    1
14     3     2    1
15     1     2    1
16     2     4   am
17    11    10   ar
18    11     6   ar
19     4     6    1
20     4     5    2
21    10     9   ar
22     6     7   ar
23     9     8   ar
24     7     8   ar

@<TRIPOS>MOLECULE
VINA_741
18 19 0 0 0
SMALL
GASTEIGER

@<TRIPOS>ATOM
1  C        245.8090  250.2050  262.6380 C.ar    1  LIG1        0.0180
2  C        244.7530  249.8990  261.8700 C.ar    1  LIG1        0.0030
3  C        245.0500  249.2030  260.7250 C.ar    1  LIG1        0.0100
4  C        246.3850  248.9390  260.5810 C.ar    1  LIG1        0.0680
5  S        247.2550  249.6190  261.9500 S.2     1  LIG1       -0.0870
6  C        246.9930  248.2140  259.4640 C.2     1  LIG1        0.2020
7  O        247.7460  248.7920  258.7020 O.2     1  LIG1       -0.2860
8  C        246.6920  246.7810  259.2590 C.ar    1  LIG1        0.0400
9  C        246.9570  245.8570  260.2730 C.ar    1  LIG1        0.0030
10  C        246.6680  244.5220  260.0780 C.ar    1  LIG1        0.0000
11  C        246.1280  244.0960  258.8780 C.ar    1  LIG1        0.0000
12  C        245.8630  245.0070  257.8690 C.ar    1  LIG1        0.0000
13  C        246.1420  246.3450  258.0520 C.ar    1  LIG1        0.0030
14  C        245.7270  250.9690  263.9340 C.3     1  LIG1        0.1320
15  C        244.2690  251.0310  264.3980 C.3     1  LIG1        0.0170
16  C        246.5560  250.2710  264.9810 C.2     1  LIG1        0.3690
17  O        246.1040  249.3070  265.5740 O.co2   1  LIG1       -0.2450
18  O        247.6800  250.6720  265.2380 O.co2   1  LIG1       -0.2450
@<TRIPOS>BOND
1    12    13   ar
2    12    11   ar
3    13     8   ar
4     7     6    2
5    11    10   ar
6     8     6    1
7     8     9   ar
8     6     4    1
9    10     9   ar
10     4     3   ar
11     4     5   ar
12     3     2   ar
13     2     1   ar
14     5     1   ar
15     1    14    1
16    14    15    1
17    14    16    1
18    16    18   ar
19    16    17   ar

@<TRIPOS>MOLECULE
VINA_789
19 20 0 0 0
SMALL
GASTEIGER

@<TRIPOS>ATOM
1  C        246.2640  244.7640  258.7090 C.ar    1  LIG1        0.1500
2  C        245.9250  245.7980  257.8500 C.ar    1  LIG1        0.0370
3  C        246.3260  247.0900  258.1330 C.ar    1  LIG1       -0.0010
4  C        247.0780  247.3480  259.2660 C.ar    1  LIG1       -0.0180
5  C        247.4170  246.3180  260.1230 C.ar    1  LIG1       -0.0010
6  C        247.0120  245.0260  259.8480 C.ar    1  LIG1        0.0370
7  C        247.5210  248.7560  259.5700 C.3     1  LIG1        0.0530
8  C        246.7760  249.2680  260.7770 C.ar    1  LIG1       -0.0180
9  C        247.4670  249.5810  261.9330 C.ar    1  LIG1       -0.0040
10  C        246.7830  250.0510  263.0390 C.ar    1  LIG1       -0.0000
11  C        245.4120  250.2070  262.9890 C.ar    1  LIG1       -0.0000
12  C        244.7220  249.8940  261.8330 C.ar    1  LIG1       -0.0000
13  C        245.4050  249.4290  260.7250 C.ar    1  LIG1       -0.0040
14  O        245.8640  243.4930  258.4350 O.3     1  LIG1       -0.4100
15  C        246.7610  242.6850  257.8390 C.2     1  LIG1        0.4030
16  N        247.5040  241.8400  258.5800 N.am    1  LIG1       -0.2950
17  H        247.3930  241.8150  259.5440 H       1  LIG1        0.1480
18  H        248.1490  241.2560  258.1510 H       1  LIG1        0.1480
19  O        246.8980  242.7150  256.6320 O.2     1  LIG1       -0.2260
@<TRIPOS>BOND
1    19    15    2
2    15    14    1
3    15    16   am
4     2     3   ar
5     2     1   ar
6     3     4   ar
7    18    16    1
8    14     1    1
9    16    17    1
10     1     6   ar
11     4     7    1
12     4     5   ar
13     7     8    1
14     6     5   ar
15    13     8   ar
16    13    12   ar
17     8     9   ar
18    12    11   ar
19     9    10   ar
20    11    10   ar

@<TRIPOS>MOLECULE
VINA_259
19 20 0 0 0
SMALL
GASTEIGER

@<TRIPOS>ATOM
1  N        247.7990  249.6720  261.7610 N.pl3   1  LIG1       -0.3320
2  H        248.6890  250.0500  261.8290 H       1  LIG1        0.1470
3  C        246.8800  249.8760  262.7800 C.ar    1  LIG1        0.0510
4  C        247.3200  250.1100  264.0950 C.ar    1  LIG1        0.0930
5  C        246.3820  250.3130  265.1110 C.ar    1  LIG1        0.0080
6  C        245.0360  250.2790  264.8200 C.ar    1  LIG1        0.0000
7  C        244.6050  250.0550  263.5210 C.ar    1  LIG1        0.0010
8  C        245.5170  249.8500  262.5070 C.ar    1  LIG1        0.0150
9  C        248.7590  250.1380  264.3980 C.2     1  LIG1        0.3890
10  O        249.2420  251.0970  264.9860 O.co2   1  LIG1       -0.2400
11  O        249.4750  249.2060  264.0600 O.co2   1  LIG1       -0.2400
12  C        247.4240  248.8860  260.5840 C.3     1  LIG1        0.0920
13  C        248.0060  247.4770  260.7050 C.3     1  LIG1        0.0480
14  C        247.1970  246.5240  259.8620 C.ar    1  LIG1       -0.0210
15  C        246.9110  245.2560  260.3340 C.ar    1  LIG1       -0.0040
16  C        246.1700  244.3810  259.5610 C.ar    1  LIG1       -0.0000
17  C        245.7130  244.7770  258.3170 C.ar    1  LIG1       -0.0000
18  C        245.9980  246.0440  257.8460 C.ar    1  LIG1       -0.0000
19  C        246.7350  246.9200  258.6210 C.ar    1  LIG1       -0.0040
@<TRIPOS>BOND
1    18    17   ar
2    18    19   ar
3    17    16   ar
4    19    14   ar
5    16    15   ar
6    14    15   ar
7    14    13    1
8    12    13    1
9    12     1    1
10     1     2    1
11     1     3    1
12     8     3   ar
13     8     7   ar
14     3     4   ar
15     7     6   ar
16    11     9   ar
17     4     9    1
18     4     5   ar
19     9    10   ar
20     6     5   ar

@<TRIPOS>MOLECULE
VINA_900
19 20 0 0 0
SMALL
GASTEIGER

@<TRIPOS>ATOM
1  C        248.1970  249.3450  263.0180 C.ar    1  LIG1        0.3710
2  N        249.1290  249.3360  263.9560 N.ar    1  LIG1        0.0820
3  N        248.9270  249.7510  265.1510 N.ar    1  LIG1       -0.0330
4  C        247.7760  250.2270  265.5670 C.ar    1  LIG1        0.1490
5  C        246.6960  250.2930  264.6680 C.ar    1  LIG1        0.0300
6  C        245.4360  250.7880  265.0320 C.ar    1  LIG1        0.0020
7  C        244.4400  250.8260  264.1010 C.ar    1  LIG1        0.0000
8  C        244.6510  250.3700  262.8020 C.ar    1  LIG1        0.0000
9  C        245.8640  249.8830  262.4150 C.ar    1  LIG1        0.0080
10  C        246.9110  249.8350  263.3410 C.ar    1  LIG1        0.0880
11  N        248.4750  248.8810  261.7440 N.pl3   1  LIG1       -0.1050
12  H        248.9110  249.4630  261.1010 H       1  LIG1        0.3280
13  N        248.1280  247.5740  261.3810 N.2     1  LIG1       -0.0950
14  C        247.7790  247.3100  260.1570 C.2     1  LIG1        0.0990
15  C        247.7480  248.4090  259.1270 C.3     1  LIG1        0.0560
16  C        247.4160  245.9390  259.7780 C.2     1  LIG1        0.0100
17  C        246.1760  245.6660  259.3780 C.2     1  LIG1       -0.0420
18  C        245.1040  246.7210  259.4700 C.3     1  LIG1        0.0260
19  C        245.8450  244.3000  258.8330 C.3     1  LIG1        0.0260
@<TRIPOS>BOND
1    19    17    1
2    15    14    1
3    17    18    1
4    17    16    2
5    16    14    1
6    14    13    2
7    12    11    1
8    13    11    1
9    11     1    1
10     9     8   ar
11     9    10   ar
12     8     7   ar
13     1    10   ar
14     1     2   ar
15    10     5   ar
16     2     3   ar
17     7     6   ar
18     5     6   ar
19     5     4   ar
20     3     4   ar

@<TRIPOS>MOLECULE
VINA_3824
19 20 0 0 0
SMALL
GASTEIGER

@<TRIPOS>ATOM
1  C        246.3570  249.3420  260.9090 C.2     1  LIG1        0.2460
2  O        245.4700  249.6430  260.1340 O.2     1  LIG1       -0.2700
3  N        247.3890  248.5840  260.4890 N.am    1  LIG1       -0.2970
4  H        248.0970  248.3430  261.1070 H       1  LIG1        0.1500
5  C        246.3040  249.8070  262.3100 C.ar    1  LIG1        0.0530
6  C        245.1000  250.2630  262.8520 C.ar    1  LIG1        0.0000
7  C        245.0560  250.6910  264.1630 C.ar    1  LIG1       -0.0220
8  C        243.7560  251.1770  264.7520 C.3     1  LIG1        0.0310
9  C        246.2030  250.6790  264.9380 C.ar    1  LIG1       -0.0090
10  C        247.4000  250.2340  264.4040 C.ar    1  LIG1       -0.0220
11  C        248.6440  250.2250  265.2550 C.3     1  LIG1        0.0310
12  C        247.4570  249.7980  263.0970 C.ar    1  LIG1        0.0000
13  C        247.4450  248.1270  259.0980 C.3     1  LIG1        0.1170
14  C        246.8750  246.7350  259.0030 C.ar    1  LIG1        0.0010
15  C        246.0960  246.3600  257.9190 C.ar    1  LIG1        0.0180
16  C        245.5920  245.0750  257.8660 C.ar    1  LIG1        0.0990
17  N        245.8450  244.2100  258.8290 N.ar    1  LIG1       -0.2420
18  C        246.5810  244.5320  259.8730 C.ar    1  LIG1        0.0990
19  C        247.1240  245.7980  259.9930 C.ar    1  LIG1        0.0180
@<TRIPOS>BOND
1    16    15   ar
2    16    17   ar
3    15    14   ar
4    17    18   ar
5    14    13    1
6    14    19   ar
7    13     3    1
8    18    19   ar
9     2     1    2
10     3     1   am
11     3     4    1
12     1     5    1
13     5     6   ar
14     5    12   ar
15     6     7   ar
16    12    10   ar
17     7     8    1
18     7     9   ar
19    10     9   ar
20    10    11    1

@<TRIPOS>MOLECULE
VINA_3571
20 21 0 0 0
SMALL
GASTEIGER

@<TRIPOS>ATOM
1  C        244.1600  249.5290  259.5400 C.3     1  LIG1        0.0330
2  C        245.2060  249.4430  260.6210 C.ar    1  LIG1       -0.0040
3  C        245.0930  249.9220  261.9280 C.ar    1  LIG1        0.0080
4  C        246.2530  249.6510  262.5740 C.ar    1  LIG1        0.0400
5  N        247.0900  249.0100  261.7230 N.ar    1  LIG1       -0.2860
6  C        248.4430  248.5450  262.0410 C.3     1  LIG1        0.1170
7  C        246.4610  248.8750  260.5050 C.ar    1  LIG1        0.0870
8  C        247.0190  248.2460  259.3060 C.2     1  LIG1        0.2090
9  O        247.7930  248.8650  258.5990 O.2     1  LIG1       -0.2850
10  C        246.6450  246.8600  258.9560 C.ar    1  LIG1        0.0400
11  C        246.9760  245.8070  259.8100 C.ar    1  LIG1        0.0040
12  C        246.6200  244.5160  259.4800 C.ar    1  LIG1        0.0110
13  C        245.9430  244.2620  258.2980 C.ar    1  LIG1        0.0580
14  C        245.6150  245.3030  257.4440 C.ar    1  LIG1        0.0110
15 CL        245.5040  242.6340  257.8860 Cl      1  LIG1       -0.0820
16  C        245.9610  246.5980  257.7650 C.ar    1  LIG1        0.0040
17  C        246.5610  250.0000  264.0070 C.3     1  LIG1        0.1550
18  C        245.4830  250.9040  264.5470 C.2     1  LIG1        0.3700
19  O        244.4540  250.4270  264.9920 O.co2   1  LIG1       -0.2450
20  O        245.6410  252.1120  264.5400 O.co2   1  LIG1       -0.2450
@<TRIPOS>BOND
1    14    16   ar
2    14    13   ar
3    16    10   ar
4    15    13    1
5    13    12   ar
6     9     8    2
7    10     8    1
8    10    11   ar
9     8     7    1
10    12    11   ar
11     1     2    1
12     7     2   ar
13     7     5   ar
14     2     3   ar
15     5     6    1
16     5     4   ar
17     3     4   ar
18     4    17    1
19    17    18    1
20    20    18   ar
21    18    19   ar

@<TRIPOS>MOLECULE
VINA_3205
19 21 0 0 0
SMALL
GASTEIGER

@<TRIPOS>ATOM
1  C        246.9590  250.5420  264.0340 C.ar    1  LIG1        0.0830
2  C        246.8070  249.8840  262.8200 C.ar    1  LIG1        0.0260
3  C        247.8700  249.1220  262.3110 C.ar    1  LIG1        0.0820
4  N        249.0170  249.0040  262.9460 N.ar    1  LIG1       -0.2450
5  C        249.2500  249.6010  264.1150 C.ar    1  LIG1        0.0820
6  C        250.4880  249.4560  264.7700 C.ar    1  LIG1        0.0190
7  C        250.6960  250.0770  265.9630 C.ar    1  LIG1        0.0020
8  C        249.7030  250.8560  266.5510 C.ar    1  LIG1        0.0000
9  C        248.4930  251.0200  265.9470 C.ar    1  LIG1        0.0020
10  C        248.2430  250.3960  264.7190 C.ar    1  LIG1        0.0240
11  C        247.6930  248.4200  261.0170 C.ar    1  LIG1        0.0180
12  C        247.3810  249.1420  259.8660 C.ar    1  LIG1        0.0020
13  C        247.2180  248.4830  258.6650 C.ar    1  LIG1        0.0000
14  C        247.3640  247.1100  258.6010 C.ar    1  LIG1        0.0000
15  C        247.6730  246.3870  259.7390 C.ar    1  LIG1        0.0000
16  C        247.8440  247.0370  260.9440 C.ar    1  LIG1        0.0020
17  C        245.8680  251.3560  264.6080 C.2     1  LIG1        0.3880
18  O        245.9650  252.5740  264.6380 O.co2   1  LIG1       -0.2410
19  O        244.8680  250.8090  265.0520 O.co2   1  LIG1       -0.2410
@<TRIPOS>BOND
1    14    13   ar
2    14    15   ar
3    13    12   ar
4    15    16   ar
5    12    11   ar
6    16    11   ar
7    11     3    1
8     3     2   ar
9     3     4   ar
10     2     1   ar
11     4     5   ar
12     1    17    1
13     1    10   ar
14     5    10   ar
15     5     6   ar
16    17    18   ar
17    17    19   ar
18    10     9   ar
19     6     7   ar
20     9     8   ar
21     7     8   ar

@<TRIPOS>MOLECULE
VINA_2641
21 22 0 0 0
SMALL
GASTEIGER

@<TRIPOS>ATOM
1  O        247.4320  249.3590  259.7980 O.3     1  LIG1       -0.4460
2  C        246.2490  249.5300  260.4180 C.2     1  LIG1        0.3410
3  O        245.2170  249.4940  259.7790 O.2     1  LIG1       -0.2450
4  C        246.2070  249.7630  261.8770 C.ar    1  LIG1        0.0790
5  C        244.9840  249.9690  262.5190 C.ar    1  LIG1        0.0070
6  C        244.9490  250.1800  263.8830 C.ar    1  LIG1        0.0030
7  C        246.1230  250.2000  264.6140 C.ar    1  LIG1        0.0370
8  C        247.3420  250.0030  263.9840 C.ar    1  LIG1        0.1390
9  C        247.3900  249.7840  262.6170 C.ar    1  LIG1        0.0430
10  O        248.4930  250.0230  264.7080 O.3     1  LIG1       -0.4710
11  C        248.3650  249.9870  266.1300 C.3     1  LIG1        0.2530
12  C        247.5360  248.2440  258.8740 C.3     1  LIG1        0.2070
13  C        247.9510  246.9850  259.6370 C.3     1  LIG1        0.0250
14  C        246.7680  246.0160  259.7040 C.3     1  LIG1       -0.0730
15  N        246.8640  245.0510  258.6000 N.4     1  LIG1        0.3870
16  C        246.8380  243.6870  259.1420 C.3     1  LIG1       -0.0770
17  C        247.0190  242.6790  258.0040 C.3     1  LIG1       -0.0230
18  C        245.8810  242.8480  256.9930 C.3     1  LIG1       -0.0040
19  C        245.8690  244.2970  256.4910 C.3     1  LIG1       -0.0230
20  C        245.7320  245.2440  257.6860 C.3     1  LIG1       -0.0770
21  H        247.7280  245.1990  258.1010 H       1  LIG1       -0.0800
@<TRIPOS>BOND
1    19    18    1
2    19    20    1
3    18    17    1
4    20    15    1
5    17    16    1
6    21    15    1
7    15    16    1
8    15    14    1
9    12    13    1
10    12     1    1
11    13    14    1
12     3     2    2
13     1     2    1
14     2     4    1
15     4     5   ar
16     4     9   ar
17     5     6   ar
18     9     8   ar
19     6     7   ar
20     8     7   ar
21     8    10    1
22    10    11    1

@<TRIPOS>MOLECULE
VINA_3231
20 22 0 0 0
SMALL
GASTEIGER

@<TRIPOS>ATOM
1  C        246.6550  246.7140  258.5780 C.3     1  LIG1        0.0470
2  C        247.0990  245.6680  259.4030 C.2     1  LIG1        0.0100
3  C        246.7310  244.3900  259.1320 C.2     1  LIG1        0.1230
4  N        245.9460  244.0960  258.0860 N.ar    1  LIG1       -0.2810
5  C        245.6140  242.8170  257.8670 C.ar    1  LIG1        0.0660
6  C        244.8220  242.4630  256.8230 C.ar    1  LIG1        0.0160
7  C        244.3360  243.4430  255.9520 C.ar    1  LIG1        0.0030
8  C        244.6720  244.7450  256.1730 C.ar    1  LIG1        0.0150
9  C        245.4960  245.0660  257.2690 C.ar    1  LIG1        0.0530
10  C        245.8410  246.4080  257.5040 C.2     1  LIG1        0.0290
11  N        247.0230  248.0330  258.8400 N.pl3   1  LIG1       -0.3130
12  H        247.6440  248.4900  258.2510 H       1  LIG1        0.1520
13  C        246.4980  248.6970  259.9530 C.ar    1  LIG1        0.0490
14  C        247.3240  249.0240  261.0210 C.ar    1  LIG1        0.0270
15  C        246.8040  249.6860  262.1170 C.ar    1  LIG1        0.0690
16 CL        247.8340  250.1030  263.4490 Cl      1  LIG1       -0.0810
17  C        245.4570  250.0100  262.1550 C.ar    1  LIG1        0.0680
18  C        244.6320  249.6800  261.0960 C.ar    1  LIG1        0.0130
19 CL        244.8040  250.8360  263.5360 Cl      1  LIG1       -0.0810
20  C        245.1490  249.0240  259.9940 C.ar    1  LIG1        0.0150
@<TRIPOS>BOND
1     7     8   ar
2     7     6   ar
3     8     9   ar
4     6     5   ar
5     9    10    2
6     9     4   ar
7    10     1    1
8     5     4   ar
9     4     3    1
10    12    11    1
11     1    11    1
12     1     2    1
13    11    13    1
14     3     2    2
15    13    20   ar
16    13    14   ar
17    20    18   ar
18    14    15   ar
19    18    17   ar
20    15    17   ar
21    15    16    1
22    17    19    1

@<TRIPOS>MOLECULE
VINA_1179
22 23 0 0 0
SMALL
GASTEIGER

@<TRIPOS>ATOM
1  C        247.1300  249.9890  263.7390 C.ar    1  LIG1        0.1350
2  C        246.4320  249.9420  262.5420 C.ar    1  LIG1        0.0160
3  C        245.0520  249.9700  262.5460 C.ar    1  LIG1       -0.0010
4  C        244.3640  250.0440  263.7430 C.ar    1  LIG1       -0.0000
5  C        245.0580  250.0900  264.9400 C.ar    1  LIG1        0.0030
6  C        246.4380  250.0630  264.9400 C.ar    1  LIG1        0.0370
7  O        248.4880  249.9610  263.7380 O.3     1  LIG1       -0.4780
8  C        249.1530  250.6720  264.7860 C.3     1  LIG1        0.1830
9  C        250.4740  249.9740  265.1180 C.3     1  LIG1       -0.0290
10  N        251.4980  250.3740  264.1430 N.4     1  LIG1        0.3890
11  H        251.0530  250.6250  263.2720 H       1  LIG1       -0.0800
12  C        252.2440  251.5260  264.6640 C.3     1  LIG1       -0.0770
13  C        252.1690  252.6790  263.6610 C.3     1  LIG1       -0.0250
14  C        252.4210  249.2540  263.9160 C.3     1  LIG1       -0.0770
15  C        251.7340  247.9420  264.3020 C.3     1  LIG1       -0.0250
16  C        247.1810  249.8610  261.2360 C.3     1  LIG1        0.0560
17  C        246.9420  248.5150  260.6030 C.ar    1  LIG1       -0.0180
18  C        247.8690  247.5030  260.7590 C.ar    1  LIG1       -0.0040
19  C        247.6490  246.2680  260.1770 C.ar    1  LIG1       -0.0000
20  C        246.5020  246.0450  259.4390 C.ar    1  LIG1       -0.0000
21  C        245.5740  247.0580  259.2830 C.ar    1  LIG1       -0.0000
22  C        245.7920  248.2920  259.8700 C.ar    1  LIG1       -0.0040
@<TRIPOS>BOND
1    21    20   ar
2    21    22   ar
3    20    19   ar
4    22    17   ar
5    19    18   ar
6    17    18   ar
7    17    16    1
8    16     2    1
9     2     3   ar
10     2     1   ar
11     3     4   ar
12    11    10    1
13    13    12    1
14     7     1    1
15     7     8    1
16     1     6   ar
17     4     5   ar
18    14    10    1
19    14    15    1
20    10    12    1
21    10     9    1
22     8     9    1
23     6     5   ar

@<TRIPOS>MOLECULE
VINA_1883
21 23 0 0 0
SMALL
GASTEIGER

@<TRIPOS>ATOM
1  C        246.1080  244.3750  258.4630 C.ar    1  LIG1        0.0110
2  C        246.8950  243.2930  258.6910 C.ar    1  LIG1        0.0620
3  N        246.4070  242.2150  258.0140 N.ar    1  LIG1       -0.3120
4  H        246.8000  241.3290  258.0230 H       1  LIG1        0.1520
5  C        245.2700  242.5660  257.3160 C.ar    1  LIG1        0.0480
6  C        244.4050  241.8590  256.4880 C.ar    1  LIG1        0.0150
7  C        243.3240  242.4960  255.9180 C.ar    1  LIG1        0.0130
8  C        243.0880  243.8420  256.1610 C.ar    1  LIG1        0.0580
9  C        243.9350  244.5610  256.9790 C.ar    1  LIG1        0.0130
10 CL        241.7200  244.6240  255.4330 Cl      1  LIG1       -0.0820
11  C        245.0260  243.9270  257.5680 C.ar    1  LIG1        0.0150
12  C        246.2940  245.7330  259.0080 C.2     1  LIG1       -0.0290
13  C        245.2440  246.5170  259.1320 C.2     1  LIG1       -0.0530
14  C        245.3280  247.9130  259.6800 C.3     1  LIG1       -0.0510
15  N        246.7110  248.3990  259.6340 N.4     1  LIG1        0.3900
16  H        246.9960  248.5180  258.6730 H       1  LIG1       -0.0790
17  C        247.5850  247.4150  260.2930 C.3     1  LIG1       -0.0720
18  C        247.6780  246.1720  259.4050 C.3     1  LIG1        0.0030
19  C        246.8030  249.6860  260.3350 C.3     1  LIG1       -0.0770
20  C        247.3170  249.4570  261.7580 C.3     1  LIG1       -0.0230
21  C        246.3430  250.0830  262.7590 C.3     1  LIG1       -0.0020
@<TRIPOS>BOND
1    10     8    1
2     7     8   ar
3     7     6   ar
4     8     9   ar
5     6     5   ar
6     9    11   ar
7     5    11   ar
8     5     3   ar
9    11     1   ar
10     3     4    1
11     3     2   ar
12     1     2   ar
13     1    12    1
14    16    15    1
15    12    13    2
16    12    18    1
17    13    14    1
18    18    17    1
19    15    14    1
20    15    17    1
21    15    19    1
22    19    20    1
23    20    21    1

@<TRIPOS>MOLECULE
VINA_899
19 20 0 0 0
SMALL
GASTEIGER

@<TRIPOS>ATOM
1  C        248.1920  249.3410  263.0070 C.ar    1  LIG1        0.3710
2  N        249.1230  249.3350  263.9480 N.ar    1  LIG1        0.0820
3  N        248.9160  249.7420  265.1430 N.ar    1  LIG1       -0.0330
4  C        247.7600  250.2070  265.5600 C.ar    1  LIG1        0.1490
5  C        246.6810  250.2700  264.6600 C.ar    1  LIG1        0.0300
6  C        245.4170  250.7530  265.0230 C.ar    1  LIG1        0.0020
7  C        244.4220  250.7880  264.0930 C.ar    1  LIG1        0.0000
8  C        244.6380  250.3410  262.7910 C.ar    1  LIG1        0.0000
9  C        245.8560  249.8640  262.4040 C.ar    1  LIG1        0.0080
10  C        246.9030  249.8200  263.3310 C.ar    1  LIG1        0.0880
11  N        248.4760  248.8860  261.7310 N.pl3   1  LIG1       -0.1050
12  H        248.9090  249.4750  261.0920 H       1  LIG1        0.3280
13  N        248.1380  247.5780  261.3610 N.2     1  LIG1       -0.0950
14  C        247.7850  247.3200  260.1360 C.2     1  LIG1        0.0990
15  C        247.7360  248.4260  259.1150 C.3     1  LIG1        0.0560
16  C        247.4310  245.9490  259.7500 C.2     1  LIG1        0.0100
17  C        246.1880  245.6660  259.3660 C.2     1  LIG1       -0.0420
18  C        245.1060  246.7090  259.4850 C.3     1  LIG1        0.0260
19  C        245.8630  244.3020  258.8150 C.3     1  LIG1        0.0260
@<TRIPOS>BOND
1    19    17    1
2    15    14    1
3    17    18    1
4    17    16    2
5    16    14    1
6    14    13    2
7    12    11    1
8    13    11    1
9    11     1    1
10     9     8   ar
11     9    10   ar
12     8     7   ar
13     1    10   ar
14     1     2   ar
15    10     5   ar
16     2     3   ar
17     7     6   ar
18     5     6   ar
19     5     4   ar
20     3     4   ar

@<TRIPOS>MOLECULE
VINA_752
17 19 0 0 0
SMALL
GASTEIGER

@<TRIPOS>ATOM
1  C        246.7780  248.8400  260.3730 C.ar    1  LIG1        0.3710
2  N        247.4960  249.1890  261.4180 N.ar    1  LIG1       -0.0050
3  C        246.8970  249.8200  262.4320 C.ar    1  LIG1        0.2210
4  C        247.5880  250.2290  263.5840 C.ar    1  LIG1        0.1450
5  N        246.9440  250.8510  264.5440 N.ar    1  LIG1       -0.2380
6  C        245.6460  251.1150  264.4840 C.ar    1  LIG1        0.1010
7  C        244.8860  250.7560  263.4110 C.ar    1  LIG1        0.0450
8  C        245.5050  250.0850  262.3420 C.ar    1  LIG1        0.1600
9  N        244.8410  249.6960  261.2520 N.ar    1  LIG1       -0.0000
10  N        245.4770  249.0990  260.3010 N.ar    1  LIG1        0.0690
11  C        247.4480  248.1280  259.2280 C.3     1  LIG1        0.1500
12  C        246.9080  246.7250  259.1230 C.ar    1  LIG1       -0.0100
13  C        246.1990  246.3380  258.0010 C.ar    1  LIG1       -0.0040
14  C        245.7040  245.0520  257.9050 C.ar    1  LIG1       -0.0000
15  C        245.9180  244.1510  258.9310 C.ar    1  LIG1       -0.0000
16  C        246.6280  244.5360  260.0530 C.ar    1  LIG1       -0.0000
17  C        247.1270  245.8220  260.1470 C.ar    1  LIG1       -0.0040
@<TRIPOS>BOND
1    14    13   ar
2    14    15   ar
3    13    12   ar
4    15    16   ar
5    12    11    1
6    12    17   ar
7    11     1    1
8    16    17   ar
9    10     1   ar
10    10     9   ar
11     1     2   ar
12     9     8   ar
13     2     3   ar
14     8     3   ar
15     8     7   ar
16     3     4   ar
17     7     6   ar
18     4     5   ar
19     6     5   ar

@<TRIPOS>MOLECULE
VINA_501
20 22 0 0 0
SMALL
GASTEIGER

@<TRIPOS>ATOM
1  C        247.1430  247.0110  259.4350 C.ar    1  LIG1        0.1390
2  C        246.4580  246.9830  258.2530 C.ar    1  LIG1        0.0370
3  C        245.8340  245.7940  257.8410 C.ar    1  LIG1        0.0030
4  C        245.1250  245.7240  256.6300 C.ar    1  LIG1        0.0000
5  C        244.5270  244.5570  256.2650 C.ar    1  LIG1        0.0000
6  C        244.6100  243.4260  257.0750 C.ar    1  LIG1        0.0000
7  C        245.2880  243.4550  258.2530 C.ar    1  LIG1        0.0000
8  C        245.9170  244.6430  258.6650 C.ar    1  LIG1        0.0000
9  C        246.6250  244.7100  259.8760 C.ar    1  LIG1        0.0030
10  C        247.2230  245.8750  260.2460 C.ar    1  LIG1        0.0370
11  O        247.7500  248.1610  259.8300 O.3     1  LIG1       -0.4730
12  C        247.8000  248.4180  261.2350 C.3     1  LIG1        0.2290
13  C        247.0000  249.6820  261.5520 C.3     1  LIG1        0.1660
14  N        246.9860  249.9020  263.0000 N.am    1  LIG1       -0.1770
15  C        245.8650  250.0370  263.7410 C.2     1  LIG1        0.2500
16  O        244.7160  250.0010  263.3540 O.2     1  LIG1       -0.2730
17  C        246.3570  250.2430  265.1610 C.3     1  LIG1        0.1300
18  C        247.8640  250.1920  265.0300 C.2     1  LIG1        0.0640
19  C        248.8650  250.3400  266.1470 C.3     1  LIG1        0.0490
20  N        248.1250  250.0000  263.7920 N.2     1  LIG1       -0.1840
@<TRIPOS>BOND
1     5     4   ar
2     5     6   ar
3     4     3   ar
4     6     7   ar
5     3     2   ar
6     3     8   ar
7     2     1   ar
8     7     8   ar
9     8     9   ar
10     1    11    1
11     1    10   ar
12    11    12    1
13     9    10   ar
14    12    13    1
15    13    14    1
16    14    15   am
17    14    20    1
18    16    15    2
19    15    17    1
20    20    18    2
21    18    17    1
22    18    19    1

@<TRIPOS>MOLECULE
VINA_1363
22 23 0 0 0
SMALL
GASTEIGER

@<TRIPOS>ATOM
1  N        247.0090  249.9810  261.2770 N.pl3   1  LIG1       -0.3120
2  H        247.7440  250.4490  260.8530 H       1  LIG1        0.1520
3  C        246.0880  249.2940  260.5060 C.3     1  LIG1        0.0540
4  C        246.3840  248.0140  259.9910 C.2     1  LIG1        0.0900
5  C        245.4180  247.3620  259.2220 C.2     1  LIG1        0.1220
6  N        244.2570  247.9320  258.9770 N.pl3   1  LIG1       -0.3280
7  C        243.9520  249.1330  259.4410 C.2     1  LIG1        0.0590
8  H        243.6040  247.4570  258.4410 H       1  LIG1        0.1470
9  C        244.8440  249.8500  260.2080 C.2     1  LIG1        0.0300
10  C        247.6810  247.3770  260.2640 C.2     1  LIG1        0.3870
11  O        248.0330  247.1740  261.4180 O.co2   1  LIG1       -0.2410
12  O        248.4060  247.0450  259.3360 O.co2   1  LIG1       -0.2410
13  C        246.8790  250.0010  262.6690 C.ar    1  LIG1        0.0480
14  C        245.6170  250.0290  263.2500 C.ar    1  LIG1        0.0150
15  C        245.4930  250.0430  264.6250 C.ar    1  LIG1        0.0010
16  C        246.6210  250.0390  265.4240 C.ar    1  LIG1        0.0040
17  C        247.8790  250.0160  264.8490 C.ar    1  LIG1        0.0730
18  C        248.0110  249.9980  263.4740 C.ar    1  LIG1        0.0180
19  C        249.1060  250.0130  265.7230 C.3     1  LIG1        0.4190
20  F        250.0780  249.1800  265.1560 F       1  LIG1       -0.1660
21  F        249.6100  251.3150  265.8240 F       1  LIG1       -0.1660
22  F        248.7720  249.5420  266.9960 F       1  LIG1       -0.1660
@<TRIPOS>BOND
1     8     6    1
2     6     5    1
3     6     7    1
4     5     4    2
5    12    10   ar
6     7     9    2
7     4    10    1
8     4     3    1
9     9     3    1
10    10    11   ar
11     3     1    1
12     2     1    1
13     1    13    1
14    13    14   ar
15    13    18   ar
16    14    15   ar
17    18    17   ar
18    15    16   ar
19    17    16   ar
20    17    19    1
21    20    19    1
22    19    21    1
23    19    22    1

@<TRIPOS>MOLECULE
VINA_2428
17 18 0 0 0
SMALL
GASTEIGER

@<TRIPOS>ATOM
1  N        247.2350  249.9950  261.2510 N.pl3   1  LIG1       -0.3020
2  H        247.4800  250.7530  260.6960 H       1  LIG1        0.1500
3  C        247.0260  248.7390  260.6670 C.ar    1  LIG1        0.0580
4  C        248.0030  247.7580  260.7610 C.ar    1  LIG1        0.0150
5  C        247.7970  246.5220  260.1800 C.ar    1  LIG1       -0.0030
6  C        246.6140  246.2560  259.5150 C.ar    1  LIG1       -0.0210
7  C        246.3910  244.9060  258.8870 C.3     1  LIG1        0.0310
8  C        245.6370  247.2320  259.4200 C.ar    1  LIG1        0.0080
9  C        245.8390  248.4720  259.9950 C.ar    1  LIG1        0.0700
10 CL        244.6140  249.6960  259.8740 Cl      1  LIG1       -0.0810
11  C        247.0930  250.1540  262.6040 C.3     1  LIG1        0.2250
12  N        245.9380  249.9850  263.2260 N.pl3   1  LIG1       -0.3010
13  H        245.1020  249.7380  262.8000 H       1  LIG1        0.1500
14  C        246.1240  250.2240  264.6650 C.2     1  LIG1        0.0760
15  C        247.6190  250.5810  264.7800 C.2     1  LIG1        0.0760
16  N        248.0990  250.4950  263.3930 N.pl3   1  LIG1       -0.3010
17  H        249.0090  250.6620  263.1020 H       1  LIG1        0.1500
@<TRIPOS>BOND
1     7     6    1
2     8     6   ar
3     8     9   ar
4     6     5   ar
5    10     9    1
6     9     3   ar
7     5     4   ar
8     3     4   ar
9     3     1    1
10     2     1    1
11     1    11    1
12    11    12    1
13    11    16    1
14    13    12    1
15    17    16    1
16    12    14    1
17    16    15    1
18    14    15    2

@<TRIPOS>MOLECULE
VINA_2159
19 21 0 0 0
SMALL
GASTEIGER

@<TRIPOS>ATOM
1  F        244.1700  248.4420  259.3250 F       1  LIG1       -0.2040
2  C        245.3740  247.8630  259.5250 C.ar    1  LIG1        0.1370
3  C        245.7420  246.7580  258.7770 C.ar    1  LIG1        0.0290
4  C        246.9760  246.1670  258.9810 C.ar    1  LIG1        0.0020
5  C        247.8380  246.6780  259.9330 C.ar    1  LIG1       -0.0030
6  C        247.4720  247.7810  260.6790 C.ar    1  LIG1       -0.0050
7  C        248.1910  248.5440  261.7670 C.3     1  LIG1        0.1150
8  N        247.1470  249.3300  262.4630 N.3     1  LIG1       -0.2100
9  C        246.1140  249.5460  261.4240 C.3     1  LIG1        0.1170
10  C        246.2380  248.3750  260.4760 C.ar    1  LIG1        0.0200
11  N        247.6470  250.5190  262.9100 N.3     1  LIG1       -0.2090
12  H        247.5700  251.3170  262.3620 H       1  LIG1        0.1450
13  C        248.2560  250.5890  264.1340 C.3     1  LIG1        0.2210
14  N        247.7950  249.9510  265.1980 N.pl3   1  LIG1       -0.3030
15  H        247.0070  249.3880  265.2170 H       1  LIG1        0.1500
16  C        248.6700  250.2310  266.3470 C.2     1  LIG1        0.0760
17  C        249.7480  251.1650  265.7590 C.2     1  LIG1        0.0760
18  N        249.3510  251.3000  264.3490 N.pl3   1  LIG1       -0.3030
19  H        249.8180  251.8260  263.6810 H       1  LIG1        0.1500
@<TRIPOS>BOND
1     3     4   ar
2     3     2   ar
3     4     5   ar
4     1     2    1
5     2    10   ar
6     5     6   ar
7    10     6   ar
8    10     9    1
9     6     7    1
10     9     8    1
11     7     8    1
12    12    11    1
13     8    11    1
14    11    13    1
15    19    18    1
16    13    18    1
17    13    14    1
18    18    17    1
19    14    15    1
20    14    16    1
21    17    16    2

@<TRIPOS>MOLECULE
VINA_2107
21 22 0 0 0
SMALL
GASTEIGER

@<TRIPOS>ATOM
1  C        246.9940  249.9040  262.5020 C.3     1  LIG1        0.1350
2  N        245.8430  250.4080  262.8360 N.3     1  LIG1       -0.2820
3  C        244.6000  249.9930  262.1940 C.3     1  LIG1        0.0740
4  C        244.8120  249.7160  260.7060 C.3     1  LIG1        0.0430
5  C        245.9930  248.7980  260.5280 C.ar    1  LIG1       -0.0220
6  C        246.0300  247.8720  259.5090 C.ar    1  LIG1       -0.0040
7  C        247.1290  247.0420  259.3720 C.ar    1  LIG1       -0.0000
8  C        248.1920  247.1370  260.2510 C.ar    1  LIG1       -0.0000
9  C        248.1670  248.0630  261.2760 C.ar    1  LIG1       -0.0020
10  H        245.8090  251.0810  263.5340 H       1  LIG1        0.1250
11  C        247.0650  248.9030  261.4140 C.ar    1  LIG1        0.0030
12  N        248.1410  250.3050  263.1520 N.3     1  LIG1       -0.2840
13  H        248.9350  250.5250  262.6410 H       1  LIG1        0.1250
14  C        248.1630  250.3930  264.6130 C.3     1  LIG1        0.0470
15  C        249.5320  249.9530  265.1320 C.3     1  LIG1       -0.0600
16  N        250.5880  250.6270  264.3650 N.4     1  LIG1        0.3880
17  H        250.2690  250.7860  263.4230 H       1  LIG1       -0.0800
18  C        251.7890  249.7820  264.3390 C.3     1  LIG1       -0.0770
19  C        251.3990  248.3530  263.9600 C.3     1  LIG1       -0.0250
20  C        250.9070  251.9140  264.9980 C.3     1  LIG1       -0.0770
21  C        251.7900  252.7390  264.0600 C.3     1  LIG1       -0.0250
@<TRIPOS>BOND
1     7     6   ar
2     7     8   ar
3     6     5   ar
4     8     9   ar
5     5     4    1
6     5    11   ar
7     4     3    1
8     9    11   ar
9    11     1    1
10     3     2    1
11     1     2    1
12     1    12    1
13    13    12    1
14     2    10    1
15    12    14    1
16    17    16    1
17    19    18    1
18    21    20    1
19    18    16    1
20    16    20    1
21    16    15    1
22    14    15    1

@<TRIPOS>MOLECULE
VINA_3147
18 20 0 0 0
SMALL
GASTEIGER

@<TRIPOS>ATOM
1  C        247.3140  250.4530  263.2200 C.ar    1  LIG1        0.3510
2  N        247.2910  249.6880  262.1350 N.ar    1  LIG1        0.0150
3  C        246.1560  249.4160  261.5140 C.ar    1  LIG1        0.4720
4  N        244.9960  249.8800  261.9270 N.ar    1  LIG1        0.0150
5  C        244.9210  250.6540  263.0050 C.ar    1  LIG1        0.3560
6  N        243.9040  251.2820  263.6780 N.ar    1  LIG1       -0.1780
7  H        242.9630  251.2580  263.4470 H       1  LIG1        0.3000
8  C        244.4590  251.9460  264.7320 C.ar    1  LIG1        0.2790
9  N        245.7480  251.7640  264.7430 N.ar    1  LIG1       -0.1900
10  C        246.1000  250.9680  263.7040 C.ar    1  LIG1        0.2490
11  N        248.5080  250.7330  263.8630 N.pl3   1  LIG1       -0.2110
12  H        249.0580  251.4750  263.5650 H       1  LIG1        0.2930
13  C        248.9410  249.9100  264.9950 C.3     1  LIG1        0.2640
14  C        250.3270  249.3810  264.7290 C.ar    1  LIG1        0.1700
15  O        251.4400  249.7230  265.3980 O.2     1  LIG1       -0.4510
16  C        252.4910  249.0570  264.8900 C.ar    1  LIG1        0.1790
17  C        252.0530  248.2770  263.8850 C.ar    1  LIG1        0.0440
18  C        250.6590  248.4860  263.7810 C.ar    1  LIG1        0.0400
@<TRIPOS>BOND
1     3     4   ar
2     3     2   ar
3     4     5   ar
4     2     1   ar
5     5     6   ar
6     5    10   ar
7     1    10   ar
8     1    11    1
9     7     6    1
10    12    11    1
11     6     8   ar
12    10     9   ar
13    18    17   ar
14    18    14   ar
15    11    13    1
16    17    16   ar
17    14    13    1
18    14    15   ar
19     8     9   ar
20    16    15   ar

@<TRIPOS>MOLECULE
VINA_3069
28 30 0 0 0
SMALL
GASTEIGER

@<TRIPOS>ATOM
1  N        247.5540  250.4000  262.3410 N.4     1  LIG1        0.3880
2  H        247.0060  251.2400  262.4440 H       1  LIG1       -0.0840
3  H        248.4870  250.6400  262.0410 H       1  LIG1       -0.0840
4  C        247.6220  249.6990  263.6310 C.3     1  LIG1       -0.0380
5  C        246.2690  249.8030  264.3380 C.3     1  LIG1       -0.0190
6  C        248.6890  250.3270  264.4900 C.ar    1  LIG1       -0.0420
7  C        248.4190  251.4560  265.1980 C.ar    1  LIG1       -0.0060
8  C        249.3920  252.0510  265.9990 C.ar    1  LIG1       -0.0000
9  C        250.6420  251.5200  266.0930 C.ar    1  LIG1       -0.0000
10  C        250.9580  250.3530  265.3760 C.ar    1  LIG1       -0.0000
11  C        252.2360  249.7750  265.4500 C.ar    1  LIG1       -0.0000
12  C        252.5050  248.6440  264.7430 C.ar    1  LIG1       -0.0000
13  C        251.5310  248.0490  263.9420 C.ar    1  LIG1       -0.0000
14  C        250.2820  248.5810  263.8460 C.ar    1  LIG1       -0.0000
15  C        249.9670  249.7480  264.5630 C.ar    1  LIG1       -0.0060
16  C        246.9280  249.5260  261.3410 C.3     1  LIG1       -0.0810
17  C        247.8710  248.3630  261.0190 C.3     1  LIG1       -0.0190
18  C        247.7850  248.0350  259.5270 C.3     1  LIG1        0.0240
19  C        247.1020  246.7040  259.3440 C.ar    1  LIG1       -0.0220
20  C        247.1610  245.7540  260.3470 C.ar    1  LIG1       -0.0040
21  C        246.5310  244.5350  260.1800 C.ar    1  LIG1       -0.0000
22  C        245.8500  244.2620  259.0090 C.ar    1  LIG1        0.0040
23  C        245.7960  245.2120  258.0060 C.ar    1  LIG1        0.0710
24  C        246.4210  246.4320  258.1730 C.ar    1  LIG1       -0.0000
25  C        245.0530  244.9140  256.7270 C.3     1  LIG1        0.4190
26  F        244.9130  246.0890  255.9830 F       1  LIG1       -0.1660
27  F        243.7880  244.4000  257.0320 F       1  LIG1       -0.1660
28  F        245.7700  243.9710  255.9810 F       1  LIG1       -0.1660
@<TRIPOS>BOND
1    28    25    1
2    26    25    1
3    25    27    1
4    25    23    1
5    23    24   ar
6    23    22   ar
7    24    19   ar
8    22    21   ar
9    19    18    1
10    19    20   ar
11    18    17    1
12    21    20   ar
13    17    16    1
14    16     1    1
15     3     1    1
16     1     2    1
17     1     4    1
18     4     5    1
19     4     6    1
20    14    13   ar
21    14    15   ar
22    13    12   ar
23     6    15   ar
24     6     7   ar
25    15    10   ar
26    12    11   ar
27     7     8   ar
28    10    11   ar
29    10     9   ar
30     8     9   ar

@<TRIPOS>MOLECULE
VINA_3556
22 22 0 0 0
SMALL
GASTEIGER

@<TRIPOS>ATOM
1  S        247.5470  249.4960  262.5110 S.3     1  UNK1       -0.1380
2  C        246.6600  250.7020  263.5370 C.3     1  UNK1        0.0890
3  C        247.5010  251.0410  264.7690 C.3     1  UNK1        0.1870
4  N        248.9100  251.1500  264.3840 N.am    1  UNK1       -0.2960
5  H        249.2860  250.5310  263.7410 H       1  UNK1        0.1500
6  C        249.6830  252.1130  264.9250 C.2     0  UNK0        0.2230
7  C        251.1330  252.2250  264.5290 C.3     0  UNK0        0.0950
8  O        249.2120  252.8880  265.7300 O.2     0  UNK0       -0.2750
9  C        247.3440  249.9540  265.7990 C.2     1  UNK1        0.3830
10  O        246.2830  249.3600  265.9010 O.co2   1  UNK1       -0.2440
11  O        248.2750  249.6680  266.5320 O.co2   1  UNK1       -0.2440
12  C        246.6440  249.5540  260.9390 C.3     1  UNK1        0.0650
13  C        246.9840  248.3140  260.1100 C.3     1  UNK1        0.0730
14  C        247.7380  248.7370  258.8460 C.3     1  UNK1        0.0090
15  C        245.7130  247.6040  259.7230 C.2     1  UNK1        0.1730
16  O        244.6430  248.1510  259.8750 O.2     1  UNK1       -0.2910
17  C        245.7730  246.2450  259.1590 C.ar    1  UNK1        0.0350
18  C        246.4740  245.2370  259.8280 C.ar    1  UNK1        0.0030
19  C        246.5230  243.9650  259.2950 C.ar    1  UNK1        0.0000
20  C        245.8890  243.6890  258.0960 C.ar    1  UNK1        0.0000
21  C        245.1970  244.6830  257.4250 C.ar    1  UNK1        0.0000
22  C        245.1350  245.9580  257.9480 C.ar    1  UNK1        0.0030
@<TRIPOS>BOND
1    21    22   ar
2    21    20   ar
3    22    17   ar
4    20    19   ar
5    14    13    1
6    17    15    1
7    17    18   ar
8    19    18   ar
9    15    16    2
10    15    13    1
11    13    12    1
12    12     1    1
13     1     2    1
14     2     3    1
15     5     4    1
16     4     3    1
17     4     6   am
18     7     6    1
19     3     9    1
20     6     8    2
21     9    10   ar
22     9    11   ar

@<TRIPOS>MOLECULE
VINA_3657
25 26 0 0 0
SMALL
GASTEIGER

@<TRIPOS>ATOM
1  N        246.6400  248.8040  259.2300 N.pl3   1  LIG1       -0.1280
2  C        246.3540  249.2460  260.4930 C.ar    1  LIG1        0.0890
3  C        245.0300  249.5000  260.8640 C.ar    1  LIG1        0.0190
4  C        244.7490  249.9460  262.1390 C.ar    1  LIG1        0.0210
5  C        245.7730  250.1470  263.0460 C.ar    1  LIG1        0.1220
6  C        247.0860  249.8950  262.6870 C.ar    1  LIG1        0.0210
7  C        247.3830  249.4480  261.4160 C.ar    1  LIG1        0.0190
8  S        245.4060  250.7240  264.6700 S.O2    1  LIG1        0.0570
9  O        245.9530  249.7690  265.5690 O.2     1  LIG1       -0.1530
10  O        245.7500  252.1020  264.6960 O.2     1  LIG1       -0.1530
11  N        243.7610  250.6510  264.8560 N.3     1  LIG1       -0.2030
12  H        243.2040  251.3780  264.5370 H       1  LIG1        0.1440
13  H        243.3540  249.8800  265.2830 H       1  LIG1        0.1440
14  N        247.3860  247.7660  259.0650 N.pl3   1  LIG1       -0.1280
15  C        246.8170  246.5350  258.9090 C.ar    1  LIG1        0.0890
16  C        247.0280  245.5370  259.8710 C.ar    1  LIG1        0.0210
17  C        246.4550  244.2940  259.7190 C.ar    1  LIG1        0.0380
18  C        245.6630  244.0190  258.6110 C.ar    1  LIG1        0.1400
19  C        245.4440  245.0110  257.6400 C.ar    1  LIG1        0.1150
20  C        246.0190  246.2720  257.7960 C.ar    1  LIG1        0.0280
21  C        244.6050  244.7220  256.4660 C.2     1  LIG1        0.3910
22  O        243.4140  244.4780  256.6080 O.co2   1  LIG1       -0.2400
23  O        245.0990  244.7240  255.3470 O.co2   1  LIG1       -0.2400
24  O        245.1040  242.7950  258.4670 O.3     1  LIG1       -0.5050
25  H        244.3590  242.7720  257.8500 H       1  LIG1        0.2920
@<TRIPOS>BOND
1    23    21   ar
2    21    22   ar
3    21    19    1
4    19    20   ar
5    19    18   ar
6    20    15   ar
7    25    24    1
8    24    18    1
9    18    17   ar
10    15    14    1
11    15    16   ar
12    14     1    1
13     1     2    1
14    17    16   ar
15     2     3   ar
16     2     7   ar
17     3     4   ar
18     7     6   ar
19     4     5   ar
20     6     5   ar
21     5     8    1
22    12    11    1
23     8    10    2
24     8    11    1
25     8     9    2
26    11    13    1

@<TRIPOS>MOLECULE
VINA_3825
19 20 0 0 0
SMALL
GASTEIGER

@<TRIPOS>ATOM
1  C        246.3370  249.3420  260.9070 C.2     1  LIG1        0.2460
2  O        245.4400  249.6300  260.1370 O.2     1  LIG1       -0.2700
3  N        247.3760  248.5980  260.4810 N.am    1  LIG1       -0.2970
4  H        248.0910  248.3680  261.0930 H       1  LIG1        0.1500
5  C        246.2860  249.8090  262.3080 C.ar    1  LIG1        0.0530
6  C        245.0850  250.2650  262.8530 C.ar    1  LIG1        0.0000
7  C        245.0440  250.6970  264.1610 C.ar    1  LIG1       -0.0220
8  C        243.7480  251.1900  264.7520 C.3     1  LIG1        0.0310
9  C        246.1930  250.6840  264.9340 C.ar    1  LIG1       -0.0090
10  C        247.3870  250.2330  264.4010 C.ar    1  LIG1       -0.0220
11  C        248.6330  250.2210  265.2490 C.3     1  LIG1        0.0310
12  C        247.4400  249.7920  263.0940 C.ar    1  LIG1        0.0000
13  C        247.4290  248.1410  259.0890 C.3     1  LIG1        0.1170
14  C        246.8700  246.7430  258.9990 C.ar    1  LIG1        0.0010
15  C        247.1310  245.8100  259.9900 C.ar    1  LIG1        0.0180
16  C        246.5980  244.5390  259.8760 C.ar    1  LIG1        0.0990
17  N        245.8580  244.2100  258.8360 N.ar    1  LIG1       -0.2420
18  C        245.5920  245.0710  257.8730 C.ar    1  LIG1        0.0990
19  C        246.0870  246.3600  257.9210 C.ar    1  LIG1        0.0180
@<TRIPOS>BOND
1    18    19   ar
2    18    17   ar
3    19    14   ar
4    17    16   ar
5    14    13    1
6    14    15   ar
7    13     3    1
8    16    15   ar
9     2     1    2
10     3     1   am
11     3     4    1
12     1     5    1
13     5     6   ar
14     5    12   ar
15     6     7   ar
16    12    10   ar
17     7     8    1
18     7     9   ar
19    10     9   ar
20    10    11    1

@<TRIPOS>MOLECULE
VINA_1364
22 23 0 0 0
SMALL
GASTEIGER

@<TRIPOS>ATOM
1  N        248.1850  248.9420  262.0900 N.pl3   1  LIG1       -0.3120
2  H        249.0990  248.8400  262.3960 H       1  LIG1        0.1520
3  C        247.2920  249.7030  262.8220 C.3     1  LIG1        0.0540
4  C        247.7050  250.3930  263.9820 C.2     1  LIG1        0.0900
5  C        246.7640  251.1510  264.6820 C.2     1  LIG1        0.1220
6  N        245.5150  251.2170  264.2720 N.pl3   1  LIG1       -0.3280
7  H        244.8830  251.7510  264.7760 H       1  LIG1        0.1470
8  C        245.0960  250.5780  263.1920 C.2     1  LIG1        0.0590
9  C        245.9540  249.8060  262.4390 C.2     1  LIG1        0.0300
10  C        249.1000  250.3200  264.4420 C.2     1  LIG1        0.3870
11  O        249.6750  251.3360  264.8100 O.co2   1  LIG1       -0.2410
12  O        249.6860  249.2470  264.4520 O.co2   1  LIG1       -0.2410
13  C        247.7690  248.3210  260.9080 C.ar    1  LIG1        0.0480
14  C        247.6950  249.0490  259.7290 C.ar    1  LIG1        0.0150
15  C        247.2890  248.4300  258.5620 C.ar    1  LIG1        0.0010
16  C        246.9450  247.0910  258.5710 C.ar    1  LIG1        0.0040
17  C        247.0130  246.3650  259.7460 C.ar    1  LIG1        0.0730
18  C        247.4240  246.9750  260.9140 C.ar    1  LIG1        0.0180
19  C        246.6380  244.9040  259.7500 C.3     1  LIG1        0.4190
20  F        246.8390  244.3760  261.0300 F       1  LIG1       -0.1660
21  F        247.4340  244.2170  258.8300 F       1  LIG1       -0.1660
22  F        245.2910  244.7680  259.3950 F       1  LIG1       -0.1660
@<TRIPOS>BOND
1    15    16   ar
2    15    14   ar
3    16    17   ar
4    21    19    1
5    22    19    1
6    14    13   ar
7    17    19    1
8    17    18   ar
9    19    20    1
10    13    18   ar
11    13     1    1
12     1     2    1
13     1     3    1
14     9     3    1
15     9     8    2
16     3     4    1
17     8     6    1
18     4    10    1
19     4     5    2
20     6     5    1
21     6     7    1
22    10    12   ar
23    10    11   ar

@<TRIPOS>MOLECULE
VINA_1613
19 21 0 0 0
SMALL
GASTEIGER

@<TRIPOS>ATOM
1  C        245.0570  249.1110  259.8100 C.ar    1  LIG1        0.1990
2  N        244.2700  248.2810  259.0750 N.ar    1  LIG1       -0.3310
3  C        243.1290  248.9850  258.7420 C.ar    1  LIG1        0.0760
4  C        241.9840  248.6820  258.0200 C.ar    1  LIG1        0.0190
5  C        241.0020  249.6380  257.8650 C.ar    1  LIG1        0.0020
6  C        241.1520  250.8980  258.4260 C.ar    1  LIG1        0.0020
7  C        242.2730  251.2130  259.1400 C.ar    1  LIG1        0.0210
8  C        243.2820  250.2610  259.3100 C.ar    1  LIG1        0.0990
9  H        244.4710  247.3640  258.8320 H       1  LIG1        0.1680
10  N        244.4790  250.2690  259.9530 N.ar    1  LIG1       -0.2190
11  S        246.6300  248.6820  260.4790 S.3     1  LIG1        0.1050
12  O        247.2510  249.9460  260.6720 O.3     1  LIG1       -0.2480
13  C        247.4360  247.8170  259.1040 C.3     1  LIG1        0.1450
14  C        246.8590  246.4290  258.9760 C.ar    1  LIG1        0.0730
15  N        246.2230  246.0860  257.8720 N.ar    1  LIG1       -0.2470
16  C        245.7030  244.8860  257.7160 C.ar    1  LIG1        0.0990
17  C        245.8070  243.9350  258.7160 C.ar    1  LIG1        0.0210
18  C        246.4630  244.2610  259.8920 C.ar    1  LIG1        0.0030
19  C        247.0020  245.5330  260.0170 C.ar    1  LIG1        0.0160
@<TRIPOS>BOND
1    16    15   ar
2    16    17   ar
3     5     4   ar
4     5     6   ar
5    15    14   ar
6     4     3   ar
7     6     7   ar
8    17    18   ar
9     3     2   ar
10     3     8   ar
11     9     2    1
12    14    13    1
13    14    19   ar
14     2     1   ar
15    13    11    1
16     7     8   ar
17     8    10   ar
18     1    10   ar
19     1    11    1
20    18    19   ar
21    11    12    1

@<TRIPOS>MOLECULE
VINA_3721
19 20 0 0 0
SMALL
GASTEIGER

@<TRIPOS>ATOM
1  C        246.4530  249.9830  264.5470 C.ar    1  LIG1        0.0240
2  C        247.4340  250.1180  263.5770 C.ar    1  LIG1        0.1420
3  C        248.7730  250.0860  263.9360 C.ar    1  LIG1        0.0370
4  C        249.1260  249.9090  265.2610 C.ar    1  LIG1        0.0030
5  C        248.1470  249.7690  266.2260 C.ar    1  LIG1       -0.0000
6  C        246.8120  249.8050  265.8690 C.ar    1  LIG1       -0.0010
7  O        247.0840  250.2870  262.2740 O.3     1  LIG1       -0.4530
8  C        247.0340  249.1870  261.4790 C.ar    1  LIG1        0.1560
9  C        248.0820  248.2790  261.4840 C.ar    1  LIG1        0.0390
10  C        248.0280  247.1570  260.6780 C.ar    1  LIG1        0.0150
11  C        246.9330  246.9440  259.8590 C.ar    1  LIG1        0.0590
12 CL        246.8710  245.5370  258.8430 Cl      1  LIG1       -0.0820
13  C        245.8880  247.8520  259.8480 C.ar    1  LIG1        0.0260
14  C        245.9370  248.9710  260.6550 C.ar    1  LIG1        0.0930
15 CL        244.6260  250.1110  260.6400 Cl      1  LIG1       -0.0790
16  C        244.9960  250.0220  264.1600 C.3     1  LIG1        0.1430
17  C        244.3800  251.3070  264.6490 C.2     1  LIG1        0.3690
18  O        245.0430  252.3300  264.6800 O.co2   1  LIG1       -0.2450
19  O        243.2160  251.3240  265.0160 O.co2   1  LIG1       -0.2450
@<TRIPOS>BOND
1    12    11    1
2    13    11   ar
3    13    14   ar
4    11    10   ar
5    15    14    1
6    14     8   ar
7    10     9   ar
8     8     9   ar
9     8     7    1
10     7     2    1
11     2     3   ar
12     2     1   ar
13     3     4   ar
14    16     1    1
15    16    17    1
16     1     6   ar
17    17    18   ar
18    17    19   ar
19     4     5   ar
20     6     5   ar

@<TRIPOS>MOLECULE
VINA_3643
26 27 0 0 0
SMALL
GASTEIGER

@<TRIPOS>ATOM
1  N        244.5720  250.1440  261.6170 N.2     1  LIG1       -0.0830
2  C        244.5340  249.6890  260.3980 C.2     1  LIG1        0.1210
3  C        243.4460  250.1110  259.4840 C.ar    1  LIG1        0.0400
4  C        243.1420  251.4630  259.3210 C.ar    1  LIG1        0.1000
5  N        242.1800  251.8390  258.5040 N.ar    1  LIG1       -0.2420
6  C        241.4630  250.9650  257.8220 C.ar    1  LIG1        0.0990
7  C        241.7000  249.6070  257.9330 C.ar    1  LIG1        0.0210
8  C        242.7040  249.1620  258.7750 C.ar    1  LIG1        0.0050
9  C        245.5790  248.7520  259.9230 C.ar    1  LIG1        0.0210
10  C        245.3150  247.3840  259.8590 C.ar    1  LIG1        0.0050
11  C        246.2940  246.5170  259.4140 C.ar    1  LIG1        0.0710
12  C        247.5310  247.0040  259.0330 C.ar    1  LIG1        0.0040
13  C        247.7980  248.3580  259.0930 C.ar    1  LIG1       -0.0000
14  C        246.8280  249.2370  259.5360 C.ar    1  LIG1        0.0020
15  C        246.0120  245.0390  259.3450 C.3     1  LIG1        0.4190
16  F        245.0350  244.7960  258.3730 F       1  LIG1       -0.1660
17  F        245.5540  244.5930  260.5890 F       1  LIG1       -0.1660
18  F        247.1850  244.3560  259.0070 F       1  LIG1       -0.1660
19  O        245.5350  249.6480  262.5280 O.2     1  LIG1       -0.3770
20  C        245.9010  250.5760  263.5510 C.3     1  LIG1        0.2380
21  C        245.7810  249.9000  264.9180 C.3     1  LIG1        0.0510
22  C        247.1210  249.9880  265.6500 C.3     1  LIG1        0.0160
23  C        248.2450  250.2040  264.6340 C.3     1  LIG1        0.1140
24  C        249.5750  249.9460  265.2930 C.2     1  LIG1        0.3650
25  O        249.8800  250.5500  266.3080 O.co2   1  LIG1       -0.2460
26  O        250.3470  249.1360  264.8120 O.co2   1  LIG1       -0.2460
@<TRIPOS>BOND
1     6     7   ar
2     6     5   ar
3     7     8   ar
4    16    15    1
5     5     4   ar
6     8     3   ar
7    18    15    1
8    12    13   ar
9    12    11   ar
10    13    14   ar
11     4     3   ar
12    15    11    1
13    15    17    1
14    11    10   ar
15     3     2    1
16    14     9   ar
17    10     9   ar
18     9     2    1
19     2     1    2
20     1    19    1
21    19    20    1
22    20    21    1
23    23    24    1
24    23    22    1
25    26    24   ar
26    21    22    1
27    24    25   ar

@<TRIPOS>MOLECULE
VINA_1111
22 23 0 0 0
SMALL
GASTEIGER

@<TRIPOS>ATOM
1  C        247.0130  247.5640  259.3890 C.3     1  LIG1        0.1210
2  C        247.9920  247.3470  260.5450 C.3     1  LIG1        0.0160
3  C        246.5820  246.2290  258.8390 C.ar    1  LIG1       -0.0120
4  C        246.8150  245.0750  259.5630 C.ar    1  LIG1       -0.0040
5  C        246.4160  243.8500  259.0610 C.ar    1  LIG1       -0.0050
6  C        245.7930  243.7790  257.8290 C.ar    1  LIG1       -0.0220
7  C        245.5650  244.9320  257.1020 C.ar    1  LIG1       -0.0050
8  C        245.9600  246.1570  257.6060 C.ar    1  LIG1       -0.0040
9  C        245.3630  242.4430  257.2790 C.3     1  LIG1        0.0260
10  C        243.9630  242.5680  256.6730 C.3     1  LIG1        0.0040
11  C        243.9580  241.9520  255.2720 C.3     1  LIG1        0.0000
12  C        242.9570  241.8310  257.5580 C.3     1  LIG1        0.0000
13  C        245.8050  248.3140  259.8880 C.2     1  LIG1        0.3210
14  O        244.7110  247.8060  259.8300 O.2     1  LIG1       -0.2500
15  O        245.9450  249.5480  260.3980 O.3     1  LIG1       -0.4420
16  C        245.0160  249.9380  261.4440 C.3     1  LIG1        0.2540
17  C        245.7460  250.0130  262.7610 C.ar    1  LIG1        0.1030
18  N        247.0560  250.1680  262.7730 N.ar    1  LIG1       -0.2440
19  C        247.7350  250.2390  263.9000 C.ar    1  LIG1        0.0990
20  C        247.0910  250.1520  265.1200 C.ar    1  LIG1        0.0210
21  C        245.7170  249.9830  265.1490 C.ar    1  LIG1        0.0030
22  C        245.0350  249.9190  263.9420 C.ar    1  LIG1        0.0180
@<TRIPOS>BOND
1    11    10    1
2    10     9    1
3    10    12    1
4     7     8   ar
5     7     6   ar
6     9     6    1
7     8     3   ar
8     6     5   ar
9     3     1    1
10     3     4   ar
11     5     4   ar
12     1    13    1
13     1     2    1
14    14    13    2
15    13    15    1
16    15    16    1
17    16    17    1
18    17    18   ar
19    17    22   ar
20    18    19   ar
21    19    20   ar
22    22    21   ar
23    20    21   ar

@<TRIPOS>MOLECULE
VINA_2558
23 24 0 0 0
SMALL
GASTEIGER

@<TRIPOS>ATOM
1  N        247.5320  250.1860  262.4520 N.4     1  LIG1        0.3880
2  H        247.8920  251.1270  262.3900 H       1  LIG1       -0.0840
3  H        248.2710  249.5300  262.2480 H       1  LIG1       -0.0840
4  C        246.4420  250.0150  261.4820 C.3     1  LIG1       -0.0380
5  C        245.1060  249.9370  262.2250 C.3     1  LIG1       -0.0190
6  C        246.6590  248.7420  260.7030 C.ar    1  LIG1       -0.0390
7  C        247.8610  248.0660  260.8080 C.ar    1  LIG1       -0.0060
8  C        248.0610  246.8960  260.0990 C.ar    1  LIG1        0.0030
9  C        247.0660  246.4070  259.2740 C.ar    1  LIG1        0.0370
10  C        245.8620  247.0870  259.1640 C.ar    1  LIG1        0.1380
11  C        245.6610  248.2580  259.8810 C.ar    1  LIG1        0.0310
12  O        244.8820  246.6080  258.3540 O.3     1  LIG1       -0.4710
13  C        245.2360  245.5490  257.4620 C.3     1  LIG1        0.2530
14  C        247.0230  249.9460  263.8090 C.3     1  LIG1       -0.0810
15  C        247.8480  250.7520  264.8130 C.3     1  LIG1       -0.0190
16  C        249.0470  249.9190  265.2740 C.3     1  LIG1        0.0250
17  C        250.3230  250.5860  264.8280 C.ar    1  LIG1       -0.0120
18  C        251.4050  249.8170  264.4360 C.ar    1  LIG1        0.0540
19  C        252.5730  250.4290  264.0210 C.ar    1  LIG1        0.0110
20  C        252.6640  251.8090  264.0110 C.ar    1  LIG1        0.0010
21  C        251.5860  252.5760  264.4080 C.ar    1  LIG1       -0.0000
22 CL        251.2930  248.0850  264.4580 Cl      1  LIG1       -0.0830
23  C        250.4150  251.9640  264.8170 C.ar    1  LIG1       -0.0030
@<TRIPOS>BOND
1    13    12    1
2    12    10    1
3    10     9   ar
4    10    11   ar
5     9     8   ar
6    11     6   ar
7     8     7   ar
8     6     7   ar
9     6     4    1
10     4     5    1
11     4     1    1
12     3     1    1
13     2     1    1
14     1    14    1
15    14    15    1
16    20    19   ar
17    20    21   ar
18    19    18   ar
19    21    23   ar
20    18    22    1
21    18    17   ar
22    15    16    1
23    23    17   ar
24    17    16    1

@<TRIPOS>MOLECULE
VINA_2692
18 20 0 0 0
SMALL
GASTEIGER

@<TRIPOS>ATOM
1  C        248.1100  249.0330  262.2800 C.2     1  LIG1       -0.0110
2  C        247.2110  249.8190  262.8510 C.2     1  LIG1       -0.0640
3  C        245.7920  249.8880  262.3260 C.3     1  LIG1        0.0200
4  C        244.8290  249.6640  263.4950 C.3     1  LIG1        0.0040
5  C        245.1360  250.6710  264.6050 C.3     1  LIG1       -0.0010
6  C        246.5420  250.4220  265.1530 C.3     1  LIG1       -0.0170
7  C        247.5730  250.6720  264.0470 C.3     1  LIG1       -0.0390
8  C        247.7950  248.3520  261.0060 C.ar    1  LIG1       -0.0010
9  C        247.4970  249.0990  259.8660 C.ar    1  LIG1       -0.0000
10  C        247.2020  248.4580  258.6800 C.ar    1  LIG1       -0.0000
11  C        247.2020  247.0760  258.6210 C.ar    1  LIG1       -0.0000
12  C        247.4960  246.3280  259.7460 C.ar    1  LIG1       -0.0000
13  C        247.7980  246.9580  260.9370 C.ar    1  LIG1       -0.0000
14  N        248.9110  250.3040  264.5260 N.4     1  LIG1        0.3900
15  H        249.3800  249.6490  263.9200 H       1  LIG1       -0.0790
16  C        249.7440  251.4670  264.8890 C.3     1  LIG1       -0.0790
17  C        250.2840  250.6440  266.0660 C.3     1  LIG1       -0.0460
18  C        248.9390  249.9110  265.9480 C.3     1  LIG1       -0.0790
@<TRIPOS>BOND
1    11    10   ar
2    11    12   ar
3    10     9   ar
4    12    13   ar
5     9     8   ar
6    13     8   ar
7     8     1    1
8     1     2    2
9     3     2    1
10     3     4    1
11     2     7    1
12     4     5    1
13    15    14    1
14     7    14    1
15     7     6    1
16    14    16    1
17    14    18    1
18     5     6    1
19    16    17    1
20    18    17    1

@<TRIPOS>MOLECULE
VINA_774
22 23 0 0 0
SMALL
GASTEIGER

@<TRIPOS>ATOM
1  C        247.2910  249.0260  260.6720 C.2     1  LIG1        0.3420
2  O        247.4320  249.9980  259.9550 O.2     1  LIG1       -0.2450
3  C        246.8480  247.7450  260.0980 C.ar    1  LIG1        0.0880
4  C        245.6000  247.6520  259.4600 C.ar    1  LIG1        0.0480
5  C        245.1950  246.4380  258.9170 C.ar    1  LIG1        0.0140
6  C        246.0110  245.3300  259.0160 C.ar    1  LIG1        0.0010
7  C        247.2400  245.4180  259.6490 C.ar    1  LIG1        0.0000
8  C        247.6620  246.6140  260.1890 C.ar    1  LIG1        0.0080
9  N        244.7780  248.7670  259.3670 N.pl3   1  LIG1       -0.3570
10  H        244.4830  249.2200  260.1730 H       1  LIG1        0.1420
11  H        244.4970  249.0920  258.4970 H       1  LIG1        0.1420
12  O        247.5410  249.1230  261.9940 O.3     1  LIG1       -0.4460
13  C        246.9020  250.2140  262.7080 C.3     1  LIG1        0.2070
14  C        246.8470  249.8820  264.2000 C.3     1  LIG1        0.0260
15  C        247.9730  250.6220  264.9280 C.3     1  LIG1       -0.0580
16  C        248.2870  249.9050  266.2430 C.3     1  LIG1       -0.0210
17  C        249.4130  250.6470  266.9670 C.3     1  LIG1       -0.0040
18  C        250.6330  250.7270  266.0450 C.3     1  LIG1       -0.0230
19  C        250.2330  251.4130  264.7370 C.3     1  LIG1       -0.0820
20  N        249.1720  250.6410  264.0790 N.4     1  LIG1        0.3850
21  H        249.4900  249.6950  263.9270 H       1  LIG1       -0.0840
22  H        248.9480  251.0660  263.1930 H       1  LIG1       -0.0840
@<TRIPOS>BOND
1    11     9    1
2     5     6   ar
3     5     4   ar
4     6     7   ar
5     9     4    1
6     9    10    1
7     4     3   ar
8     7     8   ar
9     2     1    2
10     3     8   ar
11     3     1    1
12     1    12    1
13    12    13    1
14    13    14    1
15    22    20    1
16    21    20    1
17    20    19    1
18    20    15    1
19    14    15    1
20    19    18    1
21    15    16    1
22    18    17    1
23    16    17    1

@<TRIPOS>MOLECULE
VINA_4092
23 25 0 0 0
SMALL
GASTEIGER

@<TRIPOS>ATOM
1  C        246.7300  248.8510  260.9830 C.ar    1  LIG1        0.0980
2  N        247.6880  249.2140  261.8790 N.ar    1  LIG1       -0.3420
3  C        247.0790  249.9850  262.8430 C.ar    1  LIG1        0.0800
4  C        247.5290  250.6360  263.9980 C.ar    1  LIG1        0.0700
5  C        246.6220  251.3480  264.7830 C.ar    1  LIG1        0.0060
6  C        245.2890  251.4120  264.4210 C.ar    1  LIG1        0.0020
7  C        244.8340  250.7750  263.2860 C.ar    1  LIG1        0.0210
8  C        245.7220  250.0540  262.4850 C.ar    1  LIG1        0.0980
9  H        248.6280  248.9740  261.8440 H       1  LIG1        0.1670
10  N        245.5780  249.3400  261.3390 N.ar    1  LIG1       -0.2330
11  C        246.9680  248.0030  259.7610 C.3     1  LIG1        0.0060
12  C        247.7400  248.8060  258.7120 C.3     1  LIG1       -0.0140
13  N        245.6800  247.5540  259.2010 N.4     1  LIG1        0.3910
14  H        245.5970  247.8670  258.2460 H       1  LIG1       -0.0840
15  H        244.9210  247.9350  259.7490 H       1  LIG1       -0.0840
16  C        245.6330  246.0780  259.2470 C.3     1  LIG1       -0.0810
17  C        247.1180  245.6360  259.2630 C.3     1  LIG1       -0.0250
18  C        247.7640  246.7370  260.1460 C.3     1  LIG1       -0.0150
19  C        248.9520  250.5680  264.3830 C.2     1  LIG1        0.2440
20  N        249.6990  251.6890  264.4040 N.am    1  LIG1       -0.3250
21  H        249.3000  252.5420  264.1660 H       1  LIG1        0.1450
22  H        250.6330  251.6450  264.6560 H       1  LIG1        0.1450
23  O        249.4510  249.5000  264.6800 O.2     1  LIG1       -0.2700
@<TRIPOS>BOND
1    14    13    1
2    12    11    1
3    13    16    1
4    13    15    1
5    13    11    1
6    16    17    1
7    17    18    1
8    11    18    1
9    11     1    1
10     1    10   ar
11     1     2   ar
12    10     8   ar
13     9     2    1
14     2     3   ar
15     8     3   ar
16     8     7   ar
17     3     4   ar
18     7     6   ar
19     4    19    1
20     4     5   ar
21    21    20    1
22    19    20   am
23    19    23    2
24    20    22    1
25     6     5   ar

@<TRIPOS>MOLECULE
VINA_701
22 23 0 0 0
SMALL
GASTEIGER

@<TRIPOS>ATOM
1  C        246.7940  247.7310  259.7210 C.3     1  LIG1        0.1210
2  C        247.7130  248.4900  258.7610 C.3     1  LIG1        0.0160
3  C        246.4710  246.3780  259.1400 C.ar    1  LIG1       -0.0120
4  C        246.0890  246.2680  257.8160 C.ar    1  LIG1       -0.0040
5  C        245.7960  245.0270  257.2820 C.ar    1  LIG1       -0.0050
6  C        245.8790  243.8970  258.0740 C.ar    1  LIG1       -0.0220
7  C        246.2560  244.0090  259.3990 C.ar    1  LIG1       -0.0050
8  C        246.5520  245.2480  259.9320 C.ar    1  LIG1       -0.0040
9  C        245.5560  242.5450  257.4930 C.3     1  LIG1        0.0260
10  C        244.1750  242.5870  256.8370 C.3     1  LIG1        0.0040
11  C        244.2670  242.0240  255.4170 C.3     1  LIG1        0.0000
12  C        243.1940  241.7450  257.6570 C.3     1  LIG1        0.0000
13  C        245.5200  248.5090  259.9200 C.2     1  LIG1        0.3210
14  O        244.4630  248.0400  259.5720 O.2     1  LIG1       -0.2500
15  O        245.5590  249.7280  260.4830 O.3     1  LIG1       -0.4420
16  C        244.7250  249.9410  261.6520 C.3     1  LIG1        0.2540
17  C        245.5930  250.0190  262.8820 C.ar    1  LIG1        0.1030
18  N        246.8960  250.1850  262.7500 N.ar    1  LIG1       -0.2440
19  C        247.6940  250.2590  263.7960 C.ar    1  LIG1        0.0990
20  C        247.1890  250.1630  265.0790 C.ar    1  LIG1        0.0210
21  C        245.8270  249.9820  265.2580 C.ar    1  LIG1        0.0030
22  C        245.0170  249.9150  264.1320 C.ar    1  LIG1        0.0180
@<TRIPOS>BOND
1    11    10    1
2    10     9    1
3    10    12    1
4     5     4   ar
5     5     6   ar
6     9     6    1
7     4     3   ar
8     6     7   ar
9     2     1    1
10     3     1    1
11     3     8   ar
12     7     8   ar
13    14    13    2
14     1    13    1
15    13    15    1
16    15    16    1
17    16    17    1
18    18    17   ar
19    18    19   ar
20    17    22   ar
21    19    20   ar
22    22    21   ar
23    20    21   ar

@<TRIPOS>MOLECULE
VINA_1685
20 22 0 0 0
SMALL
GASTEIGER

@<TRIPOS>ATOM
1  C        246.1540  249.5710  261.5220 C.ar    1  LIG1        0.0350
2  C        245.0040  249.8840  262.2630 C.ar    1  LIG1        0.0060
3  C        245.0970  250.1970  263.5860 C.ar    1  LIG1        0.0380
4  C        246.3350  250.2130  264.2250 C.ar    1  LIG1        0.1450
5  O        246.6950  250.4860  265.4970 O.2     1  LIG1       -0.4540
6  C        248.0310  250.3760  265.6700 C.ar    1  LIG1        0.1450
7  C        248.8480  250.5560  266.7810 C.ar    1  LIG1        0.0370
8  C        250.2110  250.3740  266.6730 C.ar    1  LIG1        0.0030
9  C        250.7810  250.0120  265.4630 C.ar    1  LIG1        0.0000
10  C        249.9870  249.8290  264.3510 C.ar    1  LIG1        0.0030
11  C        248.6120  250.0100  264.4480 C.ar    1  LIG1        0.0370
12  C        247.4930  249.9020  263.4920 C.ar    1  LIG1        0.0380
13  C        247.4050  249.5810  262.1460 C.ar    1  LIG1        0.0060
14  C        246.0440  249.2330  260.0970 C.2     1  LIG1        0.1740
15  O        244.9620  249.2590  259.5490 O.2     1  LIG1       -0.2910
16  C        247.2740  248.8540  259.3130 C.3     1  LIG1        0.0810
17  C        247.0750  247.4730  258.6860 C.3     1  LIG1        0.1220
18  C        247.2250  246.4140  259.7480 C.2     1  LIG1        0.3650
19  O        246.5410  245.4050  259.7040 O.co2   1  LIG1       -0.2460
20  O        248.0300  246.5670  260.6520 O.co2   1  LIG1       -0.2460
@<TRIPOS>BOND
1    17    16    1
2    17    18    1
3    16    14    1
4    15    14    2
5    19    18   ar
6    18    20   ar
7    14     1    1
8     1    13   ar
9     1     2   ar
10    13    12   ar
11     2     3   ar
12    12     4   ar
13    12    11   ar
14     3     4   ar
15     4     5   ar
16    10    11   ar
17    10     9   ar
18    11     6   ar
19     9     8   ar
20     5     6   ar
21     6     7   ar
22     8     7   ar

@<TRIPOS>MOLECULE
VINA_1227
26 27 0 0 0
SMALL
GASTEIGER

@<TRIPOS>ATOM
1  C        245.9130  249.8610  262.6810 C.ar    1  LIG1        0.0890
2  C        244.5740  249.6770  263.0360 C.ar    1  LIG1        0.0080
3  C        244.1130  250.1520  264.2440 C.ar    1  LIG1        0.0000
4  C        244.9700  250.8110  265.1120 C.ar    1  LIG1        0.0010
5  C        246.2950  251.0000  264.7760 C.ar    1  LIG1        0.0150
6  C        246.7790  250.5280  263.5620 C.ar    1  LIG1        0.0550
7  N        248.1130  250.7180  263.2220 N.pl3   1  LIG1       -0.3120
8  H        248.3470  251.0140  262.3280 H       1  LIG1        0.1520
9  C        249.1150  250.4870  264.1670 C.ar    1  LIG1        0.0480
10  C        249.1910  251.2780  265.3080 C.ar    1  LIG1        0.0150
11  C        250.1800  251.0410  266.2440 C.ar    1  LIG1        0.0010
12  C        251.0980  250.0280  266.0410 C.ar    1  LIG1        0.0040
13  C        251.0280  249.2440  264.9050 C.ar    1  LIG1        0.0730
14  C        250.0390  249.4700  263.9660 C.ar    1  LIG1        0.0180
15  C        252.0320  248.1400  264.6880 C.3     1  LIG1        0.4190
16  F        253.0000  248.1870  265.6960 F       1  LIG1       -0.1660
17  F        252.6470  248.3080  263.4430 F       1  LIG1       -0.1660
18  F        251.3800  246.9040  264.7250 F       1  LIG1       -0.1660
19  C        246.4120  249.3550  261.3910 C.2     1  LIG1        0.3420
20  O        245.8180  249.6160  260.3630 O.2     1  LIG1       -0.2450
21  O        247.5290  248.6000  261.3490 O.3     1  LIG1       -0.4450
22  C        247.8660  247.9910  260.0760 C.3     1  LIG1        0.2090
23  C        247.7820  246.4900  260.2000 C.3     1  LIG1        0.0480
24  C        246.7950  245.8410  259.6360 C.3     1  LIG1        0.0040
25  C        246.3160  244.5380  260.2240 C.3     1  LIG1        0.0000
26  C        246.1380  246.3960  258.3980 C.3     1  LIG1        0.0000
@<TRIPOS>BOND
1    26    24    1
2    24    23    1
3    24    25    1
4    22    23    1
5    22    21    1
6    20    19    2
7    21    19    1
8    19     1    1
9     8     7    1
10     1     2   ar
11     1     6   ar
12     2     3   ar
13     7     6    1
14     7     9    1
15    17    15    1
16     6     5   ar
17    14     9   ar
18    14    13   ar
19     9    10   ar
20     3     4   ar
21    15    18    1
22    15    13    1
23    15    16    1
24     5     4   ar
25    13    12   ar
26    10    11   ar
27    12    11   ar

@<TRIPOS>MOLECULE
VINA_293
20 21 0 0 0
SMALL
GASTEIGER

@<TRIPOS>ATOM
1  C        247.3360  249.6190  262.8210 C.ar    1  LIG1        0.1390
2  C        247.7010  248.9630  261.6570 C.ar    1  LIG1        0.0400
3  C        246.7740  248.8130  260.6260 C.ar    1  LIG1        0.0420
4  C        245.4820  249.3260  260.7730 C.ar    1  LIG1        0.0030
5  C        245.1290  249.9780  261.9370 C.ar    1  LIG1        0.0030
6  C        246.0500  250.1260  262.9590 C.ar    1  LIG1        0.0370
7  C        247.1560  248.1150  259.3810 C.2     1  LIG1        0.1960
8  O        247.8070  248.6950  258.5330 O.2     1  LIG1       -0.2870
9  C        246.7470  246.7120  259.1650 C.ar    1  LIG1        0.0390
10  C        246.9920  245.7510  260.1490 C.ar    1  LIG1        0.0030
11  C        246.6070  244.4430  259.9410 C.ar    1  LIG1        0.0000
12  C        245.9800  244.0810  258.7620 C.ar    1  LIG1        0.0000
13  C        245.7340  245.0280  257.7830 C.ar    1  LIG1        0.0000
14  C        246.1080  246.3410  257.9800 C.ar    1  LIG1        0.0030
15  O        248.2350  249.7670  263.8290 O.3     1  LIG1       -0.4680
16  C        247.8870  250.6680  264.8810 C.3     1  LIG1        0.2680
17  C        249.0470  251.6350  265.1300 C.3     1  LIG1        0.0600
18  C        247.6090  249.8860  266.1400 C.2     1  LIG1        0.4040
19  O        246.5220  249.3570  266.3020 O.co2   1  LIG1       -0.2420
20  O        248.4700  249.7820  266.9960 O.co2   1  LIG1       -0.2420
@<TRIPOS>BOND
1    13    14   ar
2    13    12   ar
3    14     9   ar
4     8     7    2
5    12    11   ar
6     9     7    1
7     9    10   ar
8     7     3    1
9    11    10   ar
10     3     4   ar
11     3     2   ar
12     4     5   ar
13     2     1   ar
14     5     6   ar
15     1     6   ar
16     1    15    1
17    15    16    1
18    16    17    1
19    16    18    1
20    18    19   ar
21    18    20   ar

@<TRIPOS>MOLECULE
VINA_4270
24 25 0 0 0
SMALL
GASTEIGER

@<TRIPOS>ATOM
1  O        246.2210  247.8600  259.9210 O.3     1  LIG1       -0.4430
2  C        247.0660  246.9790  259.3640 C.2     1  LIG1        0.3170
3  O        248.2180  246.9330  259.7270 O.2     1  LIG1       -0.2500
4  C        246.5780  246.0450  258.2860 C.3     1  LIG1        0.0990
5  C        246.0310  244.6840  258.7240 C.3     1  LIG1        0.0110
6  C        246.0230  244.3770  260.2230 C.3     1  LIG1        0.0010
7  C        246.2910  243.4900  257.8060 C.3     1  LIG1        0.0010
8  C        245.0740  245.7680  258.2200 C.3     1  LIG1        0.0140
9  C        244.4600  245.5750  256.8570 C.3     1  LIG1        0.0330
10  C        243.1570  245.4890  256.7300 C.3     1  LIG1        0.1590
11 CL        242.1750  246.9140  256.8720 Cl      1  LIG1       -0.0970
12 CL        242.4140  243.9510  256.4200 Cl      1  LIG1       -0.0970
13  C        246.7160  249.2110  260.1230 C.3     1  LIG1        0.2400
14  C        246.5540  249.5940  261.5710 C.ar    1  LIG1        0.0810
15  C        247.5990  249.4040  262.4580 C.ar    1  LIG1        0.1710
16  F        248.7650  248.8740  262.0240 F       1  LIG1       -0.2020
17  C        247.4500  249.7560  263.7900 C.ar    1  LIG1        0.1970
18  F        248.4710  249.5710  264.6550 F       1  LIG1       -0.1990
19  C        246.2550  250.2970  264.2340 C.ar    1  LIG1        0.1990
20  F        246.1100  250.6420  265.5330 F       1  LIG1       -0.1990
21  C        245.2090  250.4870  263.3450 C.ar    1  LIG1        0.1970
22  F        244.0430  251.0170  263.7770 F       1  LIG1       -0.1990
23  C        245.3610  250.1400  262.0120 C.ar    1  LIG1        0.1710
24  F        244.3440  250.3300  261.1450 F       1  LIG1       -0.2020
@<TRIPOS>BOND
1    12    10    1
2    10     9    1
3    10    11    1
4     9     8    1
5     7     5    1
6     8     4    1
7     8     5    1
8     4     5    1
9     4     2    1
10     5     6    1
11     2     3    2
12     2     1    1
13     1    13    1
14    13    14    1
15    24    23    1
16    14    23   ar
17    14    15   ar
18    23    21   ar
19    16    15    1
20    15    17   ar
21    21    22    1
22    21    19   ar
23    17    19   ar
24    17    18    1
25    19    20    1

@<TRIPOS>MOLECULE
VINA_2158
19 21 0 0 0
SMALL
GASTEIGER

@<TRIPOS>ATOM
1  F        244.1630  248.4560  259.3280 F       1  LIG1       -0.2040
2  C        245.3680  247.8770  259.5210 C.ar    1  LIG1        0.1370
3  C        245.7350  246.7750  258.7690 C.ar    1  LIG1        0.0290
4  C        246.9680  246.1830  258.9670 C.ar    1  LIG1        0.0020
5  C        247.8350  246.6910  259.9180 C.ar    1  LIG1       -0.0030
6  C        247.4700  247.7910  260.6690 C.ar    1  LIG1       -0.0050
7  C        248.1930  248.5520  261.7580 C.3     1  LIG1        0.1150
8  N        247.1500  249.3350  262.4600 N.3     1  LIG1       -0.2100
9  C        246.1140  249.5530  261.4240 C.3     1  LIG1        0.1170
10  C        246.2360  248.3860  260.4720 C.ar    1  LIG1        0.0200
11  N        247.6510  250.5230  262.9090 N.3     1  LIG1       -0.2090
12  H        247.5700  251.3210  262.3650 H       1  LIG1        0.1450
13  C        248.2650  250.5880  264.1300 C.3     1  LIG1        0.2210
14  N        247.8070  249.9500  265.1960 N.pl3   1  LIG1       -0.3030
15  H        247.0160  249.3910  265.2170 H       1  LIG1        0.1500
16  C        248.6890  250.2240  266.3410 C.2     1  LIG1        0.0760
17  C        249.7690  251.1530  265.7490 C.2     1  LIG1        0.0760
18  N        249.3650  251.2930  264.3410 N.pl3   1  LIG1       -0.3030
19  H        249.8320  251.8180  263.6710 H       1  LIG1        0.1500
@<TRIPOS>BOND
1     3     4   ar
2     3     2   ar
3     4     5   ar
4     1     2    1
5     2    10   ar
6     5     6   ar
7    10     6   ar
8    10     9    1
9     6     7    1
10     9     8    1
11     7     8    1
12    12    11    1
13     8    11    1
14    11    13    1
15    19    18    1
16    13    18    1
17    13    14    1
18    18    17    1
19    14    15    1
20    14    16    1
21    17    16    2

@<TRIPOS>MOLECULE
VINA_3203
23 25 0 0 0
SMALL
GASTEIGER

@<TRIPOS>ATOM
1  C        244.8910  249.1760  260.7860 C.3     1  LIG1        0.0470
2  C        245.8380  248.1390  260.2530 C.ar    1  LIG1       -0.0050
3  C        245.3680  247.1890  259.3630 C.ar    1  LIG1       -0.0030
4  C        246.2220  246.2310  258.8500 C.ar    1  LIG1       -0.0000
5  C        247.5520  246.2110  259.2280 C.ar    1  LIG1        0.0010
6  C        248.0300  247.1560  260.1130 C.ar    1  LIG1        0.0140
7  C        247.1720  248.1200  260.6310 C.ar    1  LIG1        0.0450
8  N        247.6620  249.0620  261.5370 N.pl3   1  LIG1       -0.3130
9  C        246.7740  249.7700  262.3500 C.ar    1  LIG1        0.0450
10  C        247.2470  250.4060  263.4910 C.ar    1  LIG1        0.0150
11  C        246.3760  251.1040  264.3050 C.ar    1  LIG1        0.0130
12  C        245.0340  251.1710  263.9790 C.ar    1  LIG1        0.0580
13  C        244.5610  250.5420  262.8420 C.ar    1  LIG1        0.0090
14 CL        243.9370  252.0470  265.0010 Cl      1  LIG1       -0.0820
15  H        248.6170  249.2250  261.6030 H       1  LIG1        0.1520
16  C        245.4280  249.8420  262.0210 C.ar    1  LIG1       -0.0040
17  C        244.6590  250.2390  259.7090 C.3     1  LIG1        0.0070
18  C        243.1670  250.3080  259.3750 C.3     1  LIG1       -0.0220
19  C        242.7780  251.7550  259.0690 C.3     1  LIG1       -0.0770
20  N        242.0870  251.8140  257.7750 N.4     1  LIG1        0.3840
21  C        241.2780  250.6000  257.5970 C.3     1  LIG1       -0.1010
22  H        242.7670  251.8750  257.0320 H       1  LIG1       -0.0800
23  C        241.2150  252.9940  257.7370 C.3     1  LIG1       -0.1010
@<TRIPOS>BOND
1    22    20    1
2    21    20    1
3    23    20    1
4    20    19    1
5     4     5   ar
6     4     3   ar
7    19    18    1
8     5     6   ar
9     3     2   ar
10    18    17    1
11    17     1    1
12     6     7   ar
13     2     7   ar
14     2     1    1
15     7     8    1
16     1    16    1
17     8    15    1
18     8     9    1
19    16     9   ar
20    16    13   ar
21     9    10   ar
22    13    12   ar
23    10    11   ar
24    12    11   ar
25    12    14    1

@<TRIPOS>MOLECULE
VINA_3647
26 29 0 0 0
SMALL
GASTEIGER

@<TRIPOS>ATOM
1  C        244.3600  250.1160  260.4030 C.cat   1  LIG1        0.4390
2  N        244.7920  250.2930  261.6410 N.2     1  LIG1       -0.0030
3  C        245.9760  249.8220  262.0160 C.ar    1  LIG1        0.3550
4  N        246.6950  249.8330  263.1850 N.ar    1  LIG1       -0.1530
5  C        247.8650  249.1700  262.9530 C.ar    1  LIG1        0.2820
6  N        247.9070  248.7650  261.7180 N.ar    1  LIG1       -0.1900
7  C        246.7670  249.1320  261.0820 C.ar    1  LIG1        0.2430
8  C        246.2670  248.9680  259.7790 C.3     1  LIG1        0.2950
9  N        245.0720  249.4710  259.4880 N.pl3   1  LIG1       -0.1690
10  H        244.7150  249.3660  258.5930 H       1  LIG1        0.2970
11  C        246.2800  250.4400  264.4520 C.3     1  LIG1        0.1670
12  C        247.1250  251.7020  264.7470 C.3     1  LIG1        0.0500
13  C        248.2470  251.1190  265.6370 C.3     1  LIG1        0.0340
14  C        247.6430  249.8770  266.2500 C.3     1  LIG1        0.0070
15  C        246.5700  249.5060  265.6040 C.3     1  LIG1        0.0470
16  C        249.4670  250.7560  264.7890 C.3     1  LIG1        0.1370
17  O        249.9200  251.9150  264.0860 O.3     1  LIG1       -0.3820
18  H        250.2330  252.6270  264.6620 H       1  LIG1        0.2100
19  N        243.1200  250.6210  260.0490 N.pl3   1  LIG1       -0.2410
20  H        242.5770  251.0830  260.7090 H       1  LIG1        0.1270
21  H        242.7930  250.5160  259.1420 H       1  LIG1        0.1270
22  N        247.0040  248.2970  258.8190 N.3     1  LIG1       -0.2260
23  H        247.7110  248.7560  258.3420 H       1  LIG1        0.2920
24  C        246.7140  246.8900  258.5250 C.3     1  LIG1        0.1570
25  C        245.7960  246.1410  259.4920 C.3     1  LIG1        0.0510
26  C        247.2950  245.8360  259.4690 C.3     1  LIG1        0.0510
@<TRIPOS>BOND
1    23    22    1
2    24    22    1
3    24    26    1
4    24    25    1
5    10     9    1
6    22     8    1
7    21    19    1
8    26    25    1
9     9     8    1
10     9     1    1
11     8     7    1
12    19     1    1
13    19    20    1
14     1     2    2
15     7     6   ar
16     7     3   ar
17     2     3    1
18     6     5   ar
19     3     4   ar
20     5     4   ar
21     4    11    1
22    17    18    1
23    17    16    1
24    11    12    1
25    11    15    1
26    12    13    1
27    16    13    1
28    15    14    1
29    13    14    1

@<TRIPOS>MOLECULE
VINA_1488
22 24 0 0 0
SMALL
GASTEIGER

@<TRIPOS>ATOM
1  C        247.4070  248.8750  261.3600 C.ar    1  LIG1        0.2060
2  O        246.3240  249.5770  261.7250 O.2     1  LIG1       -0.4380
3  C        246.5490  250.0820  262.9580 C.ar    1  LIG1        0.1640
4  C        247.8120  249.6670  263.3250 C.ar    1  LIG1        0.1180
5  N        248.2970  248.9250  262.3090 N.ar    1  LIG1       -0.2120
6  C        245.6260  250.9150  263.7520 C.ar    1  LIG1        0.0360
7  C        246.0390  252.1630  264.2250 C.ar    1  LIG1        0.0030
8  C        245.1720  252.9380  264.9670 C.ar    1  LIG1        0.0000
9  C        243.8960  252.4800  265.2450 C.ar    1  LIG1        0.0000
10  C        243.4800  251.2450  264.7800 C.ar    1  LIG1        0.0000
11  C        244.3350  250.4630  264.0320 C.ar    1  LIG1        0.0030
12  C        248.5040  249.9760  264.5990 C.ar    1  LIG1        0.0210
13  C        247.8710  249.7300  265.8170 C.ar    1  LIG1        0.0020
14  C        248.5200  250.0190  267.0000 C.ar    1  LIG1        0.0000
15  C        249.7980  250.5520  266.9800 C.ar    1  LIG1        0.0000
16  C        250.4280  250.8040  265.7740 C.ar    1  LIG1        0.0000
17  C        249.7910  250.5150  264.5850 C.ar    1  LIG1        0.0020
18  C        247.5680  248.1410  260.0540 C.3     1  LIG1        0.0970
19  C        247.7930  246.6530  260.3310 C.3     1  LIG1        0.1240
20  C        246.5830  245.8710  259.8910 C.2     1  LIG1        0.3650
21  O        246.4530  244.7070  260.2320 O.co2   1  LIG1       -0.2460
22  O        245.7350  246.4010  259.1940 O.co2   1  LIG1       -0.2460
@<TRIPOS>BOND
1    22    20   ar
2    20    21   ar
3    20    19    1
4    18    19    1
5    18     1    1
6     1     2   ar
7     1     5   ar
8     2     3   ar
9     5     4   ar
10     3     4   ar
11     3     6    1
12     4    12    1
13     6    11   ar
14     6     7   ar
15    11    10   ar
16     7     8   ar
17    17    12   ar
18    17    16   ar
19    12    13   ar
20    10     9   ar
21     8     9   ar
22    16    15   ar
23    13    14   ar
24    15    14   ar
